# Supplementary material for: May the Phage be With You? Prophage-Like Elements in the Genomes of Soft Rot Pectobacteriaceae: Pectobacterium spp. and Dickeya spp
Source: Front Microbiol. 2019 Feb 14;10:138. doi: 10.3389/fmicb.2019.00138 (PMC6385640; doi:10.3389/fmicb.2019.00138)
Supplement: Supplementary file 1 [file Data_Sheet_1.ZIP › Supplementary_prophages_MULTI_AA_FASTA/FASTA MULTIPROTEIN SEQUENCES/phiD1.txt]

>phiD1

MVSEINLGEFDYQKRFPNSKKLKDCDTRKISTFGELANVWLKVREIELTANTLRKTGSQI
NTLLKIIGTDTKINSINQNDILAYRYQLLHGETYYSESVRSNKQGRTVRTVDNYISLLCS
LLRFAYRSDLITGRPFEGIKKLQKSRPRPDPLLKHEFEQLISHLSGQARNLWQLAVYTGM
RHGELCALAWEDIDLDAGVIHVSRNLTTLGHFGPPKTRAGVRTISLLSHAIEALSAQKDI
TGYRQQQKIIYHHREYGLTETQNLIFVFQPRKQKGKEKNYSLSSIGQSWNAAVKLSGIRR
RNPYHTRHTYACWLLSAGANPSFIANQMGHENAQMVFEIYGRWIEEMSGDQVNMLNQRL
>fig|6666666.357098.peg.2
MTKNNIVFNHEWIVEDALKDLTGLDERQIERYRQGCWIEGVHFKRVSPSGEKTQRGITWY
NHPAINQLIQEA
>fig|6666666.357098.peg.3
MPQSWSVPFPESKTEHNGYPVYWRYFETVQAAGIEVIAEQYIAFHQTNSYAFLCPAHWAK
DYDIDRDKARWLDGWKKKYMRYAIKKVARSAERSFAFPSQQLALESLLRRKRYHLMRLKQ
DIAIITTVVEEMAKLDFSSAQIEYNLGHNAETENWIFY
>fig|6666666.357098.peg.4
MMPKGGGPAFPVETQFNPISMQAGMHQTGDNYLYQFTGMTLRDYFAAKAMQAWLSQIAPE
EMEDMMNRWADNSYEMADAMLKAREV
>fig|6666666.357098.peg.5
MTDLTKTIIVTLELDIPASAAEEDISGFVDVEFAQCNSMKLDNPCRDNFEIVGHSWRAE
>fig|6666666.357098.peg.7
MGRVKNDQSKLRIVEGEGAEVGDNIGIYLQAAAIAKGVLLPANVCEYCPGIVAIKPEHP
>fig|6666666.357098.peg.6
MFKWNETQIPIREVLALTDQKPAFGHLSGKRSNTHWVCFIKGEKE
>fig|6666666.357098.peg.9
MRQRRWQRFIRDLLIVFAPCRHDGINGQALVFSGQFLRPDIRLAIFPIWIYPALRLVLAR
LECVTDKKK
>fig|6666666.357098.peg.8
MSKSLIKRCQRRWRIRLKPWGDSKISPYWCKADIKPFARENGKITADCLVAEMAENNAKA
DFAGQGNPYGWTPEFSRYFDENRERYTKEALHFLTGEITIEEIDDSIDAEIDCWEP
>fig|6666666.357098.peg.10
MTHITEAAPSVNATSLAMAINDHCRQFEASEEFRDMIHKHVRALYEKTIEDTFRWGRFPD
AVKKALEEALPGNITEIADLPRYNLLLARALDEQWKTNEVSERLVMQMQELVKDFIEQDQ
LPKFIKASDLWRAYVEQYQEEAEQEGWERPQVVVNDDRDGFFYIGFEKEPASERSYRYQS
KEQKEKAHQCEVYLGFHQKTVRDGRNNNPVMHEGSPVYSLFNGKLEFNDALGKKPVQFRS
TFEKMVGALYYGDSLLVLDDEADDINYPNDY
>fig|6666666.357098.peg.11
MKRFFSIAGAFDAGFAIGFALGLLVAKFAIEYDYLWLNL
>fig|6666666.357098.peg.12
MEELHLGVLYKPEDDRCNWLNVIIHRMRARSSIRLGEPYKPEPKPIYTGNTFTRMPSPMP
RIGARRYYSSTIMLAVYQLHRLGINENMIAKDTGIPVGDVRKLLAQKTQTQRKQWQRAHQ
LPLPSKSVILGRLGKEF
>fig|6666666.357098.peg.13
MTTTTTVADVLESSLRPVRAQLDLATSQTTGMAQRSIESAAILLNQAQALCIEQINQETD
EYNALLDRLETTGSALTTKELALKQIQERIETAELSAAEAMAERDSITARYKLALTDNAM
LANERNQLKSLNPERMKSQLVRLKEELADSRKLRDQQLTEIRRLKKELADKTSRLSGMVQ
LNDELNRHLVDVQARLRRADGDVAPRYWQASNGVRFYFYTFQWGLELRSPEYDVTILNGI
DWHLEIRSTIGICMIVSVTDWAVPMYPIIESFKDAWPEGLNEAVTARIRELLEETHPHLV
RRAEWAESVLSGTLPLKEQYLDLLSAAGIYSLFDIVRRTPEMLADKVKGFGLATARQVHA
KCMGLVKDWEQAQKRSEAA
>fig|6666666.357098.peg.14
MKIHHLVQGTDEWAAFRLTHHGASEAAAMLGLSKKVARSELLRIKHTGTPKAFTDWVKKN
ILDYGHEVEALARPLVEKIIGDDLYPVTCSDEDGGGKLSASCDGLTLLEDTAFEHKQWNT
DLAASVSNNVLPDDHMPQCQQIMLVTGAQRVIFTVSDGTPERLVWMEVLPDANWFERIRA
GWAQFDRDLAEYTLPTPAPTVVAEAVQDLPAVTVQVNGQIEVRENFTIFEVALRDFIENK
LIREPQTDQDFADLDLQIKAMKKAEETLNAAESMMLAQIQRVDEAKRQKDMLSRLVRDNR
LMAEKLLASEKERRRTEKVVAARQAFADHVTELQREISGVRLDIVVPDFAGAIKGLKTMT
SIQDKLDTALANGKIAADQQAADLRTKLAWLDTNAADYRALLADLQQLVAKPFDDFKLAV
TARIDAHKKAEEARLEAERERIRREEAARLEAEQRQQKEPPSETESTTIMAPSAPCRIAM
SSSKQIEPDETPALRLGQINDRLAPVSLTVDGLARLGIMHAATDKSAKLYHERDFSRICT
ALLQHIQSVQANAN
>fig|6666666.357098.peg.15
MTFTDSQALTVRQDFGGVSNTLAAPETSATAVAAQAKAMVEARYIMALRRPRQWDQVRQD
LLKECRRPSFANNKSAYYRKPIGNGVEGLGIRFVEVALRCMTNVLVETSMIFEDDHKEIH
RVSVTDLESNLTYPLDVRVTKTVERSKPCDDGSYISVRKNSYNKNVYTVPATDDDLLNKR
SAQISKAIRTLGLRIIPGDLQDEAESIIKAIRLDEAARDPDTERKRIADAFAEIGVKASE
LTEFLGHSIDTCSPSELVNLRGIYGAIRDGEASWKSVMENKAEQAHSTTSSANALPICSD
AAFEKKKAGWRKAIDGGKAADDLIAMIQTKEQLTDAQRMEIASWVNNGSDRQ
>fig|6666666.357098.peg.16
MTTRYVKHIQYRHGIGSHNIHHHPQQKNGVMFPLIIVLAAFSALSLIL
>fig|6666666.357098.peg.17
MSEATYKEALMNDYNHQRMIEEILEEYESRLEQSPEEQQILTERITNMHRNARLIGDMKV
LLKNRCHIAGTDDRPIGAMVELPQTENYLLDVQEEIFRRVTMIERAMELSGLSIVA
>fig|6666666.357098.peg.18
MTINMTPVKSSQIHSIGHDPATSTLAIRFNGRNNVPGSLYHYSNVSADDFAAFKDADSVG
SHFYKNIKPHTDRFPYQRINEDKK
>fig|6666666.357098.peg.19
MGDVGDYFRDIKPFLKENRRKARDGAHKRIKAFFIRNGIELEEGNNTLIFRTPQGTVAYY
PPSQRMQHKNEWKTCSPTYCMNYVRKLRGLTNDH
>fig|6666666.357098.peg.20
MDKRLRDAAASDCAEVDESDFDNRVIILEKGDYCGVMLSYRFRYRKRKKNGDLEQRCTNG
DTKIAINFCPFCGTKFKGKADG
>fig|6666666.357098.peg.21
MSGTQITALPDSLTVGGGLDLSGTQITALPDNLTCESLYLDVEHIQNISWRKNCGYSNRT
IFAVWTQGNFNIAAGCFFGPLDVFENRVTEKYGSGSAGAAYKRAAQECIAELTEKLNKSG
ADNGL
>fig|6666666.357098.peg.22
MTKPRKKRRTAMTRQCMEKIQRIAKRKSDRVGKAILLAECCKKMQVCPAPKKALESSENP
ERHTGYTAIGRQKMRGCSTIPHGVY
>fig|6666666.357098.peg.23
MTDPRAWARPLRSVAGFFWGVVNAQADARRMETTGLVDPLGCSNWHLL
>fig|6666666.357098.peg.24
MDFWIVIGIAAAVIYLVNKKKTKITDETVIRQTNTIKTSTGEIRIERTQTIKHEHTEYAA
PYGKAAPLAPIPTITEVSTEKRSTLSQLEDEFARKMKEEKEVAAPKITITHPMRPASKPI
TQRPVTTDNVSAESSANAGKKVCPRCSRNLAYDKFRKSSKHEGGYTTWCDECLSAPRNTQ
HMKYCPKCKKRKMKTSFYKNGNRADGFTLWCKNCMDNS
>fig|6666666.357098.peg.25
MNTNQNVFMDIKEIRRARLKEWFSERAIPEKEKSFISQLLSGKASFGEKAARRLERDYAM
PSGYLDMELSKSYVSKSGDSVEHYRVDVMDIRASAGPGVIVTGDYIETITAVEFTTEQAR
QLFGGRISEVIKMITISGDSMAGTINPGDQAFVDVSVNAFNGDGVYVFVFGNTLHVKRLQ
MMKDKLAVLSDNEKYKPWFIEAGDEDQFHIVAQVLIGQTVEYRRFA
>fig|6666666.357098.peg.26
MELKTYIKNLERGGAKKLAATLGISQSHLSQIASGRCPISPERCVDIEVATAKCVSRQDL
RPHDWSRIWPELISQ
>fig|6666666.357098.peg.27
MTTIHRPAGDTAGAAIASGVRKELLSRKKVGKAGLPFHDVREDQIKTRWTESEAATIKSV
AGAMSSNPAVETNTAAIRGFLAMFAESPDMLTHVHRELIAAGLPIPDWLPPLPERAPR
>fig|6666666.357098.peg.28
MKQSYETQISTTQSVDLVASIVGGKLDIAGEETRRLAITGALSHVTRAFYSRQVVTVELK
RTRR
>fig|6666666.357098.peg.29
MEITKPLNRRYRDKNGVIVHVTGYEPATQRVIFTRPGYEHPCARPLWQVQKYFTRLDV
>fig|6666666.357098.peg.30
MSRIFNIVSELTGQRNSIVIPRPLLRFFSLKGEQQAAQLAMVLGQLIYWSGKSKLADGWF
YKEHAKLGEELELSARQVQRIVEKLELHMPGVLTTGTHQLPSGKTVKHYHLDGEALIGLI
FPEQKTIDKPDENPPTLPVGNSEDGNPGIPKMELGDSEVGIPYLYAVNYIQRDDLTIISK
YSSQRFSQANEATKAKADKFISHHPDAVIFTPAGKAWGTFEDVKAAVWMYEKILTLDASA
KTPNWPEWANTIRLMRQQDGLTHREICEAFRWANTHEFWQSNILSPAKLRVKWGALKIQR
TNQIGKQHREELDWDSTDWADGLGGLI
>fig|6666666.357098.peg.31
MKGIQSIQRHIGNRNGAALAAMSAPQQNAICFEPDANVRQLFNSLFQQLRVIFPAVNAHI
KTQAELDELRQQWTRAFAENGINSPALIQMGLRRARLSESPFLPSPGLFIAWCREGGSQL
AGLPDVDAVMEEFQRYSAQRGFYATPECFPWSAPIMFWLVTDMRRVMLQYNHTTGEMRKV
AERLLKQWEKKVMAGQPIPAPKTQLDDLRRPPTIGAELGIATAETDVRGQEFLNAIRARY
PRRNTTTNED
>fig|6666666.357098.peg.32
MTMIFKNALIYRLTRDIAFDDLNDKLAVFTFAPCGSQDRAKTGWISPLGVGYSELIHQAN
GQILLTLQREEKILPAPVIARELAAKIDSMETVQQRRLKKTEKDALKDEVIQTLLPRAFS
KYHTTQIWINAGAGLIIVDAASAKKAEDALALLRKTLGSLPVVPLMLETPIELTLTEWVR
SGAAPAGFALQDEAELKAVLEDGGILRSKHQDLVTDEIAGHIEAGKVVTKLALDWQERIN
FVLGDDGSLKKLKFSDVLLEQNDDIDREDTAQRFDADFVLLTGELSALINSLIDALGGEA
DRVAPEPENHDLQDDRLYPEAVQFVQSSCRATISGLQRHFRIGYNRAARLIEAMESKGVV
SAPTHDGTRTVIGEAVQ
>fig|6666666.357098.peg.33
MNTPIVIANIAIRRDTDGRYNLNDLHRASGGEKRHAPSYWLANKQTIALIAELETTEIPV
VRLEGRNGGTFVCRELVYAYAMWISASFNLRVIRTFDAAANPNPTAENVRERVQAGIMIV
ESAARTLNLSNSSKLGAYQKLQSIIGINLMPNYAIDAPSDAADGSSRTTKALTDLLRQHG
FTMTAAIAYLRLEAAGIVERKTRSSTGKKTKSFWSLTSQGLRYGKNMTSPANPRETQPHF
FESRADDLLAIIAGRDAA
>fig|6666666.357098.peg.34
MTDFSQTEYVQALNAQKAEDAHLLKDVGDQWRTPDTLFWGINAMFGPLVLDLFSDGENSK
CPAYYTAEDNALVQDWSARLAELNGAAFANPPYSTAKMHEGEYITGMRHVMAHTAKMRER
GGRYVFLIKSATSEVWWPEHADHVAFIRGRIAFEVPAWFKPKDDKQIPSSAGFGAAIAVF
DKEWRGPSVSYIQREKLLATGDAFLAQIRREAGRLVPQQSIIIPETENTVWPSEVNFLFE
QIPAAITLPAGLQNKLRSHINRLKLEGVPDSAIITTAETLSVAMGAAA
>fig|6666666.357098.peg.35
MKNNREIVVDNFAGGGGASTGIELAIGRSVDIAINHDPNAIAMHATNHPDTLHYCESVFD
VDPVAATAGRPVGLAWFSPDCTHFSKARGSAPVKKEIRGLAWVVLRWALAVRPRVMMLEN
VAEFKTWGPLLTDADGTRQPDPVRSGETFAAFVGMLSDGVAADHPALAECCEFLGITIDS
EPAQRLVRGLGYNVDHRELRADNYGTPQRRKRFFMVIRCDGHPIVWPKPTHGDPKSLEVQ
AGQLKQWRMAADCIDWSIMSTSIFERKKSLATNTLRRVAKGLWRHVLTNAEPFIVGAGGP
EYSGKPVAINQPFGTIATENHRAVVTPLLTPFINEHANASSQRTMPIDESMRTLCAQVKG
GHFSVVAPTMIPLRGTNEHQLFGHSIERPLSTVTASGAHHALITASFGELCGTGARRWSD
GIRSLKTPLNTVTASAAPSALAMALFEQANGGFYDGDGHAADTPVSTLTASGSNQRLVTA
YAVKYYGTGDRGQSADEPMHTITTKDRIGVVSVVTVPADCLSPDLREKARCCAELLHKFL
PEHFCELVEMVLMAYCGTWYVLVDITLRMLQPQELYAAQGFPSWYVIDMDYRGVRHTKTA
QVARCGNAVPPQFAEALVRANLPEMCAEREEVAA
>fig|6666666.357098.peg.36
MTTATRTKSPKKHKTEALGVLLPGGGIKYCTDHDRDVMKGVPIGTPISLTPIGDRRSIKH
HRKFWALLDLGFSYWEPAWSFVSDREKWIAHEVSKEVAQEAGDPSLYDNVTRIIAERVLE
RLTAQLKRRFDPEAVKTKDAYLNHVMVKAGFYDLAPNPDGGTLKQRWSIAFVNMGQEKFD
KVYRGVFGVIWNETLNQYFADEAEMENAVNQLMNF
>fig|6666666.357098.peg.37
MTDNVDFPDDSDNVLQFTRRFDDNADIKEMRNFVEAPKPEGRTCRHERVVVSEHERSVSC
RLCGAVLEPFDHLLALAKKETRIEWELTGLRHEIKSHREGLEKLKREEANCKGRLRNAQN
RLSDINGQIHAANQELQFVLKRVGDIRAIKEKGHA
>fig|6666666.357098.peg.38
MAYKSDDFFAVFGCSSCHDVIDGRVPYGWRPGEKEETYLAALHATWRIWFDESLLVAKGG
RFA
>fig|6666666.357098.peg.39
MRNSIDALAVVGSRAKLEMHGGGVCKVCHQPELEEQAALIQWAKLATINGIRPGNYLIHI
PNEGKRGPKAARDAKRLGMRSGVHDLFLALPCGGYAGLWIEMKAAGGRPTPGQLEWQELM
RMAGYRAEICYGFDSARNEIERYLQNMKCSAVNP
>fig|6666666.357098.peg.40
MTIAIEQLIKMHDPRCMSIESLNVGRGRASLSKDQILGALATAQRHNSTGYDVLMAKYRH
DNQAEQRIRAAITDWAKTHSDLEHAESACQLALNMMLERNLPAQINHISKLLCKYGPRFS
QVRKNIDLLRAEIKRLEKARSQAKTADKEYHLIGQQIVALSARVDAERQGLKAWATQQAM
RSNLCPRCSGTGRTHRPVIALCNECGGGGRITATYEHLRASLANIGAVITTGEWPQYLAL
VKQCLRWLYVEESGALDILKMRLRDEIIQ
>fig|6666666.357098.peg.41
MTNCLNNYTIPRIAEKTSPKEIVDEAYAVCKKEVKTWQEGRRDLSEEMQVQHNKEMYDFY
IRMIEIRRKATHNPN
>fig|6666666.357098.peg.42
MKMQNNVHTWTDFWDLLRMWWNGDMPLGGVLLSILITVLRVAYMGGGHKKMLLEAALCGA
LTLTVISSLEYFSLPRTLTVAIGGSIGFIGVEQIRTLALRILGNRFGGNNPQA
>fig|6666666.357098.peg.43
MTQNPPRHKNLSAFLDMLAFSEGTATHPLTRNRGYDVIVTGLDGKPEIFTDYHDHPFANG
RPGKIFSKQGLRSTAAGRYQQLYRYWPTYKAQLKLPDFSPDSQDSLAIQLIRERRALDDV
IAGRIERAIEACNNIWASLPGAGYGQREHKVERLIAAYQQAGGVLAQD
>fig|6666666.357098.peg.44
MLTTKMKALLLCGGLAAAFGAGWYVQGVRWDADISARETAAAQEASTGQQAVIATQALTF
HRFNEIARQANQYAINIKAKSDEKQIIYRTIVKRDPASRQCVSDDVANRLLDYAHSLRAS
TMHTTASGVDPAGTGAAASACRLTYGQVIYWVDSLLAVIEQANGQLAGIRKTE
>fig|6666666.357098.peg.45
MEIDIGNFTPVDGVNDKAVYAEATIYTDPAQGGENVSLYLRLPYDPNLTIGDLQRLTKLE
AIKKMRAAADWLSETE
>fig|6666666.357098.peg.46
MTQTSVLPRYRCHKVVQAAKIIDVNPLDNGKSSLTLDGDILLFAERGYIEKHNPQPGGYF
VLYEDGYQSYSPAAVFEAGYNRLPELGGDVGDNQQEIENRNIERAARAAHEVNRAYCAAL
GDDSQPAWEDAPQWQKDSAIEGVVFHLTGDHPPEASHNKWLEFKKQEGWKYGPVKDAEKK
EHPCFVPYEQLPKEQQVKDYLFRAVVHAFK
>fig|6666666.357098.peg.47
MAKYDWKKLLADYAAAYSATGISPVEWCAQNEVPYSSAKRYITIKAATDFIELNSQIRSS
QKSDSQIRKEKGANRKSEKKRDDSGDNDMEESAGTDNSDTGDCPPETKPQRDASGRFAEG
NKLGGNYGVPANAFQPGNQIPRKHSAYAKYLDADELFDAAKESDLRDELVFTRARALSVT
KTLNKIMEDLHNAPDVETRIELYDKLLKAEAGLDRNIARIESIENSLSRLQLDAVNVPRL
SADTLRIKAATAKLKAETEKLTAESKDVTTPLTDVVRDIHAMPDDGMLAQ
>fig|6666666.357098.peg.48
MTTPQYDAGLVDDELDGMTEAQQRLFILSKLSNPWWRLNNLYKIENEKGQLVTFRMRPAQ
RRLFQAMHYRNVILKARQLGFSTAIDIYLLDQALFNTNLKCGIIAQDKTAAGEIFRTKIS
IPFDNLPGWLRSTFKITERRSGANGGYILFSHGSSIQVATSFRSGTVQRLHISEHGKICA
KYPAKAKEVRTGTLNAVHDGCIVFDESTAEGVGGDFHTMSIRALELAQSGVSLTMQDYKF
HFYPWFDDPKYVAPVPKGGLRLSKYHQEYFAAVEAATRVTLSDEQKQWYIRKEVEQGEEM
KQEFPSTPQEAFLTSGRRVFPAINVMNAESGCCPPRIVYDIDPVTGKREKVQALRAGGQD
ELQRTLLNHLLVWELPDPDGDYAIGADVAEGLENGDRSSFDVVKKSDGEQVAHWFGHLDA
ELFAQLLAHVGTWYNTAYVGPERNNHGHAVLQKLRDIYPPRAIYAEQHLDRDNDDETPKL
GWLTTKQSKPIVTEGLKTLLREKASGIRWVGTINELNTYVYDAKGSMGAQTGCFDDQVMS
YAIAQEMRARMPTRPKLKPIDRSKPTHWMSH
>fig|6666666.357098.peg.49
MNTAAIEAVAEPQPQDNRDRFTQRQLLDISSDIDAQPDWRTTANKACAYYDGDQLAPELV
AKLRERGQPLTMHNLIAPTIDGVLGMEAKTRTDLMVIADDPDEEMEQLADAVNAEFADVC
RLANMNKARSDAYAEQIKAGLGWVEVRRNGDLFGSRYKVGTVHRNEVFWDWHSREADLSD
CRWLMRKRWLDVDEVKATFPGMAEVIDYSINAWRGFVDTDIAEGQESALISAYEEYQQWS
RKDTEWVSSNRKRVLLQVIYYRTYQQLPVLELPNGRMVQYDKNNLMHAVAVASGRVSVVM
SRVSRIREAWFVGPHSIGDRPCTAPQGMFPLVPFWGYRKDKSGAPYGLACRAIPAQDEVN
FRRIKLTWLLQAKRIIKDADAVNMTDRQLLDEAERPDGLITLNPDRKNKTTAADAVNIQQ
DFQVAQQQFSVMQESMRLIQDGMGVYSAFLGQDSSASSGVAISNLVEQGATTLAEINDNY
QFACQQVGQLLLSYLLEDLTRRRNYTVVVNRDDPRRRRAVTINQESENGNGMTNDVSRLR
AHIALAPIQQTPAYKSQLAERMSQVITGLPPQAQATVLDMWVELLDVPRKAEFIERIRSA
LGTPKSPNEMTPEEQQAAQQQQQLQAQQQELAMREIAGKVAKLEAEAQRIAAAAQREQVL
ANSQRFDDARTQAETGRILQEMESTTREMDALHGQIMQTIQAQIDAIAV
>fig|6666666.357098.peg.50
MSDRSEGLRRIAACANQRPVTKALTRTNKNAHRMAGADFVA
>fig|6666666.357098.peg.51
MELDLTGNETPEELEALLEKIGEVTVDDKTAPGNTSAAVTDTTVTGTTGAQTATTQAAAS
QQNTGDNGSNTPTPGVAVGQRSAASGQATDTEQATAAKILLSKDGKHAIPYDVLEAERAE
KRRLAESNQRTAAELAEARRQLEVFTRQINAAGLQPAQLPEKSQITQEQLDVLRESFPDV
ANVIDVLAQKVEHLQAVQPVPAATQSNESNPVSMALDATPDLKAWQSDDPDRFTLAIHID
ETLKHDPAWKDKSLTERFGEVVKRTRAAYGETVESTPQQSAPAGQPAQPTPAELQQKAAD
ALAKATAAAQLPGSPSDVGQAATQSPSLLEQAANASPEQLHAMFSGMTDAQIEALLEQAI
>fig|6666666.357098.peg.52
MTTITSSQANKLMQVALFTAANRNRSFVNIMTEQQEAPKAVTPDQKGVKQTSYTAPVVRI
TDLQKQKGDEVDMQIVHKLSKLPTMGDEKLAGRGENLAFADFSLKINQGRHLVDAGGKMS
EQRFKHNLNKTARVLLGTYFNDLQDQCATVHLAGARGDFIADDTILPLAGHSEFGKIMIN
DVLPPTYDRHFFAGDATSFEGLDAADLFTLGVVDNLSLFIDEMAHPIQPIKMSKDEMANE
DPYYVLNVTPRQWNDWYTSTSGKDWQAMLSRAVQRSKGFDHPLFKGECAMWRNILVRKYT
GMPVRFNTGSQVAVSNNDLAATVALKEAKTTIDRALLLGGQALANAYGSGEDGGHFGYNE
EKVDHGNGTEVSIRWVNGLKKIRFKQKDGRINDHGIIVVDSAITTPR
>fig|6666666.357098.peg.53
MAIIKSPSLRDAIYQGAEGNFSIAESQVVLKAAAINDVVELLEMPIGMRIYGVDVISDAL
GANVTLEIKSGDKVLVGAAAHSAAVAKSVPVTPYTTQTDREKVIATIAGGVATGSLIVLV
KYTVVGY
>fig|6666666.357098.peg.54
MDTISLVYIGSKDKKRDTITNSRLIFPRLVPVDVDSAIAHQLLAFPTVWVRESDAGAVLK
QHEEEEALKTARMAEELARLQAEADANSWVVTVGNDDVDLAKLTTVQLKTLVEAEDLDLK
QGAQEKADAFRVRVRDAIKAKATE
>fig|6666666.357098.peg.55
MAALDVFLPSVRKHIAGPLDIMMRQSIREAAITFCRESLFCRDIVLLTNVQPGVAYSLTG
SPLVKCVKRLLITNLSSPDTPSELDAGTDFTVMSANHLVFSRAYSSISVLFAVEPRRDAD
EVPDALADDYTDVVAAGALEDLYIMPGKPWSDPQRAAYFRAIFTEGFRRAYRDALDNSPV
TRTRNPVRRHEFY
>fig|6666666.357098.peg.56
MITINDVIGRANAQLVDTHWLRWSKSELLDYFNDAINAVIIIRPDAGASVEVFACQPGTR
QQLPDGALRLLDVIRIVGGRAIQVIARNMLDYQYPDWHTLSGPIERYCYDEQTPRTFYLF
PGATSGVSLEISVSRLPQAAAIGDLRADVSRAFPLDELYINPVLEWILFRAYGKDSENGN
YAMLSSQHYQTFVDLLGVKAQTDQAMGQKKQVQSGGGAQ
>fig|6666666.357098.peg.57
MSVLISGVLIDPAGMVIPGAEITFTAITNGHSVLNGFSASATTNGRGEYAISLELCDYSI
SVQYAGNNAVYGSVSINKDTTPTTINDLLEKTRLEQAVTPQIIVYFREIQADVNQKLSVA
GNAASSAANSANASAASAASALQAANNASNAAGIASNAASSAAGSAATAQKSATQAEVWA
KTIDVSNFAQKDGTGINAASFRNNLGLGNSSTRNVGTSSGTVAAGDDARLGTIGGRSGGA
VIGEVIAGGASPASTPVAGTYSNGVAVGSRFLSGVYSDVSFFIYPQVVQQAAAAAKTGIL
QLSHDNTYVAWMFNSSGVATGASWSPTSDERLKNLDGPITEPLQKMRRMRGQTWTWKTNG
AFGIGITAQDIQRVFPEAVIETNDVKLPNGDVVERALSPDTYGVAAALHHEAILALADKI
NEQESLIEALSVRLSELDAR
>fig|6666666.357098.peg.58
MATIDITAMRGEMPRVVEHLLPDANSTLAQGCHFRHGVITPMLDDVDQQKSFAIKPETLF
RYRDNFWFAWNKAVDVIRSPVANDDYGRVYYTDGDFPKVTSALIATKGSGNYPAAFFRLG
IPAPANPITVGAVTPPAGVGSNDPKDDETRYYTETYVTAYGEEGPPGPASAELTIAYSGS
SVELRLQPPGQQNHNITKRRIYRSATSSESADFLLVAELDIAVATFIDNLSESQLSASLE
TYGHNMPPDGMIGLCMMSNGIAAGFMGNQVMFSEAYLPYAWKDANKQTTRDEIVAITPVG
TTLIVGTKGIPYVFSGITPSNITSSHSLIALSCVSRKSMVTMDGFALYASPNGLVSISAD
GAAAIATANIIEAKQWRQRFNPASIRAWRVENEYFALYDTDSGVAGFIFDPVNMDIRYVA
TSFDAAYNDESGDTLYIVKGRQLYTLNTGVPVNFRWRSKLFLAPSNTSFSCLRVMSDILP
SIGVILYADKKVVMQLPPGSLRETLLKLPPMRGKRWQIEVYGNAQVDRITLTTSMQEMPA
>fig|6666666.357098.peg.59
MSSTKFRAGRDQEAVVENIETLTGQRGDGRNRAVTYGDLAGLGLANLRQLGGGKVALSPG
NGLGGSGSGGGVQKPTKPTGFKATGGFAYVLLEWDMPNYRGRSLTEIYRSPDDNLADAVL
VASSAAGVYGDPVDPGWSGYYWVRHVNSEGDPGPFNDVKGTHAQTHPDPAVIIDVIRDQL
NASPLIENLSRSMEENKAAVQTNKEIISRIDKNGSAAYQSLWNTKAQAGDIKAGIGIVAG
RDANGNTISQVAVAASQFFIFDPNNPNDKNTYAIPFAVSDGKVVIDEAVMRTAVIKILAA
QSIIADSVRAGIQIVSPYIKTARIESGGFTVDPLGNATFGELVRISASGELSIRSSVDGR
GMNISNNEIRIIDKNGVERITISSRDR
>fig|6666666.357098.peg.60
MSNIQNACRKKQAFCFGTEDTRIVLRPRSYHGIPYVVVWLGVSTKKDALAYWLPHVQELT
RMVGGRWAEFYTVRKGFIRVAQRLGFERLPDEFGLMKFKIAV
>fig|6666666.357098.peg.61
MGKGGGGSTEVKETTQQMAAAEVASKQWNLYQNELKPYENLFMEKVDSLNDGQKYGNIAG
DVNLGYQQEFARTRRQAADGLASVGVDPSSGKFQSALKDIATDQVAGTIDATNRAQTDQQ
NKYVAGLQDVQAMGSGQKAEALQGYQGIAAASQQKAISDAQSALSKQQASKGLIGTVGGA
LVSKGLSSFPAKTPTTTLSSGNSSGVFGVSDVPFMSSNFRNVGG
>fig|6666666.357098.peg.62
MGVASDTFADITRKQYDDWMQRYYPRLQGLMELSTSGQLMNNQLARADATQQQALNTATV
GAANQQARYGATQQNGTDNSLGLKTALATAGAKNGIRDAETDRQMSILTGGSTGLRELLK
IGSET
>fig|6666666.357098.peg.63
MGYGLIDIAAQTRQQGMQGMQQAAEQEQQREAANEQLKAQQKAAANQTKGAMAGMGAAGG
AALGASYGSWGGPIGMGIGAAVGLIAGSLFS
>fig|6666666.357098.peg.64
MADVRGLADGFLAGFNTMDGALQRREESELRRLQMQQQQQNADRSFGLAQQQFDYGKETD
KRNFDRQTGLDKEDARRFGLNQALEQQRLGIQRAGVGIQAQELSLRRDELTYQRTERERQ
RRMTEQMPTVQAFYDRLKTNNGQWDEDALRLAGQISDDNPYSPKRFVGPDKIQTVRDMNK
IMPQVMSGQVDYNDPQFVSVADKVLAPYIKRGLGEKDPSTGKTIKDKELAHIGLTEDGNG
IFLSVNTKFDDGSVSKMKPMTRYASSDPQDNVVVIPLDKAMAQFRGYGQMVGAINSDPST
AQFMNRLVNGSSKQDRAEAKEYRTQAINSQKERAKALAKDPDNASTINTQFDKLDDQIAE
SFGQKTKNRTAPALQQWAGNDPGKVAFAQKALSAGAFTGDINPAQLDTKYAEYQKGVSVP
NTQNNQPKNNDSYTAQYLRGMQKVEQGK
>fig|6666666.357098.peg.65
MKKIACLFFAISVLAGCSNHGRDDNQALRLNAAYSSDYYLPQSVSILIAESKVLSETLVL
AVDLKRINDIRGTYRASRPKVTVNYNVSPVDESKCRITYSGTINYLSSLNIHTYNGLTTI
GGNAIQNVNIPTRTAEVQYGKNVEFALDENVKLNLSVEKETK
>fig|6666666.357098.peg.66
MAYDPQQLQQQRPEQQTANNNRQGLNIQQPGELSDFDRQFFSPENWNKKPVEASVTLGDI
VKAAVAAPLDMVSAGGELFRAGNQLLDDKADAQAREYQKQYGIDDQTMAVMRQTAGNPLS
RAGSAIIQGVGSLAGAASQKIKDSYSDGAKKAASLDFVSAERNKEGNITGLRAGEGLFDK
DTWLINAVPTIAQLISGGAMSKVGASAAREMAERAAFNRLSKSMPEEAARQLAKETADRA
AAVAGKSTFVGTMAASAQGQGGIDMRNEINALSFDELTQSKTFQQAFSDVDSDPQYARLD
DTQKLTLARNMVADRAATAVTADPRLLAVNIAASTLGDHTLLSLLTKKGAASGVASGVAA
GALSEGATEFAQGAGQRYVQNQQLIGTAGQKIDPMKDVLEVGANNAVVGAGMGGAAGAVG
GMRGHHANQSPDSTVDTPEWKASYQEGNQDNGSSIPVVKMGDDAPPPGYTGEWRDGGPVI
SVTEGAEQPALSPYEEARQRYATQDRAAMLREYASADLTNNSELKRAASERLDELDQHEK
IAQKVEAFKQQSDDELLTTYRKLNENPKRSEEEQLQHEAVRTVLSERLGIDAKGKQQPAP
QPLHQQSAPEVESLQSATPDNQSPNGIPPGRMDAFRDTPAYLRQDSRIQGFADDSDVQRA
LAEQQYAPTAEELISQQMGQGDQGYTPEELAIIEQAEKIRAARTPRLPAPGQTSVIAMPG
ELHPMMSDERAAGSGPQFDAGRQVRGQSFIPAERPQAGNEVGRASQTYDSETVPTHAIED
KGIIFSGSPTIDEGQTAQPPQFTSGETRTQRKTREFTEAMGGNNQAALPDQRHRVAGVPV
DATTEAYARGEPVGELKFYTKNRPFTSEPLARHSKWGKMPGATVEEVEGGYAVRLPAPEY
GQQGKAAGFGEEPRGTTQNSGKPAKIEVFRRQADGQVFLGYKDSTRVLPLKAGFKDSAEA
RAYLKDNRAELDEKLEKLRKTLNDNASKNGGVAVSGVDIGGGNIIHDGSFSRDGHKPETG
MLRDRVQLASDLFVSHLNGAAKIKVKAVQTQAEAAAMMPNGIPAEFGTVHAIYQPELSRV
IVIADNIAGPRELRAKLSHEIIAHHGLASVIGDVEYDRIMRVLHQTRESKNKTIQEVWHQ
VERSYGNESLEEQANEFLAHMAERSELTGLGGMWDRFISLLTTGLRKAGVISHADITPAE
IRNILRTITGRFKKTAMYANEKPGTREFEDTFSRTDALYSKADDTDPLRPLPEEAEQYRT
ELGNAMRSMRSGDMSIRIGRTPPVLRALGAPNLDMYINRDTVRKATNGVKHDVPLSVIEH
LPELMHDPITIYRSATQDNAVVALLEANDMNGNPVVSAVHMSAAQRRIEVNRIASVYGTE
EGKKIKTMEREGLVLYRRKKENPDNPHSQGLQLPKEERSYQGSDQNILSSADIRKNKALY
SRTGNPAMDAETSRKMGFNVDKGWFDKAKDFYQMAADSDRTELKQWWRETFRKLNTRTFD
GLAPLKYAEDAAGDFDASVSGYTAARMAAGAGAVSGVVWEHGLVRYNKKEGVTERIPGTG
KADSLMGIFDALGNQRENFLKWIAGHRSERLMAEGRENNFTADEIAYMKTLNRGNEALFA
DQKRKYDAFIKSILDLQQDMGLIDPESRVMWEDAWYLPYFREAENGEAHGPWTTRGVANQ
SSTVRKLKGSELTIKDPIENLFNYVAKSVDASMKNEAMRRSVVNLADTGVVEVIEKPNKI
DYERIGKNVVKVYVDGQEQLVQVNDPDLYRAFTMIDMERSNSVFMKAARQAKRVLTIGTT
AMPDFILRNFMRDSLHSWAINKDGFRAGISSLQGLRKALATDDTLVDMMAAGATFGGGYL
NAYDPTGSAANIRKVLRRKGYSDSQMREFESTLVRSGKDVLDKLETAWEKYRHISEGAEN
ANRVATYDAALKSGKSKAQAAFEARDLMDFSMMGSSKLIIGLTDVVPFLNARLQGMSKLG
RAIKDDPREVLKRGGYIAGLSLALLALNWDDKRYKELPDWDKDAYWHFFLGDQHVRFPKP
FEIGLMFGTTSERFVRMLGGEDSPGKFGKVIARNFLETMAFNPIPQVVKPMAEAYVNYDF
FRGGPIESMADSNLIAAARYNDQTSLLMREIGAATGLSPKMLDHIVQGYTGTLGAYVLGA
TNIVARQFSDAGETPALRLDELPVIKSFLRGSDPAKSTQFADDFYRMMNQANQISRTINA
YREQGRKDDASTLKTESAGLLSKRKMMTETQKAVRQLNDRIEMVRIDRTLSADEKRERIN
RMMAQRNTLYQQAVERVNPYFDR
>fig|6666666.357098.peg.67
MAVFIIRDAAGNIVLDLSNSITKTLGYFTVEPGISQSITIPDLYGGRLWVSVSAEQIKFD
IGVWSTPPSAVINGNTITVATTRDVRCFCVYGIY
>fig|6666666.357098.peg.68
MAFVRVVNDSGITLIDSEVFNLYLSQKGQLTMNWDVNIGDCMVITYNAKSNLPPLLAISC
SSHHASLLSVKKNGNVYTYTIIYVDSSSVNSAVIGDYYIFDVGILTRSGTGGLIIRNKDG
YVTFDSDNQYLRVHSVESYAPSGWDELSGPVGADSVRGLPMGRRFAAVTNKVGYVYTERI
NGGEVMSTWYYDGVRIASIGGNMSRHMELYQQSLYESGGANQTRNSSDSQYMIVDVTGY
>fig|6666666.357098.peg.69
MKKEQALNSQNIWLVMHLNIHGLKEANSKIYQTVRTDFRSNKWFISIP
>fig|6666666.357098.peg.71
MVIIMAVRMRQKIKIVDDIFPLGLGASLEAKKEKRAKKGQ
>fig|6666666.357098.peg.70
MTIHPALAIPFGAAALMIAKKCRMDLNSDGSIVLGIIGFIALLTLAMCIRSTIR
