# Supplementary material for: May the Phage be With You? Prophage-Like Elements in the Genomes of Soft Rot Pectobacteriaceae: Pectobacterium spp. and Dickeya spp
Source: Front Microbiol. 2019 Feb 14;10:138. doi: 10.3389/fmicb.2019.00138 (PMC6385640; doi:10.3389/fmicb.2019.00138)
Supplement: Supplementary file 1 [file Data_Sheet_1.ZIP › Supplementary_prophages_MULTI_AA_FASTA/FASTA MULTIPROTEIN SEQUENCES/phiD2.txt]

>phiD2
MAVKKLDDGRYEVDIRPIGRNGKRIRRRFEKKTEAVAFERYTLSRADKKEWQHGYGVEHR
QLSELVELWWLYYGQNLKNGLIEKRHLKRTAAQMDDPEICRINKRSILEFRTRRLYDGIS
SSTVNRDIYRLSGMFSALIKLEIYTGENPLKELPPLPEKQPTVTFLTESEIARLLDTMED
DQYRLAVLCLSTGARWGEASTLRAEQVMHNRVTFTETKNGKNRTIPISEEVTRIIKTRET
GKLFKVDYSAFCEQIKAVKPDIPKGQASHILRHTFASHFVMNGGNLVALQQILGHASIQQ
TMTYAHLAPDYLQNAITLNPLRGKIAV
>fig|6666666.356846.peg.2
MDIAQKIKLIRKAEGLTQIKFCEISGIALSTLKNYEGGHREPGLQVVLQITNTKQFQKYT
LWLMTDKTAPEAGQIAPALAHIGPDETKSHQSNQNIG
>fig|6666666.356846.peg.3
MTKKRTVIPTYKVRCNTFDNLIEIEFSVPDDQIVAIRLNANQSRELIAQLNHHLDESMIC
SFVYPTKKNVLALRV
>fig|6666666.356846.peg.4
MNEQQIHNIRFELAYSYQLEKITEVFNRRIDKLLCLIQFFLGSAVVTEHGSGLLLGILIA
IISALLFTLKPGEITGGAKQQAQKYRILLDDLDTSDIEIIKQKKYVIEQTDSPHPYSLCG
PAYHRAAVMLGLPANSKLTPMEKLFSFFCGGIPR
>fig|6666666.356846.peg.5
MSERVYEVRYPVDAVPYQKFAELIGKSEAAVKGMVDNGKLPLIPWVNPENPNPRRGENWV
YIPEFNRAMRDAFMNRPKEQRDAWLLWLGL
>fig|6666666.356846.peg.6
MVKKEFAVIRLSKHTSIYRGFSVVEYPRTITNSIKRYRVSREGQSYGLFDALALATGYID
SLHNSVYQ
>fig|6666666.356846.peg.7
MQKPISIAPFLWQQQTESRIKPEIRHGEGKQGIIIRPDGRRWNPPKGAFNR
>fig|6666666.356846.peg.8
MSQSVDHQKWIQRCRDIVFKGESRAQSFWERAALETREIILFSAKPKLKSRHVNYSWHQF
TAEERAAIWGAIKRIRSICDETALFGPDDFLKTSNQNGTPNKPSQSPIH
>fig|6666666.356846.peg.9
MKNAEVKTMTVAADGALVELLKKARLEERKDQHFSFSLRLAALAVRAQQRDLSAAEVVEL
IRQESERFEHSAQGLS
>fig|6666666.356846.peg.10
MDSMDIAQERETFIRETQIQKARQQSGYAVSASVCESCDAPPPEARRVAVPGVRLCVYCQ
GDAELKNKHYRGAL
>fig|6666666.356846.peg.11
MSTIATPLKWVGSKARVMHILREHLPAGDRLVEPFAGSCAVMMNTDYPEYLIADINPDLI
NLYQVIKEDVKDFIDTAEGLFRTANTAESYYRFRQVFNRSKENRTTSAALFLYLNRHGYR
GVCRYNRAGGFNVPYGHYASPYFPLAEIQAFAEKARRAKFICAAFGETLQLIHPGDVVYC
DPPYIPQTPTASFTSYHTDGFTHNDQYDLCSALSRLAERGIPVIASNSDTHHAHSLYHRF
DICRFTAPRSVGVAAGESKQAGEIIAKRLPVHGQRGAA
>fig|6666666.356846.peg.12
MRAIDLFAGFGGSSTGARMAGAHVVWAANHWPAAVEYHRLNHPDAIHVCQDLHQADWSSV
PAHDLMMASPCCQGHSRARGKTAGDPQHDASRSTAWAVVSAAEYHKPSAVIVENVPEFLN
WALYPAWAAAMAALGYALSPHVVDCADLGVPQNRVRLFLICTRSRSPLSLDLPRLSHVPA
TTFIDFDDGRWSQINRPGRAISTLARIENGRRQFGERFIFSYYGNTKSGRSIDRPIGTIT
TRDRWAVVDGDRMRMVTKREVLAAMSFSSSYITPDSHRLTVNMAGNAVPPVAMCRVVEAI
GGCL
>fig|6666666.356846.peg.13
MSILQLAVMGEYFAAMKAGMKPFEYRLDNAYWRRRLIGRDYEQLVITWGYPARSDMSRRL
ILPWLGYEMQTITHPHFGDKPVNVFAIRIGAGVCE
>fig|6666666.356846.peg.14
MIDLHVPEHNGAYHAVREWQREQFSPGEPAGLSFVERSLWHLNKVDHYWRQQYLAGMPDY
LAKYFGQRYEKLFKSDEHTGRRRANTFLLRTLGKSVLPRLRTVTERYQTQQRAAGDLPFP
FCDDLEKMPVYDRDNIRALSQQVADFMAASLRDYTENRIRNTGNLTDRYITLLSFRHLGL
LTLQAGTQPPYWAQFTKGRRPLSTEKAESGLLRMMSPEWWRARLKRRRDIQREHMAIAVG
QVQKAASPYVSRSTLDEWKEQKRRNREFFKAFDLEDEEGNRVSLDDMVNASNANPAIRRC
ELMVRMRGFEDLAQEMGCAGEFYTITAPSRYHAVHSGGGFVEQWSGASPRDTQKYLCGVW
ARIRAELSREEISVFGFRVVEPHHDGTPHWHLLLFMRPEHIEQVRDIMAYHARREDSGEL
NSEKAQKARFHYEPIDPEKGSATGYIAKYISKNIDGYALDGEADEETGENLRDMAKAVSA
WASRWRIRQFQQIGGAPVTVYRELRRLGDKQLDNAAMDAVLAAADVGDWAAYTQAQGGPL
VSRDELVVRLSYEVTERANQYAEDVQKVQGVYSPLLGERSAIITRTVEWKIVPKQAAASA
GAGVSGGPAAAWSSVNNCTSGLRRRLSELLRLRGFPPDPGLVDVLIRGCNLAISEGRALK
MVNGRLEEVGQTGDCELWPGWNWE
>fig|6666666.356846.peg.15
MNDTNHMRSIYNKFQSAGFNLSYIRSLLPEWWDERLADTPSGRQYASLHLARMFSILPES
LKDESEGICFNFGGNHKFKHRNNVADDDLDIATAIAYTAAKIVASNFKKPYDPQIVLDPE
LIRKDTMESNPWVSLGNLVEYCHSVGIPVIYLKKFPRGAKKMAGLALMSCGRPVIILTQP
QKYGYMLFDLAHELGHIAKGHLNAENGQCHVDEKIESASTSDIEKEANEFAFQVLSGQKS
LRIVPTGRFLKAPQLANAAKKFGSERGVDPTHIALNYGFVMGHWGVAVNAVKAICNGHPT
DQNFIKDMMKKGIDLESINEDDLNILENLIGE
>fig|6666666.356846.peg.16
MIVLSDNDVILKLAQCNLLSQLSTILNEQPDQIFINPAARYQLLPDNPDKAIRKCGSQQI
YEQLGAFIESVNDVPEIMNLSLLELLGDVPNIDVGEQFLLASCIENPDAIFMTGDRRCLS
AIISNKATLATIHQRLIDAVVTFESSLLLCVHGSTVAHVHSQLMGNPKPDVVLRMALANS
GSAMCECLFSYTRDFYEYLAFKDRLPDREWGLQ
>fig|6666666.356846.peg.17
MKRKDKTGTHRAVTASQPDMAAALKSDPGLSAFTFDGPYPVRDGHDLLDNMYCADNGRYY
DTPVDWYGLARAFGSASWHQSALYFKRNALTGCFIPHPLLSRQAFSAFVLDWFVFGNGYL
ERRVNRLGGVLSLRHVPAKYTRRGSDLNTYWFIRQWKDEHTFDTDSVCHVINPDIHQEIY
GMPEYMGALLSASLSHSADMFRKLYYDNGSHAGCIIYIGASQVDTESMDNVKKTLKEARG
KGAFKNLLLHAPGGGEKGVQIIPFSQISAKDEFLNIKSVTRDDILAAHRVPPQLMGAMPE
GNGSFGDVEKAARVFAINELMPVMEALKHVNDWLGMEVIRFNPYALLKAE
>fig|6666666.356846.peg.18
MIQDAFVRQRAKQLYWQGYPPAEISRLMGINQNTVYAWKKRDEWDETPPIQRVTHSIDAR
LCQLAQKPTKTGGDLKEMDALTRQLKTLNDGQPGNAAGGKKPRQRKVKNHFTDEQIAALR
EKILDSLSWHQRGWYEQRHHRNRMILKSRQIGATWYFAREALLDALRDDVKYPYQRNQIF
LSASRRQAHQFRGFIQKVAEEVDVELKGGDKIVLSNGAELHFLGTSAATAQSYTGNLKFD
EFFWVSNFTNLRKVAGAMATLKGLTRTYFSTPSSETHEAYPFWTGARWNEKRSKAQKVAF
DVSWKALNSGLLCPDKTWRQIVTLQDVIDHGWEYTDLEEIQDENSGDDFLNLYMCEFVRD
GESAFNLNALIACGADGYDEWPDWKPFASRPMADRGVWIGYDANGSSGNGDSGAISVVVP
PLVAGGKFRTIETQQIRGLEFEEQAKVIEALTFKYNVQHIAIDGTGIGEAVYQIVKKFFP
AAVCFLMSVSSKRALVLKMLQVIRAGRWEYDRSERALINAFNAVRRVKTPGGIMTYDTDR
ARGSNHGDLAWATMLAVINEPLGQEQGGGGFAMEF
>fig|6666666.356846.peg.19
MASQTPQDRTTGMSGTAKPTRKKFRVAVSGSTVDGREIGRDHLYAMAESYNPQVYGARVN
VEHILSPYPGSDFSAMGDVVALSAEDITDGPLKGRAALYAEIEPTERMKQLTGEGKKIYS
SIEIDPQFAATGRPYLRGLAMTDTPASLGTERLKFAAQQRAQVQAFNNLPGEPVMFTEAM
EAELVELSEQRSDEGKQWFSRVMGIIGKGRKSDGEQFSQVREAVENVAQSHADLLDNFNA
LKNQQQQDSRTIQTLTSELAALTQKLATQDNSYSQRPPASGGNSGAQLADF
>fig|6666666.356846.peg.20
MENSTRNLYNQYISRQAQLNGVQPNDVAMTFSVEPAAQQRMEQAAQESDEFLKQINVFGV
KAQEGQKILIGSKGPIASTNNSSDGTSRRNPTDNHSKESNTYHCRKVNYDSAISYPQLDA
WATQPNFQALISQANAQQIGLDRIMIGFNGTTYAETSNRSANPLLQDCGVGWLQKTRNDA
AHRIIKNVTLTARDEDNKIIAKGTYGNLDTAVFDAKNSLLDPWHRKAPDLVVIMASDLLT
SSNFPRLNALSQSNPNTELLAGQLIVSQERVGGLPTFLAPYFPSNAVLITSFKNLSVYYQ
LGALRRSIAEEPQYNRIATYQSSNDDFVVEDYGKVALIDGIQFAQAAGDGQ
>fig|6666666.356846.peg.21
MLTPAQRHFQRVMAERRGQADTETAVSRTAHEQILHRLRLHQAALKQVQSDATKAEMKKA
MLPEYDGWIDGTLEGDSGRQDEVIVTLMVWAIDCQDNALTLRLGRYVVKHGLSLPADKFR
RDAVTVLAEEVSNPVLTLATTDADADLSGYTAVLDEVAAIVDGKDMPDEVRAKLCKARAF
SRRAAVDAQTKAEALKLFREAMARNPNAGVKREIATLTRELKKLMPGSSNEPEDGAPGDD
ETTTETPAGETPPAASADAAQPAVKKAAVRNTTARKTTRTTGKSKAARQSAKR
>fig|6666666.356846.peg.22
MSLVASKRVSDGGDVPEIDDGAAAVSAGEFWPVIVLRDLRLAARITGGITTTRLMHVTTE
AVVHVTDQLASWQQTQQAAGYAALADVPAGQVNGESIKVYRFKRAVYAIARALLLEGYRD
VDTTAKGDKATDTFDSQRDDLWRDARWSIADIRGAQRLFAELC
>fig|6666666.356846.peg.23
MVVRALQGDTVDLLCYRHYGTSAGVTEQVIAANPGLSRQMFLTAGQAITLPDIPRQTEQE
TVQLWD
>fig|6666666.356846.peg.24
MGLNDLQRLNDGVTYGLSVMVTGIGVMTVSEKVALAGLVIGVVTAWRAWLFRRRIERAQR
RRNELIEQILQQSERRTLNASERRAVAILHQGDVDDENRD
>fig|6666666.356846.peg.25
MKTAIKRCSIALIVALGVTLSPGTLRTSPEAQQKTASWEDCRQSPYYCPAGVLTVGIGST
GNVQNRAYSNDEIARRWVNDMQRAENCVNGNFNGAAMPQSAFDAMTDTAFNLGCSGLMWF
TNRQGSKQRTTIWKHAQAHEWPAMCERLTDFVNSGGQRSTGLVNRRSDFKAWCLRDLAGV
P
>fig|6666666.356846.peg.26
MKLTVTLAVLLVLAVSGVLWQTYQRGIDRAHTEALTDSARQQRELLTEVRALADDARNVL
AQVREREQQRYAEGEERRENLREVMQSDTCANTVVPAAVSDSLQKRAAVAQRADTARPGA
AQPDGADTDARTENAGDLGRGRALE
>fig|6666666.356846.peg.27
MTWGAVALWSDQLLDALDTCNADKAAINDLYLRRLQRLKDAATP
>fig|6666666.356846.peg.28
MLKTNSLRTALTASNTWCRANPEAFTVFVEEGGIETTGETPSFLYRYSLVLFVMNFTGDI
DDFTLPLMAWLWQNQPDLLLNPQKNREVKFTTLINNDDSADILFEIPVRERVKVTRDDNG
ILRAEHLPEPRPRLTGGVWDAVLDDATGEAAA
>fig|6666666.356846.peg.29
MTDKLFHALDKVFDDILSGLSPAGRLKTARQVGQALRRSQQQRIRAQKNPDGSAYATRRR
KVLRSQKGMVFVWEGQVRHLKNWHGGRGKYGRTITGFDEDRNAIRTFYRSDIERYIEINT
QAVRRTTSKTTPMFQRLRGYRFLKMRADTDGASVGFDGIAGRIARVHQYGERDKVGSGAF
ARYPVRELLGISLADERLIQDAVINSLGSAAT
>fig|6666666.356846.peg.30
MSAELMRLLENLLRVGVVTAVDPATWRVRVKSGELLTDWLRWNTTRAGAFNVWFPPAVGE
QVLLGCLGGNPETAVIIGSLFSEAHPAPGNSLKEIVITAPDGARFRYDAVAGSLEATGMK
TVNVVASVSVTLNTPVVECTQHLKARTVEITHGGTLAGNVAHSGGAMTSNGVQVDNHRHG
GIQPGGSWTSGTQ
>fig|6666666.356846.peg.31
MTATYTGMNPYGTGTLTDADQLWQSVRDILTTPLASRVMRRDYGSLIPDLLDAPQNAVTR
LQLMSAAVIALTRWEPRISLNAVDIRYSASGAVDVALSGLITETMQAANAAITLRGDSDG
NG
>fig|6666666.356846.peg.32
MATVDLSQLPQPQIIEVLDFEVILQDVKAVMIAAFPAAQQASVTAALALESEPLTAIAQV
IAYREMMLRQRINEGAEACLLSYAVSSDLDNLAANLNTKRLTITEATDTADAVMESDSAL
RLRAQAAFEGLSVAGPTGAYEYFAKSASGKAADAKAISPSPAVVVVSVLSTEGDGSASAD
LLAAVDAALSADDKRPVGDRLTVQSAEIVRYAITAVLYRYPGPESEPIQQAAQQALTSWL
SAQGRIGRDVARSAIMAALHVQGVQRVELLEPAQDIVISDTQAAYCTGFTITEGGSDE
>fig|6666666.356846.peg.33
MSNSLLPPSASDFMRNVASSTQLLSGIAVDLDTLWDAERCPVGLLPYLAWALSVDRWDKR
WSEQTKRQVIKAAWLVHRQKGTIAALRRVVEPFGYLIRITEWWQTGGTPGTFRLDIGVQD
AGITEETYLELERLIADAKPVSRHLLGLNIVMDCAGNIPLAAGQYSGDALTVYPYFPETI
TTGGADIHAAAIHLSDNVSVNA
>fig|6666666.356846.peg.34
MTTKYFALLTNTGAALLANATALGRQLSITQMALGDGGGTLPTPDSAQTKLVNERRRAPL
NSLGVDPANPSQIIAEQVIPEDEGGWWIREIGLYDAAGNLIAVANCPETYKPQLQEGSGR
VQTVRMILIVSSTEAVTLKIDPSVVLATRAYTDGKATEAKTYTDVQTNNAKIEVKAYADN
LLDQLATTMTATLTEKMDKTQNGADIADVAKFLENIGLTAPRFSGVVGTTRNAKMSITTA
SATATFTADEIIVAESLGGRQYRLSLFNASVNLAMTGAGGMDTGAAPAAGFVALYAIYNP
TSKAPALLAVNTTSAVSPEIYTGGNMPAGYSASALVSVWRVSSSRFVVGYQSGRHINIMR
SAALSSTTQHADLIPLSLAGLVPPNAHSVNGDGYTTTSDGSTVAVNFAIASSATGINRYS
ATQFGSLSMPFSSVAIIDAQTVYYTATIVSGALTMAINVSGYEI
>fig|6666666.356846.peg.35
MIYVQFSDSSQTDVVAVFSCPQDEAAYQHQGQVPDNDARYLTFISKLEQVE
>fig|6666666.356846.peg.36
MMMVYGLFVFELRTLPYQQLQQSRAWRHVKNERINRSAKWQYIGAGEDQITLSGVLYPEI
TGGEVSLTALTTQAYSGRPWPLIDGTGQIYGMYVLTGMQTTRTELNRYGKAKKIEFSLSF
QRCDEDLREKLQSSSFSDLMDTARSAATNAMKSVKDAATGAIDTVKGLF
>fig|6666666.356846.peg.37
MKSLDIRVAFSAIDRLTRPVNTARQSAGGLSESLKRTQAAIKDLDQQSKSFNRLRDSVQK
TSRKIDEASRSLDGLKKAQQSGTVLTDKQREHMASLAAKLERLNITRDQEVVKLRAASQA
VRGHGVSLVGSNATIQSAIRRTEQYNQTLERERRQLAAVTQARARYERMQQTAGKLRGSG
TMAVAGGAAVGYAGGQFLAPAVGFDEEMSRVQALTRLDKGDQQLAALRAQAKKLGAETAF
TTRDAASGQAFLAMAGFTPQAIQAALPGVLNMALAGGMELGETADIGSNILSQFNLDASQ
MDRVSDVLTGAFTRTNTDLFSLGETMKYAGPVAAKLGISLEDAAAMAGMLANNGIRGSDA
GTAMRASLSRLASPPKAAAAALKELGVSVADAKGKMRPMQDVLRDLYKATQKYGQVDQVS
FFKDIAGEEAFVGLQTLVQAAGSGALGKLSGELKKAKGEADAVAKKMADNLGGDLKNLDS
AWEGFRIQVEETTDKPLRSLTQGLSDVITNVSGWVKENPKLTQTLLLAGGGALALTVAIG
GTSLAIGLLMGPLAKLQLGFSLLLGSRGVGGALSLFSGLSSLLGGPMARMGGWLQLFSGS
AGRLTTTLTPLRGMLLAVFTSPAAALGSLVRGVGGLLLRLSGLPALWSLITGAVSMLGGV
LSLLLSPIGLIGAAFVAAGLLIWRFWEPIKTFFSGMFTGIVISLGPIRQTFTGLAPVFDV
IVSAVSRLWDRFKQLFDPIQTTKKTLDDCAIAGYGFGKVLGSALEMLLWPLQKLMEGIGW
VLEKLGLIPSGLDAAQKKADQLKGELTPEGKNRLQGLVTSLTGDLKGATTAPPPAPKPPL
TGDSGTQRRLQKIADNTGGVLEETKKRIGPGDIVFKNLPKALAVRGEWQESRLTGGTPSA
PSQPAQTMQALSDRPAVVAATLPVKQADASPVSRPAARTPAASGFNGEIHIHLHGVERQD
ARELGRIVADAVSAELARRDRLQRGSFRDRE
>fig|6666666.356846.peg.38
MQFDQIDDLVADIAVVFNWPPSELFSMDLGDVIAWRARAAIRSGASEADEKP
>fig|6666666.356846.peg.39
MNTPNDNTVTLATPIARGDSTISQVAITDDIKQAGSLRGLRLVNVLNMDVDSITTLLTRV
TSPKLKLAEINAMDTRDFMRLAEAITPFLVHAEPGEPNAEATEEA
>fig|6666666.356846.peg.40
MAVPHKLRLFTCFVNGNNQIGKVTSVTLPKLTRKTEDFQGAGMIGSVAVDLGMDSGALEA
QMVVGGMEKKLLLEYGGDIDDVRLRFAGEYYTDGDSQLVEVEMRGRITEIDGGESKQGED
TSVTYALKNTYYKLSIDDQSVLEIDLLNFIYKKNGKNIYPDRITSALGLGN
>fig|6666666.356846.peg.41
MSETRFHGVRVRENTDLVTAINDIDSSVIGVVAVADDANADTFPLNTPVLITRVNSVLGK
AGKTGSLYKTLKAIADQTSPKVIVVRVAAAVEGGEKTQSQLIIGGTAADGSYTGMYALLT
AEAKVNYRPRILAVPDYDTAEVTSALCVIAQNLRAFVYAGCHGCTTMAEAITYRAQFAYR
ELMVIWPDFIAYNPLSGSNETFPAPAYACGLRAAIDNAQGWHKSLSNVAVNNVLGISRDV
FWSLQAEDSDANELNNKEITTLIKRNGFRFWGNRTTDTHDYLFEVYTRTAQILADSIAEA
QFEAVDEPLTPANVKDVVNGINGKLSALVTAGRLIGGECWFDIQDNPTTGLRQGQVRVRY
KYTPVPPLEDLTLYQTFTDDYFDSAFSSLGGV
>fig|6666666.356846.peg.42
MRRKQGETMAITELTDTLINAAKRYDDALTEAVKSPAFSITLGGKSLKELSDRLISLSLT
DNRGFEADQLTLSIDDSDGRVELPPRGAQIALSIGWQGEALTYKGLYTVDEISHEGPPDV
LGVTARSADFREEFNVKREVSWHDVTVERVVSAIAHRYGMKAQISDMLMNIEIDHADQTE
ESDMSFLTRMAEQLGAIATIKNGTLLFILPGGGVTASGKALPSASLTRSSGDGHRFRIAD
RDAYTGVRAYWLDLKFGKKKKVSVKRRRTKPKPKKEKSSSREGDYITGAEGNVFVLRKTY
QNEEVAKRAAAAKWRQLQRGAAEFSITLARGRAELYPEMHLTVSGFKPDIDNQDWIIARA
EHVIDGNGFTTRLELEAKIPDWIAESE
>fig|6666666.356846.peg.43
MFRCPFCGAMARTRTSRRLSDITIRQYHQCQNLECSETFTTLNTVERRVSKRTREDPLPP
DFIPQDAFPASHYGRDQLNLAL
>fig|6666666.356846.peg.44
MKSVLIVKSTTKNLSSNWDKSKKHFVGLQPRTITKVHPKQQYQSTKNLQKCGLFSKK
>fig|6666666.356846.peg.45
MAEITWDGRMAVYYNKSDSHSRIRFTLAHELGHHILGHTKYQAKFRDYPGTLNNTGNSLD
EREANRFAAELLMPEEAIDTMINNEGIHSIDALASTFDVSRDAMYWRLKNLNYV
>fig|6666666.356846.peg.46
MSNNNSHTNGSSATRQNTSAHQSVIENDQSLSSRSENLQSRTQEQSQAVQPNSFNINPGV
VAPDSSGGATNPKLPLNDYDGPISDQHLKHSSDNHKDRRKMRWGLFSVGLLASIGFLVTG
AIMSYLIISNMLSTNEFIREGVNTIITNTSPEKTKEIILQLAPNPPESLVHAHDAAKEVL
IQTRTQQQDLLGKFLESTNWTSISPMITLVAFILGVGLTLAIALLRALFREDQAEKTNPL
SDVASPLSKLIENFIDLIMSKFRK
>fig|6666666.356846.peg.47
MKMNFPFLFLGLMAIIPSQASSLTTDNNEKKLEVGFGKPTYRQTLHYRKLYEKKPFPDAE
IFYYDNGIYKIISQGEEHYGVYVMQGNFQDQTYTIRYISLPSEDWGKKTAFHQLTFINGD
KEKYFIQNAIVETGEAIAQQNGTFSLEENKISNPITQKWHKN
>fig|6666666.356846.peg.48
MMISNIIGMTEISLPQKITGLKIATKPAIIIIFQTQHEER
>fig|6666666.356846.peg.49
MQGYGTDTATPVDTRFSKRFQPVVAVEDIMLTGQQKRAQRGLEQR
