# Supplementary material for: May the Phage be With You? Prophage-Like Elements in the Genomes of Soft Rot Pectobacteriaceae: Pectobacterium spp. and Dickeya spp
Source: Front Microbiol. 2019 Feb 14;10:138. doi: 10.3389/fmicb.2019.00138 (PMC6385640; doi:10.3389/fmicb.2019.00138)
Supplement: Supplementary file 1 [file Data_Sheet_1.ZIP › Supplementary_prophages_MULTI_AA_FASTA/FASTA MULTIPROTEIN SEQUENCES/phiD3.txt]

>phiD3
METLRRIISRLNEIFRWAATEELIEFNPADNLGQRFSKPKKQNMPALPPDDLPRFMVALS
NASIRLETRLLIEWQLLTWVRPGEAVRARWIDIDEVNRFWNIPGEFMKMKRPHKIPLSKE
AMRILELIRPISAHREWIFPSIKAPLNHMHEQTANAAIIRMGFGGELVAHGMRSIARTAA
EESGKFRTEVLESALAHTKNNEIIAAYNRAEYLAERTELMQWWGDYVQAQKLKAIAP
>fig|6666666.356852.peg.2
MAKIAKKLTDTEIKNTKPAEKEINLRPLVSLQTTQKTSGGALNEIFSPV
>fig|6666666.356852.peg.3
MAVRKLASGKWLCECYPFGREGKRVRKQFATKGEALAFERFTMEESENKPWLGEKADNRS
LREIIDLWFSLYGRTLADPKRMMAKLDIICAGLGNPKARELSAADFAHYRELRLAGQMTD
ASGIPMAVVKPRTVNLEQRNLSAVFGTLKKLGHWDAPNPLSGLPTFKIAQQELAFLAPNE
IKRVLDACAESANPHLLLVTKICLATGARWSEAEGLSGQQVTPYRITYTRTKGKKNRTVP
ISRELYDEIPRKSGKLFSPCRKTFERAINRTGIQLPDGQCTHVLRHTFASHFMMNGGNIL
VLRDILGHADIKMTMIYAHFAPDHLEDAITKNPLNGLNWSPKNGGKLAAANGNQAFSSPL
ITR
>fig|6666666.356852.peg.4
MYKNSHQCMDVVRANKWQKVVRGNGKTEGGMFYYFFKVKE
>fig|6666666.356852.peg.5
MVLGKELNFNWEEEVDIELDGEKETLPPDTLDRRKYAEYLYFYLSERKSKNTVVNLNAEW
GAGKTYFLKRLYTSIKEKHPCIYIDAWKQDFSDDAFLTLFSSLINQIETYSGRIDAKLIR
AAEAIGRFTKGVIPEITSAVIKQYVGIDDIAKIAQTASKLMLEQHQKKLKSIATLKKELG
FWSDLAFNKGYEAPVFIFIDELDRCRPDYAISLLEIVKHIFSVDNFIFVIATDTEQLQHS
IKNVYGEGFDANLYLSRFFHRRFSLHAPDIKTLVSTLIRDRIKDDFEEIHKTLFPINDME
DMTNNCASIMDAIKMNIRDSIKTIDRFCDIIKSQKSKNIDYILLLTMLSLNEMDKSACNV
LTGIKSRKGPWAEFLLGNDKLFYLTKNTVNITMDSSPSNTGVDKLIVNDYVSQRNPTTKE
VINLTFCKLIEQVEFQMARCELINSPNLEDKKQLITIYDSQQKHDNQEKINFQIYGLWNK
NKKNFHTIKNYIDFMELAVAFD
>fig|6666666.356852.peg.6
MEKEISQKKLIELLKYYHEKGVISDDYYHEAIELVVEECDDSINKEIVSYLFKKGKEKEI
FIEKIHPSLEEENKKLKLKISDVENDLSIAKSERNVLFSKMRGHIDTISSQEERISTLER
ENKELIEKSQQNRIDDKIPEYVLSVKEKLNSDDRFFIDMSNNWAFYGALACIIAVIAAFC
TFSTGIEKIIENKENSAIVIFYIFSRGLLAIGLLSWLSYICFSNARKYTHESIRRKDRQH
ALMFGQIFLQIFGGTATKDDAIKVFKDWNMSGDSAFSSKTESPPNALSIIESIKETFTSK
NKKDSDNRKTDE
>fig|6666666.356852.peg.7
MDFKTGGRKVIERLVEAYGFTTRQALCDHLGVSKSTLATRYMRDLFPAEWVIQCTIETGV
SAQWLTTGEGPRFNDARNDVIAIPRQKLIDGKLYDSNYYMFDKAFLSDGLKDPVAILDGD
ITYIADRQFDEVVDGKWLVEIEGRTSIRDLTRIPVGKVRVSGTGAEFDCGLGDIGVSALI
KTQIENLT
>fig|6666666.356852.peg.8
MRPQISITLAVPSVSIEKYSELTGLSIDTINDMLADGRLTRHRLRKDKKREKVMINIAAM
TVDALADCDISLN
>fig|6666666.356852.peg.9
MFDYQIAKQTHFDEACRSFSLCHNLAELARTAGMNQQILRNKLNPDQPHKLTCEELLTLT
DITEDATLIDGLLAQLNCLPAVPVNEARAERLTAYVLQATAAVGKVAAESVSDERMTQTR
RHNLMSTISDGVRYLSLIGMTVQSRIQANPAMASTLDALSGLGASLTIG
>fig|6666666.356852.peg.10
MQKPISIAPFLRNNQTGASLPVEVRHGKGKQGIIIRPDGRRWNPPKGAFNR
>fig|6666666.356852.peg.11
MSQSVDHQKWIQRCRDIVFKGESRAQLFWERAALDTREIILFSAKPKLKSRHVNYSWHQF
TAEERAAIWSAIKRIRSICDETALFGPDDFLRTSNQNGTSNTPNPSPIH
>fig|6666666.356852.peg.12
MNAAADGALIELLNKARLEERKDQHFSFSLRLAALAVRVQQRDLSAAEVVELIRQESERF
EHSAQELI
>fig|6666666.356852.peg.13
MDMPQNPAYNRVDINGCYAIAKVGYDFALGEVQCDNRDGAQPYLSTLAVYQTPITLVNDF
VHRSLCAEIRRGTVTDITTMLTEAERLSLLCLNAFEQLENTGTGLSE
>fig|6666666.356852.peg.14
MNPEHNGAYHVVNQWRREQFTRNEPDGLTYVERSLWHLNPLDHQWRQQYLAGMPDYLAKY
FGQRYEKLFTSDEHKGRRRANTFLLRTLGKSVLPRLRTVTERYQTQQRAAGDLPFPFYDD
LEKLPVYDRDNIRALSQQVADFMAASLRDYTENRIRNTGEITDRYITLLSFRHLGLLTLQ
AGTQPPYWAQFTKGRHPLSTEKAESGLLRMMSPEWWRARLKRRRDIQREHMAIAVGQVQK
AASPYVSRSTLDEWKEQKRRNREFFKAFELEDEEGNRVSLDDKVNASNANPAIRRCELMV
RMRGFEDLAQEMGCAGEFYTITAPSRYHAVHSGGGFVEQWSGASPRDTQKYLCGVWARIR
AELSREEISVFGFRVVEPHHDGTPHWHLLLFMRPEHIEQVRDIMAYHARREDADELNSEK
AQKARFHYEPIDPEKGSATGYIAKYISKNIDGYALDGEADEETGENLRDMAKAVSAWASR
WRIRQFQQIGGAPVTVYRELRRLGDKQLDNAAMDAVLAAADVGDWAAYTQAQGGPLVSRD
ALVVRLSYEVTERANQYAEDVQKVQGVYSPLLGERSAIVTRTVQWKIVPKQAAASAGAGV
SGGSAAAWSSVNNCTPRLRRRLSELLHLRGFPPDPELVDVLIRGGNLAMSEGRALKMVNG
RLEEVRQTGDCELWPGWNWG
>fig|6666666.356852.peg.15
MYYISCLEIIVFTYSASIKGNDEMKNNSAISRIEKIIYRIKDGAFNDSDVELFFVTLREL
KNATRNIVEIGSFVAHNHCRDKGLISDYILRNYLFLSVRVGMDNFLANSSRGEFPKYFPV
LIKLQLKMFDNAHFKKKFGLKGGEINRIRYCLNDKGSYLIDGDVCRLNRNVGKKELLIIN
EVLSLLNCSDGINFDDLIIEIKKLLSSEIKGFDVKIIDEEKLSIFCVIVCLLNNVSFLLL
NDVRAETIISIERDQTVGVCVKYSLMVPGVEGDTVQMINPVFYSRYDKKDVFNHDITMGD
IESGNLQFSKSHGRIVKINSEMTIV
>fig|6666666.356852.peg.16
MDREFEQSLIVERIAFLAKNAGMEGNDERDRQIALIWIAELAGQLMTLQAA
>fig|6666666.356852.peg.17
MGHKTLKFSHVLEAGAWNMRVLKIECPECGAKAVIRKTNRKHRQIADIYCACSDVECGYT
FVMNLTFSHTLSPSSKTGDQLLQTVLNNLKPEQRQMALDLLKTAAA
>fig|6666666.356852.peg.18
MKRTSHRRQKAQNAPRKKMSIITFGKPEPVLTTGTDYRDVWYDNEFNHYTLPIDRLALAQ
LVNLNGQHGGILYARRNMVASDYQGGGLSHDDMLAAAFDYLTFGDIAILKVRNGWGEVIA
LTPLPALYTRIRKTGEFVVLQKGEPLVYPPEDVIFIKMYDPQQQIYGLPDYIGGIHSALL
NSEAVIFRRRYYHNGAHTGGILYTSDPNMTDEIEEEIERQLASSKGIGNFSTILVNIPNG
DKEGVQFIQMGDISAKDEFANVKNISAQDVLNAHRFPAGLCGIIPQNAAGLGDPEKARNT
YRKDEVIPIQRRFMASINKDPEISQNLHLIFDFADDTTIQGA
>fig|6666666.356852.peg.19
MAKYSDELIGVARLLYLKRATPKEIAADLNLPNARIIYYWAQKFGWADLLSAESTEEAIE
RRYQLLAGRDKKTELELQEMDMLIAHAVKLRAQSNKHKEKLAAAGHGNTPGPRGNDDDER
PSKKRQYRKNDISSLTKEDFDAWADEHLFGYQKHLRLNIGQQVRNILKSRQIGATWYFAF
EAFENAVLTGEPQIFLSASRAQAEVFRSYIVNIAQQYFDITLTGNPIRLSNGAELRFLST
NKNTAQSYSGHLYCDEYFWVPNFARLNEVASAMATHDKWRTTYFSTPSAKTHQAYPFWTG
EEWKRGNKKRAGVNFPGFDELRDGGLLCPDGQWRYVITMEDAIRGGFNLASLEKLRNRYN
VDTFNMLYMCVFVDNKDAVFSFDDLERCGVDPATWQDHDPTAPRPFGNREVWGGYDPARS
GDLSTFVIVAPPIYEGEKFRVLLVVNWHGMNFRYQANQIKKLFQRYHFTYIGIDVTGIGA
GVFENIQHFAMRQATAIRYGVETKNRLVMKAADVVESQRIEWDQDEKAIPASFMAIRRTT
TASGNAMTFIADRSAETGHAEAFFAIAHALDNEPLNYENKPQSRWRLKKAA
>fig|6666666.356852.peg.20
MSQLMTNWICIATEGETVDKRVMERQWLIDAAETYDPLFYAALIWPEHEEWFGNMGEVLA
LKTETGDDGLLRLFAQLRPNHQLLQANRDGQLLFCSVELTPDGNFRGTGKTYLEGLGVTN
TPASVGTTRLRFSSKKRGRLFGALKPLVIDEVKEIKGNSMASKSWHSLFGIKPKAFAEGE
GENNDAGGGDKLQALAEALAELESRVTALESQQSQTTDAVEAVQDDMDTVKEVVDTEDFA
TLRNNLPKILSNFGKLDRSITKLPQRQVGNKPKGFNFL
>fig|6666666.356852.peg.21
MFLNQRAREYLSAYSVGLAQEYGVADTARYFALTDPKETQLRAALLERVDFMSMINVLDV
DQLSGQVVSVGSSALHTGRKEGGRFIRQVGVDGNDYKLVETDSCAALPWDLLSVWANAGG
EDEFFQLVQAFSNEAFALDMLRIGFNGTHVAKSTDPKENPNGEDVNIGWHQRMKGFKDGQ
QIITDRVVLDENGDYKSLDAMASDLINAKIPQQYRNDPRLVVLVGADLVAAEQYRLFQKA
DRPTEKIAAQMLDSTIAGRPAIVPPFMPGKRMTVTTLSNLHIYTQRNTRQRKAEFVEDRK
QFENKYLRNEGYAVEYPELYASIDESAVTIGTVAEPAEKEKA
>fig|6666666.356852.peg.22
MALSPAQRHNARMVAEQQLSRCQAVSGDHSLHVQLRALENDVARLRSQPTLRDRIEMKRR
ELLPRWLPTVQRYLDSGEVYQNSVFAHCVVWLFDVEEFDQGLAWADIAIAQGQCTPDNIR
RTFAAFVADTVLAWAQQTADMGQSVEPYFSRTFKNVAEHWRLHEEITAKWFKFAGLLLLR
DEQGQPRATAAADIDTLTAADALLHQAEQFYRQVGVGTMRRNIAARIRALQKE
>fig|6666666.356852.peg.23
MFSGTPVDYQDEQLTNNGFWPDLNVRDFQSQRTIPADLAADTVAQALLAAVGEVNADLAE
VEARSRAKGFTRAQDVPGVSLKGQNVLCAQYQKAVFARAKADLLGEFATIGRRESHPGQE
GDDTRKGLLGEAAMVIRRMKGLKRATVRMV
>fig|6666666.356852.peg.24
MSKLDDLTTFVSTHLPPRVMQGFDSFMDEVSFIPARRDLGEDQYQLAVMKFDAVLSWERW
PYRVCDPRNLCALLLVWQEGQDDVPYMDAGLDMELPTLDVDVRDQDSAIVVVSLQLAESL
AIVVDDNGIIPFDGRRWRLTSPEIWQATSGHLFGAGDDGAEVGAS
>fig|6666666.356852.peg.25
MIVHGELSQSQLAELRTALQRLTLPPKKRQRLLWRLAKYGVIAAAKRNVRAQQAPDGSAW
AARRGHRRGRMLRNLPNLLHIREMPEIQAVRIYLQGGGYRNGKTPVPAGVVGYSQQNGMS
VSVKRSQVGNGRPEPGRMATRRQARKLRALGYRVKRGARWRKPPYREIEETLSFAQAGLL
IRKLSGKAAKTAWTVDVPARPFLGMNDAEFTKALARQLQGIGFGWDVKAQDIKG
>fig|6666666.356852.peg.26
MSWPTVQVNQVNQLQGETSEIERVVLFIGEGAVDAVKTVPVNTQSDLDQVLGAADSVLKR
DVSAAMVNAGQNWSAFVCLLPPKGDWVSAVSAAQQVASVEGVVVSLPATKGIIAQASSLR
STLVSAFGRWVWFLLAVDGPKEGEGWDKYLQSLSNLQNGAAAPAVQLVPRLWGNEPGVLA
GRLCNRAVTIADSPARVQTGALLAMGRTDLPVDGTGVTLDLAMLQALEKQRYSVPMWYPD
YDGYYWSDGRTLDVEGGDYQAIENLRVVDKVARRIRLQAIAKIADRSLNSTPGSIAAHQG
YFAKTLRDMSRSTQINGITFPGEVKPPKDGDVVIAWRSKTAVEIYLVVRTYECPKGITVS
LVLDMSLEGSA
>fig|6666666.356852.peg.27
MTKRISGQSFDFNMDGALVHAEKVSLSITDNTAAAQTQGIPDGWVAGDVAAEGEMELSTK
SLAVVTAKASSAGSWRGIEPVDLMWYAKAGSEEMKVEAFGCKLILSDILDVDPKGGSVMS
HKIKFVVTSPDFVRINGIPYLESELTEKLIG
>fig|6666666.356852.peg.28
MQEYEKNALGLLVLGALIALGKLLASDEKITPRLFFGRMILGSATSMAAGAALLWVPGLS
PMAVTGLGAALGVAGHQAVEIWLRRRGSGLLKGSDAKDDVK
>fig|6666666.356852.peg.29
MTLSEKQQLFTQLVAQLIQWAGERGYRLTFGEAYRTPEQAKLNARSGSGIANSLHTQRLA
VDLNLFINGEYQTRTEAYLPLGEYWESLGGCWGGRFTSRPDGNHFSLAHNGVR
>fig|6666666.356852.peg.30
MDGLWRVVAGLTVAFAAGWQTASWQRDSIDLAVTRAATAAAEQSRQALQALASQSGAALE
SKLEALRNVPNKTVYREIVKPVFTNVCLSAEFVSLYNDAVNNTERVLSGKPEKEMSGH
>fig|6666666.356852.peg.31
MSYQESLKKKCPVTNLPRLSGATGNDAAQPLIGWPQIYADCAARHNQLIDEITQRENMQ
>fig|6666666.356852.peg.32
MSKITLSVSGKELSFEPNTVAYNGMINDMAMDNKVAPAVTYLRRIVVAKDKETLDELLKL
PGAALQITEAVNAQYAPKLEIEVKN
>fig|6666666.356852.peg.33
MLHESPFNASAIPFATEIRIFSQCVFASQTARARLSASSFSAGK
>fig|6666666.356852.peg.34
MKQLDFTLSLIDKLTRPVKQAQAAVTGFAKSSRDAFSKIAVGGAGLIGTAMSIQGALGPA
VEMHGAMVEASARGVDDSALQKINANALKFSTQYGRSALEYVQSTARINAAVGTLTKEDL
PGVVRASNVMAAALKATADESSEFMGQMFANFRSDAESMGNVQFAEQLAGKAAYMRNAFG
VELGAIKDLMEGARGVGTNYGIGMDEQLAVMGELQRTLGTEASSAYEGFLSGAVKGAKKL
GLSFEDSNGKLLTMPAMLEKLRGKYGASIEGNLKAQSDLDDAFGDSAAVIKQLYGNVGVL
QRHITELGSNDGMKRATEMAQKMSSPWERLTAIWYAIRAAMGATLLPVLYPLINKMADGG
QVLVRWLNMFPNITRVIGYCVLAVLSLAGAGAIANIVMGVSVFVLGGLKGLWKGLTAIMK
IHVGVIWLYNKAVLAWAATMRILRGVLLAVRMASLLTGVAFNIALWPVLLIIGAVALLVA
GCYLLIRHWDGIKNAITQTDMWKTVAEKVQWVAEIFGQAWQAIVDGWNVVVNAIGNFSLS
ETMGNMVDGVGKLFSGLWDGILASFNASYRWIIGKLNAIPGINIAMPESTPRPGGEGLLT
GGKIKGIDSGGLQRDISNSNAKNYTDNSRKVENLTIYANKGFTPEQLTEWEALR
>fig|6666666.356852.peg.35
MDDVKYIDLLITERDFSLNAGREPIFCNNRISIGQDCIHAIIESGLTTKLVAERSPTLRA
DVLTQMIILVEDDERIIPGTVVISEESPTRLWVTAETYDFGPITARVDV
>fig|6666666.356852.peg.36
MTEKPKIDYEQVLKEAGMPVTAETVTEQFQAQVTASGLVTNTSRMSPFWRLISVMVTTPV
IWLKDVLISVVLANMYLATASGSFLNLFAWGVNLSRKAATAAAGVIRFYKSDAAQAVVIP
AGTLIQTERINGTVFSVAVSVDTVIAAGLASADVPVTATADGGAFNLAPGYYRILPVGVV
GIERVENQDDWLLTPGADEESDDDLRERCRNQFNLVGNYHTDAVYRSMIAAVAGLSIDRI
FFQHDAPRGPGTANAYLLLDSGVVSQPFIDAVNDYITAQGHHGHGDDLRCMALPETQHEL
TVTVYVRNLVNVTDEALAALRSGCQDLVRCAFRENTGYDVAKTWPWSRFSFSTLAQELHD
AFPLIASLDFSLGDIVSGLNVPRLASLSVVIADA
>fig|6666666.356852.peg.37
MPDFKEQLAGLRLPSWMDKGEPAALLNASKAYWLQVHDWLRWPLQQLDVDTCAEPLLNVL
AYQRDISRLKGEALTLFRRRVKYAFVNAQDSGSVAGFIAIFERLGIGAVTLAERQPGYDW
DVILVRINDEQLSGYNALMMSLVRQYGRTCRRYAFDLWNGETQSVQSGEFEHNAEYYHAV
SLMPAGTVTARVALHTVRTSASTEYYSANV
>fig|6666666.356852.peg.38
MAQSVITHAFETWNVQRVLDGTAARPDQVVFARVPGQDESVPVDRNEGLPPADQIQHTAA
ITQAGVLNENAVVYSVVLDTTVGDWDYNWIGLLDSKTNTVLMIVHVRTQQKLATRNGQQG
NSLTRNLMMQFDGAAAATQINVTADTWQIDFSARLAGIDERIRIENMDRYGSSAFFGNAY
QVVKDGNAYVVKAGVAYAAGLRAWLSSDLKITVDALPTRVFLDVCWRGEFTQAWAVDSQI
VVANSADHEIRDGVQHYLLPVADIDENGNITDWRKQGGLAEQNAQTLYLRKDDNLAALRD
KEASRKNLGLGQLAVMDTDTARQTLRITQLENELVGIPLPYPGATAPDGWLKCNGQSFNK
SMYPLLAGRYPSGFLPDLRGEFIRGWDDGRGVDAGRSLLSAQTQTVQDHKHVGTMVNSNP
LQTGMNTGIGLLSQYTSTPTVGYSNEISSGGTAEGSKETRPRNVAFNYIVRAA
>fig|6666666.356852.peg.39
MANYSVNVKETTLDKDGHAMMAGWITVFHVDAKTREYRGASYEYLMAGVGIPADSYSDAP
ELPPEGKALCRAADGLSWMSVPDYRGRVAYDTQTRLSTEITVPGQLPETLTLLAPVSEFD
IWNGKKWVTDTDAQHQAYVNSAMQELNERFTTANTRIQALSDAVDMELATEEEKALLGKW
KEYRVLLNRVDLNTAPDIVWPEAPAV
>fig|6666666.356852.peg.40
MLPVHPWIYGVGNVTDNGHYLSPANAVAYLAERLGTAADNLTVCVWMVCGSGLGEFLQAL
DALTVVFPAPALSQVARQARAMAELATVKMQIPAKSRTLPAAASLSVARCRQALNAQRMA
AAQQQATVPMGLNALKGMAERFTSQRDAALSEISQAMQQMAQCSALAWVFTGQGAPGVIA
AEMLKNNPQAIRDLYCGHDVYRERAGCVGEHDP
>fig|6666666.356852.peg.41
MSQIITLALDGEAIPLRGLTVTPSMQFEEKDQSGQTSSTANAEQGIKPKELRVSGVIPFT
EAKVLTRLFTLAEAKEGSKLKRYRVANPTAQAINFRLATFTGSIDAPKQDSKQAWLVTFT
LREHISVSEKRDARAGNQTETKKQAPGQGSAAGEGDEKLSWFERKVLKPVNDALG
>fig|6666666.356852.peg.42
MLSGDAVHVVDANVVLELNACGRGFITVETEQDYTGKLVRLDVGYTDLVLRWFTGYVERS
QPAENGYQRLFVRELAGVFDRMWPCSFQHPTLRQLADWLSEHSGLTVHLPDAGYVSQPIP
HFTHSGSGHQLLANIGAAFGIDDYVWQPLPDGALYLGSWADSLLAGAPVIIPAEFSQAQA
AGNSMTLPLIQSVRPGAVVNQQRLSRVQLLNESMTIEWVPVSTVTGKAAQRTPAQRQIDT
VYPELSAGLHLPKFARVEAPSEAVSSGNIADPFRPRYAVDLQLLDADGKPAKDTPVYPAV
PLPVPMAGSEAGLFQFPPPGTLVEVGFTGGRPDKPFVRQTVASGQSLPDIKPGEQLQQQR
AEVSQRVTVAGDWERKTDQAIRESSMHREVSADEERRTLVTRETLIKATDSATVLGTHTL
QAGAIVQIAQGDYSLATQAGYTASVGQSATVEIGQSLTEKIGQLRRSIAGARQELMAPVV
WVGSQQVNVMTLMLDTLDVIQELATQTASHTHPNTGTPLNAGEIQQTGRRTGTLKDKYSP
IIG
>fig|6666666.356852.peg.43
MSVHFVGALAASAGYRQRRNGLAWRGEVTGKGRGIAAR
>fig|6666666.356852.peg.44
MPTENSERNFSVFQFFGSRLDRYEILNIRNKRILYGFCCLGWIPECIEGVTSGGAVCSND
AGFGVVRLFAGTEKR
>fig|6666666.356852.peg.45
MALTKCKECKKEVSTSAKVCPHCGVKNPGTTAGQAIGGFVVLVLLVWGAIKIFGGSDDKP
AAKADTPKNCAANDGQCLFDKNWIEAASRCRPLIEKSSKYDFEWTDGMMTPMFSHFRLNE
AKKQMTFIGDKVKFTNGFNAKITMTYNCTYDLQGKSIVDFGITEGKL
>fig|6666666.356852.peg.46
MTKKKAHKPGSATIALNKRARHEYFIEEEIEAGLALQGWEVKSLRAGKANISDSYVLMRD
GEAYLFGATFTPLHGASSHVVCDPTRTRKLLLNQRELDSLYGRVNREGYTVVALSLYWKN
AWCKVKIGVAKGKKEHDKRDDIKEREWKLDKARIMKNAAR
