# Supplementary material for: May the Phage be With You? Prophage-Like Elements in the Genomes of Soft Rot Pectobacteriaceae: Pectobacterium spp. and Dickeya spp
Source: Front Microbiol. 2019 Feb 14;10:138. doi: 10.3389/fmicb.2019.00138 (PMC6385640; doi:10.3389/fmicb.2019.00138)
Supplement: Supplementary file 1 [file Data_Sheet_1.ZIP › Supplementary_prophages_MULTI_AA_FASTA/FASTA MULTIPROTEIN SEQUENCES/phiD4.txt]

>phiD4

MNETDKSIVSLFIIGTLIAAGKVLAGSEPITLRLFIGRVMLGGFVSMMAGIALVQFPDLS
PVAINGIGAALGIAGYQTIELLIQRRVRQLGKKSTSEKNNDAQ
>fig|6666666.356853.peg.2
MLNNPNLIAFLDMLAFSEGTATHPLTCNRGYDVIVTGIDGKPEIFTDYRDHPFANGRPGK
IFNKQGQRSTAAGRYQQLYRYWPAYKTQLALPDFGPNAQDTLAIQLIREQRALDDITQGR
LASAITRCNNIWASLPGAGYGQREHNTERLVAVYQQAGGKLA
>fig|6666666.356853.peg.3
MKSAMIIAVIMIALSAGVGVQSWRLHNARQLTDQQAQTLSLQQTALDEKSGQLKALSEQA
ERNNLEQARLRDMAAETQAARSERQKVVMRLQHENEALKRWADTDLPTDIIRLRQRPAFA
GGRAYREWLSQTDTLPVPGGQSANQR
>fig|6666666.356853.peg.4
MLQNYFYDQHDVARSDEEKREIVISAILEIIKEGASESGVQVALDAIGSRITETADIIQR
ALEND
>fig|6666666.356853.peg.5
MENRFDYKHRFKGDGAGYIAKNIGDYALNNKRCKKTPAID
>fig|6666666.356853.peg.6
MAVNKLPSGKWLCQCFPYGRDGQRVRKQFATRGEALAYERRLMADKKGISTETNSTTLQD
LIQRWYDMHGQTLESGEDRYSKLMAICERLGNPFAIDVDKNMFAVYRERRLKGEWNPKGK
TAIKEATVNREYSYLRAVFSELKRMGEWEKENPLDGIRQFKEGDQELAFLYPDEIKRLLA
ACDESENKDLGIIVRLCLATGARWGEAQTLKQSQILPGRITFVKTKGKKNRTIPISERMH
ALLPKRRGQLFKPAYEAFKHALKKAHIELPEGQLTHVLRHSFASHFMMRGGNILVLQQIL
GHSSITMTMRYAHFAPDHLDAAVTLNPFDSLTTDE
>fig|6666666.356853.peg.7
MADEKLDFFNYKRNKDKLLINLINIIEGINCDGHIDEKEVLFLDTWIKDADLISKNYCVR
MISNRLSDILSDGVIEPYELNYLKADLIKVQKELSDLPELDLYSDEADKHLLEGLCKGMM
ANHELNDSEIRYLNWWLSSNASLKVNYPGKELYALVNRILADGIITSEERDELKKALIAF
TGSDVDSGVVDGLATRLPVDDIESLVLSNATVCLTGEFLYGKRTVCKKLIEDAGGKVIDN
ITAKLDFLIIGTLSCKHWRYQAHGRKIEKAIDYRDNRGIPLKIISEEQWQSFTG
>fig|6666666.356853.peg.8
MTFEEWISKTEKEIFFTYINANNEVSNNYVVDAVYKDNYLQGYCINKKGFRTFKLERIID
VYSSNEEMVSAASPLAIADLKIETRRVKDTPRGLEICFTGFDKDIKDELESLAEKKGLLV
RKGITAKLYFLCCGPNAGWKKIKQANEKNCFILSKDQFFSFVDTGEIPIEPTEVYESDEK
DIHEKIEILHNEVTSTFRTIREPRRSSALIARFVDGYAAGWRFAIRESHRDALDIKLTKF
VFNKYQYEDWTQGNSFSFGRGDVFYSDKLGYSEWSEFLKIPDAVALQVKYECFSGYDPVA
TIDGFFSGDFIPYHQLTPKKLTNLPIMIESQSYDPGKITLDIFKPSIDRSKIDLFDTIKI
TQDELISLLQSGYYWKKDEGKKPVRVNLFGDN
>fig|6666666.356853.peg.9
MSVESHGNENRVAGRDFYESSITVDKINIAIPAANEEKRPLVPAQRKQLNQLVKEIADGG
YEEGFSVWQRVHAEIGVKSIEDMTVNQYQTAVSYLQALRDRYREKDASNALVHLLLKNTQ
QVDQRQQLIHYCHIHFGTGRLTELTRSQLQQALSWLDDRQCSSVPGQTTPNTRQSWQEVL
KAEPLVFSAVFVAGIILGAIFFR
>fig|6666666.356853.peg.10
MGDIGGVKKLTQLNYEKGDRMPDAAYLNAVSKIGVDVQYVVTGVRSAATLTDEEQQLLGN
YRTAPLTVKAAVLAALTAGSSVSTGSINVTGSGQRVAGRDYHENKK
>fig|6666666.356853.peg.11
MTQENHDQRSRLPRGIASRNPTPMRLSEDERARLAALAEKESRSLSSMARLVFLRGLESF
NAEG
>fig|6666666.356853.peg.12
MSKALTINITIPTAYVSLRKYSELTGIPFETCRGMVKSGKIIIRPKEKANEKVEVNLVAM
LRDAIASSEI
>fig|6666666.356853.peg.13
MANTEPARAIPLSIAERTDGLNHIAMLRGKHFKTNSEKEMCRFIDDMRDKIDDDYHKNMR
VLSAIFELADIDKERHHLKFNELTTDEKERLIKAMNKLRAVVSLFPKNLILPL
>fig|6666666.356853.peg.14
MKNAEVKTMTVANDGALVELLKKARLEERKDQHFSFSLRLAALAVRAQQRDLSAAEMVEL
IRQESERFERSAQELS
>fig|6666666.356853.peg.15
MDSIDMAQEREAFIRETQIQKARQQSGCAVSAFVCESCDAPIPEARRVAVPGVRLCVYCQ
GDAELKNKHYRGAL
>fig|6666666.356853.peg.16
MSIIATPLKWVGSKARIMDILREHLPAGDRLVEPFAGSCSVMMNTDYPEYLIADINPDLI
NLYQVIKEDLKEFIDTAEGLFRTANTAESYYRFRQVFNRSKENRTTSAALFLYLNRHGYR
GVCRYNRAGGFNVPYGHYASPYFPLAEIQAFAEKARHAKFICAAFGETLQLSRPGDVVYC
DPPYIPQTPTASFTSYHTDGFTHNDQYDLCCALSRLAERGIPVIASNSDTHHAHSLYHRF
DICRFTAPRSVGVAAGESKQAGEIIAKRLPIPAARSLSKVCDGCGYEGGGHCPDYGPVMG
DATYQEMVASGALNAEPF
>fig|6666666.356853.peg.17
MVKRALAAPGDDRNLNQVVAQLEHREPNGTQLLIRRGLAEIVRRDHQKTLSDWMKTPEGV
EARLHEQPFFIRDVYRQKIEWLRANREPRHISAFFMGTVKKALMRLDAVRMQQGVRNGFA
SELAAYWGPRWVHLAGFTKHEVINAAHTLAAAIAEMFETECGHTSPENMTDNEIQWLYRH
LGRELLALRVTPPCWGLVIGDEQARHRIYSAILRITSPEWWGRKLWRLRCEWRENQFRAI
GVIHKKRMPYVSLDALNQWQEQRRKNLAFFQTHELVDEDGNIASLENMVYGSISNPAIRR
HELMTRMAGVEMVAIARGDEGVFLTITCPSRYHANILNGHQNPKWDHTSPRQGQRYLCRT
WARAMSALNRRGLRPYGFRVAEPHHDATPHWHVLLFMPPADRKAITDILREYFIAEDRAE
LGRNTGARFKAKMLDPRKGSATAYVAKYISKNIDGYALDGELDNETGKPLRETAKFAMAW
ASQHNIRQFQPFGLPPVTVWRELRRLANQLTAVQKENGTFKRGAAQLADPAMDAVLASAD
AGCFATYIEKQGGVLIPRERYTVRIAYEDADEQNTYGETPEKIFGVFSPRLGAISRICTR
LIKWKIRKKQSADDGASIGTGSGLAVTSPTGDAWSSVNNSTGDEKTSIPTGIDGDDYGSC
ELPDGEPGDTPAQTFADFERMTDPERRALLSRLRTQPPDRRNNQHSSTTQRNKSAEKQVV
GKLSDEWRASIADFARSIGWDISNIEIQRLALGHTLTFADQLYVSRSDGCLYRVRRERRP
EDVAATVSNWIARLRMEGYQEE
>fig|6666666.356853.peg.18
MKEQVSSLRKRQRSTLEQVFKSPVQSGIKWADIESLIKALGGEVKEGRGSRCKFLLNGSI
ANFHRPHPSPDTDKGAVANLRDWLESIGVKP
>fig|6666666.356853.peg.19
MSKPSTPNTIEIAGQPAVISYVPELGTFRGKFMGLTGYCDFVSDSIQGLKKEGEISLREY
LDDCSAAGIEPYVRQERVKTFTLRYPESFGERLNQAAAEQETSVNAFIIETLNERMKHA
>fig|6666666.356853.peg.20
MPIAPQLTIVKNKTKTMSKNNKLSELKSAKNITDLAKIISVPRQSITYVLYGINRLNLAK
YHTFKIPKKDGSERTINAPVKELKDIQKKVSSLLQECFRIVCILEGHRNHLKKINSLSHG
FIKGKSIITNATPHKNKRFVLNVDLKDFFGQIHYGRVYGFFKNNKHFQLSDEVAKVLANI
TCYQQGLPQGAPTSPVISNLIAGILDIKLASLAKKYSCYYTRYADDLTFSTNLKEFPPRI
ASIENGDVRIGSSLEGIIKKCGFDINHKKNRLQFCNSRQDVTGIVVNKKVNVPYDYRNKA
RVIWHKLKNGKEIYAINSQPEIKKDINYLIGILSHIHNVRREHRVTTKEEYIIPKKPNKK
TFDDIFDADSRMYRDVLFFKNFVKNKKPVIVCEGKTDITYLQCALESQAAKHRSLIIKKE
LQISFFRPTKTISELFKVTGGTGDIGNLIS
>fig|6666666.356853.peg.21
MQTPLIKGGDSAIEDFFDTATLNEKLEKKTFSYKGTFDTDKHYGKNHFAEYVVKPKRKTI
DFTGFNVLLNDIKKIIKDYKAKKH
>fig|6666666.356853.peg.22
MRRIWGKKNLPKQVSEKVSEWMKSALMLPEQGTLSGS
>fig|6666666.356853.peg.23
MKRKDKTGTHRAVTASQPDMAAALKSDPGLSAFTFDGPYPVRDGHDLLDNMYCADNGRYY
DTPVDWYGLARAFGSASWHQSALYFKRNALTGCFIPHPLLSRQAFSAFVLDWFVFGNGYL
ERRVNRLGGLLALRHVPAKYTRRGSDLNTYWFIRQWKDEHTFATDSVCHVINPDIHQEIY
GMPEYMGALLSASLSHSADMFRKLYYDNGSHAGCIIYIGASQVDTESMDNVKKTLKEARG
KGAFKNLLLHAPGGGEKGVQIIPFSQISAKDEFLNIKSVTRDDILAAHRVPPQLMGAMPE
GNGSFGDVEKAARVFAINELMPVMEALKHVNDWLGMEVIRFNPYALLKTE
>fig|6666666.356853.peg.24
MIQDAFVRQRARQLYWQGYPPAEISRLMGINQNTVYAWKKRDEWDETPPIQRVTHSIDAR
LCQLAQKPTKTGGDLKEMDALTRQLKTLNDGQPGNAASGKKPRKRKVKNHFTDEQIAALR
TNILDSLAWHQNGWYAQQDQRNRMILKSRQIGATWYFAREALLRALRDDVAYPYQRHQIF
LSASRRQAHQFRGFIQKVAEEVDVELKGGDKIVLSNGAELHFLGTSAATAQSYTGNLYFD
EFFWVSNFANLRKVAGAMATLKGLTRTYFSTPSSETHEAYPFWTGARWNEKRSKVQKVAF
DVSWKALNSGLLCPDKTWRQIVTLQDVIDHGWQYTDLEEIRDENSPDEYNNLYGCEFVRD
GESAFNLNLLFSCGADGYDEWPDWKPFASRPMADRGIWIGYDANGSSGNGDSGAISVVVP
PLVAGGKFRTIETQQIRGLEFEEQAKVIEALTFKYNVQHIAIDGTGIGEAVYQIVKKFFP
AAVCFLMSVSSKRALVLKMLQVIRAGRWEYDRSEQALINAFNAVRRVKTPGGIMTYDTDR
ARGSNHGDLAWATMLAVINEPLGQEQGGGGFAMEF
>fig|6666666.356853.peg.25
MSGTTKPTRKKFRVAVSGSTVDGREIGRDHLYAMAESYNPQVYGARVNVEHILSPYPGSD
FSAMGDVVALSAEDITDGPLKGRAALYAEIEPTERMKQLTGEGKKIYSSIEIDPQFAATG
RPYLRGLAMTDTPASLGTERLKFAAQQRAQVQAFNNLPGEPVMFTEAMEAELVELSEQRS
DEGKQWFSRVMGIIGKGRKSDGEQFSQVREAVENVAQSHADLLDNFNALKNQQQQDSRTI
QTLTSELAALTQKLATQDNSYSQRPAASGGNSGAQLADF
>fig|6666666.356853.peg.26
MENSTRNLYNQYISRQAQLNGVQPNDVAMTFSVEPAAQQRMEQAAQESDEFLKQINVFGV
KAQEGQKILIGSKGPIASTNNSSDGTSRRNPTDNHSKEPNTYHCRKVNYDSAISYPQLDA
WATQPNFQALISQANARQIGLDRIMIGFNGITYAEKSNRSANPLLQDCGVGWLQKTRNDA
GHRIIKNVTLTARDEDNKIIAKGTYGNLDTAVFDAKNSLLDPWHRKAPDLVVIMASDLLT
SSNFPRLNALSQSNPNTELLAGQLIVSQERVGGLPTFLAPYFPSNAVLITSFKNLSVYYQ
LGALRRSIAEEPEYNRIATYQSSNDDFVVEDYGKVALIDGIQFAQAAGDGQ
>fig|6666666.356853.peg.27
MLTPAQRHFQRVMAERRGQADTETEVSRTAHEQILHRLRLHQAALKQVQSAATKAEMKKA
MLPEYDGWIDGTLEGDSGRQDEVIVTLMVWAIDCQDSALTLRLGRYVVKHGLSLPADKFR
RDAVTVLAEEVSNPVLTLAATDDRADLSGYTAVLDEVAAIVDGKDMPDEVRAKLCKARAF
SRRAAVDAQTKAEALKLFREAMARNPNAGVKRDIATLTRELKKLMPASSDEPEDGAPGDD
GAATEPPVGETTPATTPTDAAQPAAKPAAVRNTTARKTTRTTGKSKAARQSAKR
>fig|6666666.356853.peg.28
MSLVASKRVSDSGDVPEIDDGAAAVSAGDFWPVIVLRDLRLAARITGGITTTRLMHVTTE
AVVHVTDQLASWQQTQQAAGYAALADVPAGQVNGESIKVYRFKRAVYAIARALLLEGYRD
VDTTAKGDKATDTFDSQRDDLWRDARWSIADIRGAQRLFAELC
>fig|6666666.356853.peg.29
MLMVVRALQGDTVDLLCYRHYGTSAGVTEQVIAANPGLSRQMFLTAGQAITLPDIPRQTE
QETVQLWD
>fig|6666666.356853.peg.30
MGLNDLQRLNDGVTYGLSVMVTGIGVMTVSEKVALAGLVIGVVTAWRAWLFRRRIERAQR
RRNELIEQILQQSERRTLNTSERRAVAILHQGDVDDENRD
>fig|6666666.356853.peg.31
MKTAIKRCSIALIVALGVTLSPGTLRTSPEAQQKTASWEDCRASPYYCPAGVLTVGIGST
GNVQNRPYSNDEIARRWVNDMQRAENCVNGNFNGAAMPQSAFEAMTDTAFNLGCSGLMWF
TNRQGSKQRTTIWKHAQAHEWPAMCERLTDFVNSGGQRSAGLVNRRSDFKAWCLRDLAGV
P
>fig|6666666.356853.peg.32
MKLAATLAVLLVLAVGGVLWQTYQRGIDWAHTEALTDSAQQQRELLTEFRALADDARNVL
AQVREREQQRYAEGEERREKMREGMQPDTCANTVVPVAVSDSLQKRAAVVQRADTARPGT
TQPDGTHTDARTENTGDLGRGRALE
>fig|6666666.356853.peg.33
MTWGAVALWSDQLLDALDTCNADKAAINDVYLRRLQRLKDAAATP
>fig|6666666.356853.peg.34
MLKTDSLRDALTASNVWCRANPEAFTVFVEEGGIETTGETPSFLYRYSLVLFVMNFTGDI
DDFTLPLMAWLWQNQPDLLLNPQKNREVKFTTLINNDDSADILFEIPVRERVRVTRDDNG
ILRAEHLPEPRPRLTGGVWDAVLDDATGETAT
>fig|6666666.356853.peg.35
MTDKLFHALDQVFDDILSGLSPAGRLKTARQVGQALRRSQQQRIRAQRNPDGSAYATRRR
KVLRSQQGMIFVWEGQVRHLKNWHGGRGKYGRTITGFDEDRNAIRTFYRSDIERYIEINT
QAVRRTTSKKAPMFQRLRGYRFLKMRADTDGASVGFDGMAARIARVHQYGERDKVGSGAF
ARYPVRELLGISPTDERLIQDTVINSLGSAAT
>fig|6666666.356853.peg.36
MSAELMRLLENVLRVGVVTAVDPESWRVRVKSGELLTDWLRWNTTRAGAFNVWIPPAVGE
QVWLGCLGGNPETAVIIGSLFSEAHPAPGNSLKEIVITAPDGARFRYDAVAGALEATGMK
TVNVVASVSVTLNTPVVECTQHLKARTVEITHGGTLAGNVVHSGGALTSNGVQVDSHRHG
GIQPGGSWTSGTQ
>fig|6666666.356853.peg.37
MTATYTGMNPHGTGTLTDADQLWQSVRDILTTPLASRVMRRDYGSLIPDLLDAPQNAVTR
LQLMSAAVIALTRWEPRISLNAVDIRYSASGAVDVALSGLITETMQAANAAITLRSDSDG
NG
>fig|6666666.356853.peg.38
MATVDLSQLPQPQIIEVLDFEVILQDVKAVMIAAFPAAQQASVTAALALESEPLAVIAQV
IAYREMMLRQRINEGAEACLLSHAVSSDLDNLSANLNTARLTITEATDTADAVMESDSAL
RLRTQAAFEGLSVAGPTGAYEYFAKSASGKVADAKAISPSPAAVVVSVLSAEGDGSASAD
LLAAVDAALSADDKRPVGDRLTVQSAEIVRYAITAVLYRYPGPESEPIQQAAQQALTSWL
GAQGRIGRDVARSAVMAALHVQGVQRVELLEPAQDIVISDTQAAYCTGFTITEGGSDE
>fig|6666666.356853.peg.39
MSNSLLPPSASDFMRHVASSTQHLSEIAVDLDTLWDAERCPTQLLPYLAWALSVDRWDKR
WSEQTKRQVIKAAWLVHRQKGTLAALRRVVEPFGYLIRVTEWWQTGGQPGTFRLDIGVQD
AGITEETYLELERLIADAKPVSRHLLGLNIVMDSAGEIPIAAGQYSGDALTVYPYFPETI
TTTGADRCGGAIHLSDNVSVNA
>fig|6666666.356853.peg.40
MTTKYFALLTNTGAALLANATALGRQLSITQMALGDGGGTLPTPDPAQTKLVNERRRAPL
NSLSVDPANPSQIIAEQVIPEDEGGWWIREIGLYDANGNLIAVANCPETYKPQLQEGSGR
VQTVRMILIVSSTDAVTLKIDPSVVLATRAYTDGKITEVKSYADTQASGAKSEAKTYADA
QVNGAKSEVKDYADARASGAKSEAGAYTDSLMTAHLSAANPHPQYAPIANPALTGTPTAP
TASFGVSTTQIATMAAIQAAKGAIASVQSVSSTNALTASAAGALVYMTGGTTFTTTLPGG
STVALGQTIRLINYSTVAQTLVSAGVDIIYGGAVAGSVSGISLPPGAGIELISRGNGEWD
VIGGSLSIQYASGLTLVSPALSGAPTAPTAASGTNTTQIATTAFVRSEINSVVTGIPLPW
PQATAPAGWLKCNGQSFDKALYPKLAAAYPSGALPDLRGEFLRGWDDDRGVDGGRGIASK
QAATGLRTGAMDYNGSDADSAGVYVGIGYADADSSVNTVNFTNQGYPNGTLMAGGAGRDN
GVSGTASNTVFSGGVNWITVRPRNVAFNYIVRAA
>fig|6666666.356853.peg.41
MNEKYSVAVKGAALGQNGLAERAGWLTVYHVDPLTREYTGASYEYLMVGTGLPADSYADA
PDLPPAGQALRRRVDGEEWEHVPDYRGQTVYRTADGQQQTVTTLGELPDELTLLAPTTAY
DTWDGAAWVTDTAAKQAAATAAAQRELSARKATATARIAELSYAVDLAMATEAERAVLTE
WKTYLVQLSRIDTGAAPDIDWPEIPSS
>fig|6666666.356853.peg.42
MMMVYGLFVFELQTLPYQQLQQSRAWRHVKNERINRSAKWQYIGAGEDQITLSGVLYPEI
TGGEVSLTALTTQAYSGRPWPLIDGTGQIYGMYVLTGMHTTRTELNRYGKAKKIEFSLSF
QRCDEDLREKLQSSSFSDMMDNARSSATKAMNTVSTAMTDTVNTLKGLV
>fig|6666666.356853.peg.43
MKSLDIRVAFSAIDRLTRPVNAARQSAGGLSESLKRTQAAIKDLDNQSRTFNRLRDSVQK
TSRKIDEASRSLDGLKKAQQSGTVLTDKQREHIAALAAKLERLNVTRDQEMVKLRAVSQA
LRGHGVSLVGSNATIQSAIRRTEQYNQTLGRERRQLAAVTQAHARYERMQQTAGKLRGSG
TMAVAGGAAAGYAGGQFLAPAVGFDEEMSRVQALTRLDKGDQQLAALRAQAKKLGAETAF
TTRDAASGQAFLAMAGFTPQAIQAALPGVLNMALAGGMELGETADIGSNILSQFNLDASQ
MDRVSDVLTGAFTRTNTDLFSLGETMKYAGPVAAKLGISLEDAAAMAGMLANNGIRGSDA
GTAMRASLSRLASPPKAAAAALKELGVSVADAKGKMRPMQDVLRDLYKATQKYGQVDQVS
FFKDIAGEEAFVGLQTLVQAAGSGSLGKLSGELKKAKGEADAVAKKMADNLGGDLKNLDS
AWEGFRIQVEETADRPLRSLTQGLSDVITNVSGWVKENPRLTQTLLLAVGGATAFAVAIG
GTSLAIGLLMGPLAKLQLGFSLLLGARGVGGAVSMFSGLSSLLGGPMARMGGWLQLFSGS
AGHLTTTLTPLRGMLLAVFTSPAAALGSLVRGVGGLLLRLSGLPALWSLITGAVSVLGGV
LSLLLSPIGLIGTAFVAAGLLIWRFWEPIKAFFSGMFTGIVISLGPIRQAFTGLAPVFDV
IVSAVSRLWDRFKQLFDPIQTTKKTLDDCAIAGYGFGKVLGSALDMLLLPLQKLMEGIGW
VLEKLGLIPSGLDAAQKKADQLKGELTPEGKNRLQGLVTNLTGDLKGATTAPPPAPKPPL
TGDSGTQRRLQKIADNTGGVLEETKKRIGPGDIVFKNLPKALAVRGEWQEARLTGGTPSA
PSQPAQTMQTLSDRPAVVAATQPVKQADASPVSRPAARTPAAGGFNGEIHIHLHGVERQD
ARELGRIVADAVSAELARRDRLQRGSFRDRE
>fig|6666666.356853.peg.44
MQFDQIDDLVADIAVVFNWPPSELFSMDLGDVIAWRARAAIRSGASEADEKP
>fig|6666666.356853.peg.45
MAATSRPEPVTMNTPNEHTVTLATPIVRGDSTISQVSITDDIKQAGSLRGLRLVNVLNMD
VDSITTLLTRVTSPKLKLAEINAMDTRDFMRLAEAITPFLVHAEPGEPNAEATEEA
>fig|6666666.356853.peg.46
MAVPHKLRLFTCFVNGNNQIGKVTSVTLPKLTRKTEDFQGAGMIGSVAVDLGMDSGALEA
QMVVGGMEKKLLLEYGGDIDDVRLRFAGEYYTDGDSQLVEVEMRGRITEIDGGESKQGED
TSVTYALKNTYYKLSIDDQSVLEIDLLNFIYKKNGKNIYPDRITSALGLGN
>fig|6666666.356853.peg.47
MPHDFTRTRGEKWLFVVAGRPDPSARECATDIRDYRHELNNVMVANMSETRFHGVRVREN
TDLVTAINDIDSNVIGVVAVADDADADTFPLNTPVLITRVNSVLGKAGKTGSLYKTLKAI
SDQTSPKVIVVRVAAATEGGDKTQSQLIIGGTAADGSYTGMYALLTAEAKVNYRPRILAV
PDYDTAEVTSALCVIAQNLRAFVYAGCHGCITMAEAITYRAQFAYRELMLIWPDFIAYNP
QAGSNETFPAPAYACGLRAAIDNDQGWHKSLSNVAVNNVLGISRDVFWSLQAEDSDANEL
NNQEITTLIKRNGFRFWGNRTTDTHDYLFEVYTRTAQILADSIAEAQFEAVDEPLTPANV
KDVVNGINGKLSALVTAGRLIGGECWFDIQDNPTTGLRQGQVRVRYKYTPVPPLEDLTLY
QTFTDDYFESAFSSLGGV
>fig|6666666.356853.peg.48
MRQKQGETMAITELADSLIGAAKRYDDALTEAVKSPAFSITLGGKSLKELSDRLISLSLT
DNRGFEADQLTLSIDDSDGRVELPPRGAQIALSIGWQGEALTYKGLYTVDEISHEGPPDV
LGVTARSADFREEFNVKREVSWHDVTVERVVSAIAHRYGMKAQISDMLMNIEIDHADQTE
ESDMSFLTRMAEQLGAIATIKNGTLLFILPGGGVTASGKALPSASLTRSSGDGHRFRIAD
RDAYTGVRAYWLDLKFGKKKKVSVKRRRIKPKPKKEKSSSREGDYITGAEGNVFVLRKTY
QNEEAAKRAAAAKWRQLQRGAAEFSITLARGRAELYPEMHLTVSGFKPDIDNQDWIIARA
EHVIDGNGFTTRLELEAKIPDWIAESE
>fig|6666666.356853.peg.49
MFRCPFCGAMARTRTSRRLSDITIRQYHQCQNLECSETFTTLNTVERRVSKRTREDPLPP
DFIPQDAFPASHYGRDQLNLAL
>fig|6666666.356853.peg.50
MPVIWQVAAKWQQSGSARFSGTKKAVFNQPPLLTVVK
>fig|6666666.356853.peg.51
MNIDRLALKNSKRFRWDDNFIDSLRQVSRMHRIDSDTVY
>fig|6666666.356853.peg.52
MRFNIPTWLTLFRVVLIPFFVLAFYLPFSWAPMVCAGIFVFAAVTDWFDGFLARRWKQTT
RFGAFLDPVADKVMVAVALVLVAEHYHSWWITLPAATMIAREIIISALREWMAELGKRSS
VAVSWIGKIKTTAQMVALVGLLWRPERMVEAAGVAALYVAAVLTFWSMFQYLSAAWRDLL
EH
>fig|6666666.356853.peg.53
MTERFDAQAFLKTVTSQPGVYRMYDASDTVIYVGKAKDLKKRLSSYFRAHVASRKTEALV
KSIRQIDVTITHTETEALLLEHNYIKRYQPRYNVLLRDDKSYPMIFLSGDTHPRLSVHRG
AKHAKGEYFGPFPNGNAVRETLMLLQKLFPIRQCENSVYRNRSRPCLQYQIGRCLGPCVS
GLVSEEEYQRQVEYVRLFLSGKDQQVLTRLIDRMETASRELRFEEAARIRDQIQAVRRVT
EKQFVSGDGDDLDVIGVAFEAGMACVHVLFIRQGKVLGSRSYFPKVPGGTELAEVVQTFV
GQFYLQGSVSRTLPSDILLDFSLPEHQLLAESLTEQAGRKIQIQTRPRGDRARYLKLART
NAHTALTTKLSQQSTVQQRLAALASVLGIEKINRMECFDISHTMGEQTVASCVVFNADGP
LRAEYRRYNISGITPGDDYAAMNQVLRRRYGKSIDEGKIPDVIVIDGGKGQLAQAKDVFA
SLQVPWDKSRPLLLGVAKGSDRKAGLETLFFEATGEGVALPADSPALHVIQHIRDDSHNH
AISGHRKQRAKVKSTSSLETIEGVGPKRRQMLLKYMGGLQPLMNASVEDIANVPGISHAL
AEKIFHALKH
