# Supplementary material for: May the Phage be With You? Prophage-Like Elements in the Genomes of Soft Rot Pectobacteriaceae: Pectobacterium spp. and Dickeya spp
Source: Front Microbiol. 2019 Feb 14;10:138. doi: 10.3389/fmicb.2019.00138 (PMC6385640; doi:10.3389/fmicb.2019.00138)
Supplement: Supplementary file 1 [file Data_Sheet_1.ZIP › Supplementary_prophages_MULTI_AA_FASTA/FASTA MULTIPROTEIN SEQUENCES/phiD5.txt]

>phiD5

MNETDKSIVSLFIIGTLIAVGKVLSGSEPITLRLFIGRVMLGGFVSMMAGIALVQFPDLS
PVAINGIGAALGIAGYQAIELLIQRRIRQLGEQAAPERKDNAQ
>fig|6666666.356830.peg.2
MLSNSPNLTAFLDMLAFSEGTATHLLTRNRGYDVIVTGIDGKPEIFTDYQDHPFANGRPG
KVFNKQGQRSTAAGRYQQLYLYWPTYKAQLKLPDFGPNSQDTLAIQLIREQRALDDIIQG
RIAHAITQCNNIWASLPGAGYGQHEHDIEHLLTVYQQAGGEVA
>fig|6666666.356830.peg.3
MKSSMIIAVIMMLLSAGVGVQSWRLHTTLQLTEQQAQTLSLQQTELDEKSGQLKTLSEQA
ERNNIEQARLRNMAADTQAALSERQKVIMRLQHENEELNRWASTTLPADIIRLRQRPALT
SGRAYREWLSQTDSVQISSSQPTNQR
>fig|6666666.356830.peg.4
MDETEAALATCADQVDTIIACQTKNITTVAGIQATSPALPTEKRSIPGESRWTDIPE
>fig|6666666.356830.peg.5
MAVSKLPSGKWLCQCFPYGRDGQRVRKQFTTRGEALAYERRLMADKKGISTETNSTTLQD
LIQRWYDMHGQTLESGEDRYAKLMAICVRLGNPFAVDVDKNMFAVYRERRLKGEWNPKGK
TAIKEATVNREYSYLRAVFSELKRMGEWEKENPLDGIRQFKEGDQELAFLYPDEIKRLLA
ACDESENKDLGIIVRLCLATGARWGEAQTLKQSQILPGRITFVKTKGKKNRTIPISERMH
ALLPKRRGQLFKPAYEAFKHALKKAHIELPEGQLTHVLRHSFASHFMMRGGNILVLQQIL
GHSSITMTMRYAHFAPDHLDAAVTLNPFDSLTTDE
>fig|6666666.356830.peg.6
MADEKLDFFNYKRNKDKLIINLINIIEGINCDGHIDEKEVLFLDTWIKDADLISKNYCVR
MISNRLSDILSDGVIEPYELNYLKADLIKVQKELSDLPELDLYSDEADKHLLEGLCKGMM
ANHELNDSEIRYLNWWLSSNASLKVNYPGKELYALVNRILADGIITSEERDELKKALIAF
TGSDVDSGVVDGLATRLPVDDIESLVLSNATVCLTGEFLYGKRSVCKKLIEDAGGKVIDN
ITAKLDFLIIGTLSCKHWRYQAHGRKIEKAIDYRDNRGIPLKIISEEQWQSFTG
>fig|6666666.356830.peg.7
MTFEEWISKNEKEIFFTYINANNEVSNNYVSDAVYKDNYLQGYCINKKGFRTFKLERVLD
VYSSNEEMISAASPLTIADLKIEDRREKNTPRGLEICFTGFSKEIKDDLESLAEKKGLSV
RKGITAKLYFLCCGPNAGWKKIKQANEKNCFILSKDQFLLFIDTGEIPIESTEAYESDEK
DIHEKIENLHNEVTSTFRTIREPRRSTALIARFVDGYASGWRFAIRESHRDALDIKLTKF
VFNKHQYEDWTQGSSFSFGRGDVFYSDKLGYSEWSEFLKIPDAVVLQVKYECFSGYDPVA
TIDGFFSGDFIPYHQLTPKKLTNLPIMIESQSYDPGKITLDIFKPSIDRSKIDLFDTIKI
TQDELISLLQSGYYWKKDEGKKPVRVNLFGGN
>fig|6666666.356830.peg.8
MSVESHGNENRVAGRDFYESSITVDKINIAIPAANEEKRPLVPAQRKQLNQLVKEIADGG
YEEGFSVWQRVHAEIGVKSIEDMTVNQYQTAVSYLQALRDRYREKDASNALVHLLLKNTQ
QVEQRQQLIHYCHIHFGTGRLTELTRSQLQQALSWLDDRQCSAVPGQTTPNTRQSWQDVL
KAEPLIFSAVFTAGIIMGAIFFR
>fig|6666666.356830.peg.9
MSTSKEEFLFLIGERLREERETIGKSQSAIAEELGTTTRTWGKYERGETAPDGVTLALLS
ARYGMDVSYILTGKRTPDLGDISNDELELIKIYRVAPLAVKAAALAALTAGSSASAGSIN
ITGSGQRVAGRDYHENKK
>fig|6666666.356830.peg.10
MRLSEDERARLAALAEKESRSLSSMARLVFLRGLESFNAEG
>fig|6666666.356830.peg.11
MSKGLTININVPTPYVSLRKYSELTGIPFETCRGMVKSGKIIIRPKEKANEKVEVNLVAM
LRDAIASSEI
>fig|6666666.356830.peg.12
MLRGKHFKTNSEKEMCRFIDDMRDKIDDDYHKNMRVLSAIFELADIDKERHHLKFNELTT
DEKERLIKAMNKLRAVVSLFPKNLILPL
>fig|6666666.356830.peg.13
MKNAEVTHITVAADGALAELLKKARLEERKDQHLSFSVRLAALAIHAQQKSLSAAEVVEL
MRQESERFEHSVQGLS
>fig|6666666.356830.peg.14
MDMAQEREAFIRETQIQQARQQSGCAVSAFICESCDAPIPEARRVAVPGVRLCVYCQGDA
ELKNKHYRGAL
>fig|6666666.356830.peg.15
MSIIATPLKWVGSKARVMDILREHLPAGDRLVEPFAGSCSVMMNTDYPEYLIADINPDLI
NLYQVIKEDLKEFIDTAEGLFRTANTAESYYRFRQVFNRSKENRTTSAALFLYLNRHGYR
GVCRYNRAGGFNVPYGHYASPYFPLAEIHAFAEKARRAKFICAAFGETLQLIRPGDVVYC
DPPYIPQTPTASFTSYHTDGFTHNDQYDLCSELSRLSERGIPVIASNSDTHHAHSLYHRF
DICRFTAPRSVGVAAGESKQAGEIIAKRLPIPAARSLSKVCDGCGYEGGGHCPDCGPVMG
DATYQEMVASGALDAEPF
>fig|6666666.356830.peg.16
MVKRALAAPGDDLNLNQAVAQLEHWEPNGTQLHIRRGLAEIVRRDHQEAVSGWMKTPEGV
EARLHEQPFFIRDVYRQKIEWLRANREPRHISAFFMGTVKKALLRLDAVRAQQGVRDGFA
SELAAYWGPRWVHLAEFTRHEVINAAHTLATAIAEMFETECGHTSPEDMTDNKIQWLYRH
LGYELLALRVTPPCWGLVIGDEQARHRIYSAILRITSPEWWGRKLWRLRCEWRENQFRAI
GVIHKKRMPYVSLDALNQWQEQRRKNRAFFQTHELVDEDGNITSLENMVYGSISNPAIRR
HELMTRMAGVEMVAIARGDEGVFLTITCPSRYHANIQNGHQNPKWDHASPRQGQRYLCRT
WARAMSALNRRGLRPYGFRVAEPHHDATPHWHVLLFMPPADRKAITDILREYFITEDRAE
LGRNTGARFKAKKLDPRKGSATAYVAKYISKNIDGYALDGELDNETGKPLRETAKFAMAW
ASQHNIRQFQPFGLPPVTVWRELRRLANQLTAAQKESGTFKRGAAQLVDPAMDAVLASAD
AGCFATYIEKQGGVLIPRERYTVRIAYEDADEQNTYGETPEKIFGVFSPRLGAISRICTR
LIKWKIRKKQSADDGASIGTGSGLAVTSPTGDAWSSVNNSTGDEKTAIPAGIDGDDYGSC
EAPDGEPGDTSAQTFADFERMTDPERRALLSRLRTQPTDRRNNQHSSTTQRNTSAEKQVV
GKLPDEWRASIADFARSIGWDINTGELQRLAAGNAITFADHSYVASTDGCLYRTQTRKQK
ETEYQDKATALLQRIAVLRDVS
>fig|6666666.356830.peg.17
MGYLGSKAAAGAYQKIIAAMPPHDTYIETHLGGGAVMLRKPPTLRNVGIDIDEDALKNFA
FTHKLANVNLVRRDAVEYLSMFDFSRAGRVLIYADPPYLPETRTSRNSYRYEYTADDHRA
LIAKLRRVPASVMVSGYPSALYDELLYDWRAIEFQVMTRGGVRTEKLWMNYPESAAYSAS
FAGQDYIDRQRIKRKAERWAAKYRAMPPAERLAIMAEIMKIDGEA
>fig|6666666.356830.peg.18
MVKVIWTRKALKQRSTIDRRYQDTISEKVAELENFPAVKLDITALKGEAGKFRLRVGDYR
VIFEIIKGEPVVCEVQAVKRRTSTTY
>fig|6666666.356830.peg.19
MSKLQFINDVNGKPQFVVLPIGEYEKLMSDSDAGYEEIPYLADEHDNETVPNDVVEIMFR
DDISLLAAWRVYRGLSQYDVAERLGTTQSAVSQWEAKDSRPQKKTRQKLAELYGCRPEQM
IL
>fig|6666666.356830.peg.20
MKRKDKTGTRRVVTASQPDMAAALKSDPGLSAFTFDGPYPVRDGHDLLDNMYCADNGRYY
DTPVDWYGLARAFGSASWHQSALYFKRNALTGCFIPHPLLSRQAFSAFVLDWFVFGNGYL
ERRVNRLGGVLALRHVPAKYTRRGSDLDTYWFIRQWKDEHTFDTDSVCHVINPDIHQEIY
GMPEYMGALLSASLSHSADMFRKLYYDNGSHAGCIIYIGASQVDTESMDNVKKTLKEARG
KGAFKNLLLHAPGGGEKGVQIIPFSQISAKDEFLNIKSVTRDDILAAHRVPPQLMGAMPE
GNGSFGDVEKAARVFAINELMPVMEALKHVNDWLGMEVIRFNPYALLKTE
>fig|6666666.356830.peg.21
MIQDAFVRQRAKQLYWQGYPPAEISRLMGINQNTVYAWKKRDEWDETPPIQRVTHSIDAR
LCQLAQKPTKTGGDLKEMDALTRQLKTLNDGQPGNAAGGKKPRQRKVKNHFSDEQISALR
TNILDSLAWHQNGWYEQRHHRNRMILKSRQIGATWYFAREALLRALRDDVAYPYQRHQIF
LSASRRQAHQFRGFIQKVAEEVDVELKGGDKIVLSNGAELHFLGTSAATAQSYTGNLYFD
EFFWVSNFANLRKVAGAMATLKGLTRTYFSTPSSETHEAYPFWTGARWNEKRSKAQKVAF
DVSWKALNSGLLCPDKTWRQIVTLQDVIDHGWEYTDLEEIRDENNPDEYNNLYGCEFVRD
GESAFNLNLLFSCGADGYDEWPDWKPFASRPMADRGVWVGYDANGSSGNGDSGAISVVVP
PLVAGGKFRTIETQQIRGLEFEEQAKVIEALTFKYNVQHIAIDGTGIGEAVYQIVKKFFP
AAVCFLMSVSSKRALVLKMLQVIRAGRWEYDRSEQALINAFNAVRRVKTPGGIMTYDTDR
ARGSNHGDLAWATMLAVINEPLGQEQGGGGFAMEF
>fig|6666666.356830.peg.22
MMSQIPQDRTTGMSGTAKPTRKKFRVAVSGSTVDGREIGRDHLYAMAESYNPQVYGARVN
VEHILSPYPGSDFSAMGDVIALSAEDITDGPLKGRAALYAEIEPTERMKQLTGEGKKIYS
SIEIDPQFAATGKPYLRGLAMTDTPASLGTDRLKFAAQQRAQVQAFNNLPGEPVMFTEAM
EAELVELSEQHSDEGKQWFSRVMGIIGKGRKSDSEQFNQMREAVENVAQSHADLLDSFNT
LKTQQQQDSRTIQTLTSELAALTQKLATQDNSYSQRPAASGGNSGAQLADF
>fig|6666666.356830.peg.23
MENTTRNLFDQYISRQAQLNGVQPNAVAMTFSVEPAIQQRMEQAAQESDEFLKQINVFGV
KDQEGQKILIGSKGPIASTNNSSDGTSRRNPTDNHSKEPNDYHCRKVNYDSAVSYPQLDV
WASQPNFQALISQANARQIGLDRIMIGFNGTTYAEKSNRSANPLLQDCGVGWLQKIRNDA
GHRIIKNVTLTARDEDNKIVTKGTYGNLDTAVFDAKNSLLDPWHRRAPDLVVIMASDLLT
SSNFPRLNALSQSNPNTELLAGQLIVSQERVGGLPTFLAPYFPSNAVLITSFKNLSVYYL
LGALRRSIVEEPEYNRVATYQSSNDDFVVEDYGKVALIDGIQFAQAAVDGQ
>fig|6666666.356830.peg.24
MLTPAQRHFQRVMAERRGQADTETVVSRTAHEQILHRLRLHQATLKQVQSDATKAEMKKA
MLPEYDGWIDGTLEGDSGRQDEVIVTLMVWAIDCQDSALTLRLGRYVVKHGLSLPADKFR
RDAVTVLAEEVSNPVLTLATTDADADLSGYTAVLDEVAAIVDGKDMPDEVRAKLCKARAF
SRRAAVDAQTKAEALTLFREAMARNPNAGVKREIATLTRELKKLMPGSSNEPEDGPPGDD
ETTTETPPAASADATQPAVKKAAVRNTTARKTTRPTGKSKAARQSAKR
>fig|6666666.356830.peg.25
MSLVAQKRVSDSGDVPEIDDGAAAVSTGAFWPVIVLRDLRLAARITGGITTTRLMHVTTE
AVVHVTDQLASWQQTQQATGYAALADVPAGQVNGESIKVYRFRRAVYAIARALLLEGYRD
VDTTAKGDKATDTFDNQRDDLWRDARWSIADIRGAQRLFAELC
>fig|6666666.356830.peg.26
MVVRALQGDTVDLLCYRHYGTSAGVTEQVIAANPGLSRQMFLAAGQAITLPDIPRQTEQE
TVQLWD
>fig|6666666.356830.peg.27
MGLNDLQRLNDGVTYGLSVMVTGIGVMTVSEKVALAGLVIGVVTAWRAWLFRRRIERAQR
RRNELIEQILQQSERRTLNTSERRAVAILHQGDVDDENRD
>fig|6666666.356830.peg.28
MKTAIKRCSIALIVALGVTLSPGTLRTSPEAQQKTASWEDCRASSYYCPAGVLTVGIGST
GNVQNRAYSNDEIARRWVNDMQRAENCVNGNFNGAAMPQSAFEAMTDTAFNLGCSGLMWF
TNRQGSKQRTTIWKHAQAHEWPAMCERLTDFVNSGGQRSTGLVNRRSDFKAWCLRDLAGV
P
>fig|6666666.356830.peg.29
MKLTATLAVLLVLAVSGVLWQTYQRGIDRAHTEALTDSAQQQRELLTEFRALADDARNVL
AQVREREQQRYAEGEERREKMREGMQPDTCANTVVPVAVSDSLQKRAAVQRADTARPGTA
QPDGTHTDARTENTGDLGRGRALE
>fig|6666666.356830.peg.30
MTWGAVALWSDQLLDALDTCNADKAAINDLYLRRLQRLKDAAATP
>fig|6666666.356830.peg.31
MLKTDSLRDALTASNTWCRANPEAFTVFVEEGGIETTGETPSFLYRYSLVLFVMNFTGDI
DDFTLPLMAWLWQNQPDLLLNPQKNREVKFTTLINNDDSADILFEIPVRERVKVTRDDNG
ILRAEHLPEPRPRLTGGVWDAVLDDATGETAT
>fig|6666666.356830.peg.32
MTDKLFHALDQVFDDILSGLSPAGRLKTARQVGQALRRSQQQRIRAQRNPDGSAYATRRR
KVLRSQQGMIFVWEGQVRHLKNWHGGRGKHGRTITGFDEDRNAIRTFYRSDIERYIEINT
QAVRRTTSKTTPMFQRLRGYRFLKMQADTEGASVGFDGIAARIARVHQYGERDKVGPGAF
ARYPVRELLGISPADERLIHETVINSLGSAAT
>fig|6666666.356830.peg.33
MSAELMRLLENLLRVGVVTAVDPESWRVRVKSGELLTDWLRWNTTRAGAFNVWFPPAVGE
QVLLGCLGGNPETAVILGSLFSEAHPAPGSSLKEIVITAPDGARFRYDAVAGALEATGMK
TVNVVASVSVTLSTPVVECTQHLKARTVEITHGGTLAGNVAHSGGAMTSNGVQVDSHRHG
GIQPGGSWTSGTQ
>fig|6666666.356830.peg.34
MTATYTGMNPHGTGTLTDADQLWQSVRDILTTPLASRVMRRDYGSLIPDLLDAPQNAVTR
LQLMSAAVIALTRWEPRISLNAVDIRYSASGTVEAELSGLITETMQAASSTLTLRSHGDG
DG
>fig|6666666.356830.peg.35
MATVDLSQLPQPQIIEVLDFEVILQDVKAVMITAFPAAQQASVTAALSLESEPLTVIAQV
IAYREMMLRQRINEGAEACLLSHAVSSDLDNLAANLNTQRLTITEATDTADAVMEGDSAL
RLRAQAAFDGLSVAGPTGAYEYFAKSASGKVADAKAISPSPAVVVVSVLSTEGDGSASAD
LLAAVDAALSTDDKRPVGDRLTVQSAGIVRYAITAVLYRYPGPESEPIQQAAQQALTSWL
GTQGRIGRDVARSAIMAALHVQGVQRVELLEPAQDIVISDTQAAYCTGFTVTEGGSDE
>fig|6666666.356830.peg.36
MSNSLLPPSASDFMRNVANSTLRLSEIAVCLDTLWDAERCPAQLLPYLAWALSVDRWDKR
WSEQTKRQVIKAAWLVHRQKGTLAALRRVVEPFGYLIRITEWWQTGGQPGTFRLDIGVQD
AGITEETYLELERLIADAKPVSRHLLGLNIVMDCAGDIPLAAGQYSGDALTVYPYFPETI
TISGADKCGGAIHLSDNVSVNA
>fig|6666666.356830.peg.37
MTTKYFALLTNTGAALLANATALGRQLSITQMALGDGSGTLPTPDPAQTKLVNERRRAPL
NSLNVDPANPGQIIAEQVIPEDEGGWWIREIGLYDANGNLIAVANCPETYKPKLQEGSGR
VQTVRMILIVSSTDAVTLKIDPSVVLATRKSVDDKAVEAKAHADGTMASHVNDANPHKQY
A
>fig|6666666.356830.peg.38
MRDWEQIYTTGFRPSPADIGALSVAEFNQSIKSYAPIASPALTGVPTAPTVNSGNNSSQL
ATTAFVHNALTDNAFVLDFTGTVQNFDVPWDAKSGFYKADVGSHTDAVLHFHGPDASCSA
LQFAAHYGNGGLSYRTSRDSRGFEHDWEQIYTTGFRPSPADIGAISVSELTGIPLPWPQV
TAPSGWLKCNGQAFDKNRYPRLAQVYPSGVLPDLRGEFIRGWDDGRGVDAGRAILSAQTQ
SIQLHTHDGGITGPATGVIEGYGDGSSGGAPGVDNYNPAATGAAGGAETRPRNIAFNYIV
RAA
>fig|6666666.356830.peg.39
MSEKYSVAVQSARMGKSGLAECAGWLTVYHVDQQTREYTGASYEYMMVGTGLPADSYADT
PDLPAAGQALRRSADGAGWEHVPDLRGKTAYRTADGQPQTVTALGELPDGLTLFSPSTAF
DKWNGEIWVTDVAAQHAAAVAAAQQEQAARKATATARITELSYAVELGIATDVEQAALKT
WKTYLVQLSRIDTSAATDIDWPEIPST
>fig|6666666.356830.peg.40
MMMVYGLFVFELQTLPYQQLQQSRAWRHVKNERINRSAKWQYIGAGEDQITLSGVLYPEI
TGGEVSLTALTTQAYSGRPWPLIDGTGQIYGMYVLTGMQTTRTELNRYGKAKKIEFSLSF
QRCDEDLREKLQSSSFSDMMDNARSSATKAMNTVSTAMTDTVNTLKGLV
>fig|6666666.356830.peg.41
MKSLDIRVAFSAIDRLTRPVNAARQSAGGLSESLKRTQAAIKDLDTQSRTFNRLRDSVQK
TSRKIDEASRSLDGLKKAQQNNTVLTDKQREHMAALAVKLERLNITRDQEMVKLRAASQA
LRGHGVSLVGSNATIQSAIRRTEQYNQTLERERRQLAAVTQARARYERMQQTAGKLRGSG
TMAVAGGAAAGYAGGQFLAPAVGFDEEMSRVQALTRLDKGDQQLAALRAQAKKLGAETAF
TTRDAASGQAFLAMAGFTPQAIQAALPGVLNMALAGGMELGETADIGSNILSQFNLDASQ
MDRVGDVLTGTFTRTNTDLFSLGETMKYTGPVAAKLGISLEYAAAMAGMLANNGIRGSDA
GTAMRASLARLASPPKAAAEALKELGVSVADAKGKMRPMQDVLRDLYKATKKYGQVDQVS
FFKDIAGEEAFVGLQTLVQSAGSGKLDKLFQELLKAKGESATVGKKMADNLGGDLKNLDS
AWEGFRIQVEETADRPLRNLTQGLSDVITNVSGWVKENPRLTQTLLLAVGGAAAFAVAIG
GTSLAIGLLMGPLAKLQLGFSLLLGARGVGGAVSMFSGLSSLLGGPMARIGGWLQLFSGS
TGRLTATLTPLRGMLLAVFTSPVSALGSLVRGVGGLLLRLSGLPALWSLITGAVSVLGGV
LSLLLSPIGLIGAAFVAAGLLIWRFWEPVRTFFSGMFTGIVISLGPIRQAFTGLAPVFDV
IVSAVSRLWDRFTQLFQPIQTTKKTLDDCAVAGYGFGKVLGSALDMLLLPLQKLMEGIGW
ILEKLGLIPSGLDAAQKKADQLKELTPEGKDRLQGLVANLTGDLKEATTAPPPAPKPPLT
GDSGTQRRLQKIADNTGGVLEETKKRIGPGDIVFKNLPKALAVRGEWQESRLTGGTPSAP
SQPAQTMQALSDRPAVVAATQPVKQADASPVSRPAARTPAAGGFNGEIHIHLHGVERQDA
RELGRIVADAVSAELARRDRLQRGSFRDRE
>fig|6666666.356830.peg.42
MQFDQIDDLVADIAVVFNWPPSELFSMDLGEVIAWRTRAAIRSGASEADEKP
>fig|6666666.356830.peg.43
MNTPNNNTVTLATPIMRGDSTISQVTITDDIKQAGSLRGLRLVNVLNMDVDSITTLLTRV
TSPKLKLAEINAMDTRDFMRLAEAITPFLVHVEPGEPNAEVTEEA
>fig|6666666.356830.peg.44
MAVPHKLRLFTCFVNGNNQIGKVTSVTLPKLTRKTEDFQGAGMIGSVAVDLGMDSGALEA
QMVVGGMEKKLLLEYGGDIDDVRLRFAGEYYTDGDSQLVEVEMRGRITEIDGGESKQGED
TSVTYALKNTYYKLSIDDQSVLEIDLLNFIYKKNGKNIYPDRITSALGLGN
>fig|6666666.356830.peg.45
MSETRFHGVRVRENTDLVTAINDIDSSVIGVVAVAEDADADTFPLNTPVLITRVNSVLGK
AGKTGSLYKTLKAISDQTSPKVIVVRVAAATEGGDKTQSQLIIGGTAADGSYTGMYALLT
AEAKVNYRPRILAVPDYDTAEVTSALCVIAQNLRAFVYAGCHGCTTMAEAITYRAQFAYR
ELMLIWPDFIAYNPLSGSNETFPASAYACGLRAAIDNDQGWHKSLSNVAVNNVLGISRDV
FWSLQAEDSDANELNNQEITTLIKRNGFRFWGNRTTDIHDYLFEVYTRTAQILADSIAEA
QFEAVDEPLTPANVKDVVNGINGKLSALVTAGRLIGGECWFDIQDNPTTGLRQGQVRVRY
KYTPVPPLEDLTLYQTFTDDYFDSAFSSLGGV
>fig|6666666.356830.peg.46
MRENKGETMAITDLADSLITTAKRYDDALTEAVKSPAFSITLGGKSLKELSDRLISLSLT
DNRGFEADQLTLSIDDSDGRVELPPRGAQIALSIGWQGEALTYKGLYTVDEISHEGPPDV
LGVTARSADFREEFNVKREVSWHDVTVERVVSAIAHRYGMKAQISNILMNIEIDHADQTE
ESDMSFLTRMAEQLGAIATIKNGTLLFILPGGGVTASGKALPSASITRSSGDGHRFRIAD
RDAYTGVRAYWLDLKFGKKKKVSVKRRRTKPKPKKEKSSSREGDYITGAEGNVFVLRKTY
QNEETAKRAAAAKWRQLQRGAAEFSITLARGRAELYPEMHLTVSGFKPDIDNQDWIIARA
EHVIDGNGFTTRLELEAKIPDWIAESE
>fig|6666666.356830.peg.47
MARTRTSRRLSDITIRQYHQCQNLECSETFTTLNTIERRVSKRTREDPLPPDFIPQDAFP
ASHYGRDQLNLAL
>fig|6666666.356830.peg.48
MRTVVIGFILHFCPFNQSLDLAKITQTMAPNNLFGKLRGYSANNE
>fig|6666666.356830.peg.49
MSVIWQVAAKWQQSGSTRFSGTKKAVFNQLLLLTLIE
>fig|6666666.356830.peg.50
MNIDRLALKNSKRSKRGDNFIDSPRQVSRMHRIDRNIVY
>fig|6666666.356830.peg.51
MRFNIPTWLTLFRVVLIPFFVLAFYLPFSWAPMVCASIFVFAAVTDWFDGFLARLWRQTT
RFGAFLDPVADKVMVAVALVLVSEHYHSWWITLPAATMIAREIIISALREWMAELGKRSS
VAVSWIGKIQNYCADGCAGRFVVATGAHGGGCWRGCFVCGRCIDVLVDVSISERSLA
>fig|6666666.356830.peg.52
MTERFDAQAFLKTVTSQPGVYRMYDASDTVIYVGKAKDLKKRLSSYFRAHVASRKTEALV
KSIRQIDVTITHTETEALLLEHNYIKRYQPRYNVLLRDDKSYPMIFLSGDEHPRLSVHRG
AKHAKGEYFGPFPNGNAVRETLMLLQKLFPIRQCENSVYRNRSRPCLQYQIGRCLGPCVS
GLVSDEEYQQQVEYVRLFLSGKDQQVLTRLIDRMETASSKLRFEEAARIRDQIQAVRRVT
EKQFVSGDGDDLDVIGVAFDAGMACVHVLFIRQGKVLGSRSYFPKVPGGTELAEVVQTFV
GQFYLQGSVFRTLPSEILLDFSLPEHQLLAESLTDQAGRKIQIQTRPRGDRARYLKLART
NAHTALTTKLSQQSTIQQRLTALASVLGIEKIKRMECFDISHTMGEQTVASCVVFNADGP
VRSEYRRYNITGITPGDDYAAMNQVLRRRYGKSIDEDKIPDVIVIDGGKGQLAQAKGVFA
SLQVPWDTSRPLLLGVAKGSDRKAGLETLFFEATGEGVALPADSPALHVIQHIRDDSHNH
AISGHRKQRAKVKSTSSLETIEGVGPKRRQILLKYMGGLQPLMNASVEDIANVPGISHAL
AEKIFHALKH
