# Supplementary material for: May the Phage be With You? Prophage-Like Elements in the Genomes of Soft Rot Pectobacteriaceae: Pectobacterium spp. and Dickeya spp
Source: Front Microbiol. 2019 Feb 14;10:138. doi: 10.3389/fmicb.2019.00138 (PMC6385640; doi:10.3389/fmicb.2019.00138)
Supplement: Supplementary file 1 [file Data_Sheet_1.ZIP › Supplementary_prophages_MULTI_AA_FASTA/FASTA MULTIPROTEIN SEQUENCES/phiD6.txt]

>phiD6

MADNKKTEATETKLARDDNYKFCPICGSEMRQIVEYNRQWWYCDECGYQEPVD
>fig|6666666.356832.peg.2
MTDKQYTTLDEHGFAVSDGWIVIYHANSVTGEYVGSGEEFLMTGTGIPANSYTDAPPISQ
SGTAIVRSLDHLTWEIVTDYRGQTAYDTQTRQPQVVSTLGELPSNLTLLIPETQYDEWDG
NAWVTNTAAQRADAVSATLAVLATEYKNDMNDLNQAYLAAIVADGPQEATKQTIVRNRIA
DRKNKYVSDVAAAKQQ
>fig|6666666.356832.peg.3
MNRSDAPKKQPVPFGVNGQRENILSTTPAGDNTASYDAGFPPVTMILKAAGGLPPKGQDM
NQILYELSNLSRWFSAGALNSYDATFSAAIAGYPKGAVILGDDGTSIYVSTTDANTNNPN
SVSTGWFNLTAAYQPRDSTLTAFAGLSGGANKLPYFTGVDVLAQADITSVGRDIIGQASI
ANVLSYLSAAPLASPALTGTPTAPTASSATSTTQIATTEFVHNSSFGLDFTGAVSGFNVP
WDAKSGVYRADVDGASEMVVHFHGSSASCTALQFQALFGNRGLSYRSSIGNSGFPNPWEQ
IYTTAFKPLPADIGAISVSEIVGIPLPWPQSTAPSGWLKCNGQSFNTSTYPKLAQVYPGG
VLPDLRGEFIRGWDDGRGVDAGRGIGTSQGDAIRDITGSMVGYNIGMTSGAFVTDTGTSA
PFSAASGPNGFYYKYFRASAVVPTASENRPRNVAFNYIVRAA
>fig|6666666.356832.peg.4
MNNWESTIYAQYANSTALLSIINTFNQAVSIDEFTNEFINKVWDLTANESYGLDVWGKIV
GIGRYITAPIDSDAFGFYESNAGASDYPLPFNDSPFYAGVQETTSVRLSDDAYRTLIMCK
AFSNISIATIPEINKFLVMLFAGRGRAYCVNYRDMTIGITFEFALAPYEKSILTDYNVVP
VPSGVQLNISQIAPPYFGFADDAYPFNDGTFYKG
>fig|6666666.356832.peg.5
MATTTIETSVPSVSFSTSGLAVPDEADILSGRITDFSTALGSAMSQDLSTPQGQISVSDS
AIIADKNDQLLAIVNQINPDYASGRFQDAIGRVYFMERIAATGTAVTATCSGLVGTIIPA
GSLAQDVNGYIYASTSAATISSDGTVSVIFQNQTAGAIACPIGALTAIYQAVPGWSGVIN
NSAGVLGSLEESRANFEYRRKESVARNARNMDGAVLSAVLEVNGVLDAYVWSNRTASVVN
KGTTNFHVLGHSIYICAYGGSDSDVANAIFKTYNPGADMNGNTTYTVYDSTNYGTPYPEY
VMQWQKASPTRVYFTVNIDSTLNPPSNITQLVKNMVTTVFTGGYEGIGKARIGASINAGK
YYAPVISISPDTVSVLSIEISLTGSSYAPSVTMGIDQIPTIQDSDITVNLV
>fig|6666666.356832.peg.6
MQNRTLSLNSDTWDIQLDDSGNLAVVNNPYSVAQDVATACSLYLGECVYDNTIGIPYNTQ
IMGFIPGSGLIQSYLQNEAMRLDYVSTAQATIINDQQKRQSYGVITIVDTNGTTSTVNM
>fig|6666666.356832.peg.7
MKKICELINSELSFFPELGIGHYPVPKNRPYDEGYFSKYASMASTEMGRELTKFRINFVK
KYHAGDVVDVGIGCGQFVSKCENAKGFDVNPAGVEWLHKNGKFHDIYNEKASALTFWDVL
EHIDNPEQAISQATEWVFVSIPIFDNAEHILKSRHFRKDEHIWYFTDVGLRKWFLENGFE
CVDHCKTETELGRDGIDTYAFRRVANAKQDIITQF
>fig|6666666.356832.peg.8
MQKLYIDGMQGIGDNIFQRAFIKRLCQTREIYLKTSIPEFYSDLPNVNFIRSDTTLRTQR
KNEQSSTIRYVQLPPVQMESRRIFYGNADLMRPGGIFSAARRVFGCEPDGFDLPKFALPD
IGLPKGRKIALIRPTTERSEWHHKSRGPLNKNIDAAAKLLHRRGYFCVSVADTVPGAEWI
PDLEPYADLKLHNGELKITELMALVNHADIVVTGPCLISQAALAYRTKMIFIGGGCGGSN
HHSRITDASIMDLSQCLFVYPDNYCMCQEMKHNCDKRISNLTEKITGWLNEKNL
>fig|6666666.356832.peg.9
MLTAIIWQPEAAASRQSLAVSDGPEAMHIKFIGNKKPAGAGWV
>fig|6666666.356832.peg.10
MAEFIDGVHYLSEDDLIFINKSLIEAQTPSEPVCVLNPNNLSSSQSRPSLTRYYQQTDDM
FVLAAALIESLIQNHPFANANKRTAMMGGYIFLLINGYELTAPGDDIVTMAEGLACKTYT
CRELEDWLAYWSRTYDSRELCHPSDMSISDILQQRGGVNQP
>fig|6666666.356832.peg.11
MDYTILLVITEVYIMSHALRKSERLYIPPRDKGVVASPRAAMGSDCAHADQVKNAFAFGF
ARYEKAMEDLSKV
>fig|6666666.356832.peg.12
MYKWGFDYALLIFLFACESKPWLDSVFTINLALRLLDALQVILTIGL
>fig|6666666.356832.peg.13
MQTAAKNTTMPYMIPEADFDRKLSVIKNNIEHTSSFLQKGIEDFSLPGFVVPFGYRLVKS
RDNEHYRLITDSQDSETVYAVKLLFRHDIINAKKTCTQILVWRTIQAQHDSAVRGLPQVF
FEFFLESYSIVVSDEEQTPDGRRFWERMISWAMSATGYHVYVSDGTQESRPLTFMTSWDD
FYTTWSEFCWGHDKECHRHRLLVISKDKLH
>fig|6666666.356832.peg.14
MAGRSKPQTVGGHIPLSGVVLAARPAIYPKFRHKKSASLSGAVSAVCGVLST
>fig|6666666.356832.peg.15
MSAPRNPQFNVRIHPELKEKVAALAERNKRSINAEIVAALEAWVEAAFTTNPAGSLTEIA
RSLEGLKLLIEKQQTPKQ
>fig|6666666.356832.peg.16
MKSMAKVNADITIFKFDDRDIRVVMKKGDPWFVAADLCDALNLTNSRVSLMALDDDEKDV
SLIYTRGGRQIMSVVSESGMYTLILRCRDAVKPGTVPYRVRKWVTADVLPSIRETGKYTK
NYEDIEKTTVDDRTPLRSLVNRIMGKYGIPYQPIYKMIHREFGVNHIDELSPKQAAEAMD
YLAAKVIEGEFLGKQSLPATPPSPALTVQEMNRLVWLWDYANRSQAIFRELMPVMQQLQS
SYHGVCCDYGYEFSAILSLSRDAVLKLTSGVDVQAPSDSINISAWIRLKNNELPARLR
>fig|6666666.356832.peg.17
MSIKGKDFVSAAKSCLDSGTESGLRSAISRAYYAFYHETCGILTHCPPTTHDGVVEYLTK
DARRKNEPFEFIALVQLGAVLKQQKMQRKRADYKLDETISASEAITSIAVVERMLAKIEE
MKAKAA
>fig|6666666.356832.peg.18
MAQTQKKGFRDTTIMLISHIETGSILDAFTLKRVLSDVEKIQDEPTKLMISALAYGAAAQ
HEKAVSFFKEAASYRDEISAQNYLTYLGHTGHFEDYQNEAVRLGREINSFNLCITARNAA
YADGDGELTLFFARKAISMISDDNERNEMQMDVLNKKKQLEDFIEVTSLYPSELKSLSLI
ASTIAKNHNALATSHDYYTSDDGDAAIICNVLCDDAEKLANMDIDIAIALATNDSFASKN
LTAWYRGNIETEISAS
>fig|6666666.356832.peg.19
MTGKSHSGFNIGRHRDRTNTVTDAVLSNHVGKSLVGSNHE
>fig|6666666.356832.peg.20
MNKKIVLLLALSAAGCAMTPEQIKEYQRTESETYEPVKEFWPNGHGRTWYKSVKELKQDY
LSHTGSNLTADTSKCGTDKNCYHTAYLSAFDNGIREFDEKEKQAADKKEKDCQASKECMD
NRSITKYSQQLQMRYQYLLSSNPYQQSDIDYAVRTICERAAGQQSIGVPLDEVVTRLQDA
PGLDPNSRIAIVDIAKSCWNLQQLKYDWKKSLRV
>fig|6666666.356832.peg.21
MNPINQTPADISCEGNSLAFVFRQMLSRCSFVELAQVTAITGSTLTVRRFVNPVDASGKK
INDTDLIYNVPFMRLQHGQSAVIMNPSVGDVGLILVCDRDISLVKSSGAQAIPGSKREHN
LADAVYLGGIGLLNPTPTQYIEFADGGITIMAPNGMHIIGPVTTTSTITAAGDIRAGNIS
VENHAHGGVQSGGSLTSGPQ
>fig|6666666.356832.peg.22
MTYERRDIEIKFKLSEGSFDDKKENDTITLKGFKCEVSVSAYGGATGTVANARIYGLSMD
IIAKLTSRTRRIIAQKQNQIEIIANDERIFSGSITSPMINANMMPEAPIEIIAQATAYER
TIPFPATSVAGKTTAQDLIKGIAGAAGFSFYNADVDVAVDNQRFDGSAIDQIQSIARAYG
FNADIDVGKVTIYTGKNPIDDKVVLISADHGMIGYPIFTELGISVTCLYSPLIKVCRKIR
IESDLPHVSGDYLIQVGTSHYLSSQIEGGPWFSVITATPTEWVQ
>fig|6666666.356832.peg.23
MLSIAIAAEKSQEISITLGGQSCRIKIHQRTTGLYMDLYVGEKAIMQGVICLNCNRMVRY
KYLGFIGDLVFSDMEGDTDPVWDGLGSRYKLYYLEASDL
>fig|6666666.356832.peg.24
MDLSGDVMSFSLNETTLLSAVKSRSIFSVINGAFAPTYGIYYNTIDKNNTDKTKVVGQKV
FTPSGWGSIEQSADAVIVNSPIEKGSYTSYNKVKKPREIRVQFLLEGWSAFSGALPNLTN
FSMLSRSNLIDILDEMRTSASTYNIETPDGVFESYDLAHYDYSVTAKNGQTLLKVSAVFQ
AVMQTGEVVISSSTTKEQKTDNQRGTRNGAISTSKTISNTTPVTLDEAKKAWASANSATA
FAKALSTTGSAIVSGVVSAAETVSEAYDEATNANAEQIKDYVSRFVKEIL
>fig|6666666.356832.peg.25
MKIRKTIADIVDKEALGRLFLSKLSARDDGCLVWTGFTGFTGYGQLSFEGRVWSAHRISY
EMSNGVIPQGANKWWVLHTCDNPCCCNPDHLYLGDAKDNAKDMIDRKRQRMGFKRHGWGE
QERFGRVFYEISGEIKTIFEWAEFFDVNPCTLEQRIAAGWPEKDLGMSSKSYKRHLKSDG
KTKYKRFSGLKEVEDYKNEASIAATNEASISTNRDGIIDMNTLAKNTTSSTNEVANSGFI
FEGSEIRAVMRDGEPWFIASDVCKSLDLSNPSKSVASLDDDEKQIFNGDPNFKLGSAGNG
AQSMIIINESGLYTLILRCRDSIKQGTLPWRFRKWVTNEVLPSIRKTGRYQIEEKRQVVP
VFRYVITLHYRDIVTGQEETISGGANTPEEIVRGTAKKFGIFIPEMLNMPVNAYY
>fig|6666666.356832.peg.26
MVFRIFIYHHQKYFTVSNSRDRIIIDSIYSLSQYYKELFMTKENHFIKRMIARRVDQGLS
QEDLSKRSGVAAAQISRYELGKSKPRPNVIARLAEALNVPFEWLAYGDNDADPITIPGIP
TRQIELPEDLVNIIKKKADEMGIPEYELIERMLAESLVHDGVIENVDDYYLLKKPDR
>fig|6666666.356832.peg.27
MMLVMGFNGAKADAIKEAYINAFNWMTAELRKHSESYEAERNAVMLEYIDEFSQGMTMVI
ESVTK
>fig|6666666.356832.peg.28
MQYPTVSVNGVSVRVDDAGRYNLNDLHAAAVAEGKATESQRPSNFIKSAQIKKFVQELTK
ATKIASVRVIKGGTQPGIWGLELVAIRYAAWLNVEFEIKVYQIFQAVIRNGISAMSRLNK
IDHIINTETKEISQCARKMASWGVGGRKRLLHSVREMVVDEVQMYLPGV
>fig|6666666.356832.peg.29
MNLCRTGNQPIEGSPALADFLKGSFQRDWFDVDECACEALDELANLIR
>fig|6666666.356832.peg.30
MNDKRIVELENQNRELKIRLRALEYAFMLSVVDMTPDGCRQISDGFGHLQSDILKSMTDA
EARENAAVTKQLKFLLRHVFIQGSTPSQ
>fig|6666666.356832.peg.31
MPTVVDALVVTFGLDASGFNKGKKDVADGMKSTRDNSEQTAKFMEQQGKRASSFFGLIQK
ELLALVGLSLTATGVTSFVKNTTNGLMEISTQSKALRMSAQELDGWRKAAEAAGSSAEKM
SGTLGGLQTNLEAMRQGKSTPMSEALAMLTASTGVTVDYNDNASQAMAKIASGLQKEKNQ
DRARTIAQMLGIDDATLQSIQRGEFMPNVQKYTAKSGITDQDIDTARKFNVQWTELHQNL
EKTGYVIFNALSPYVQQFTNYLQELATWLSSHPQEIKSAIRSVLDTFSEIASYVHKGVEA
VSGWKNAFEILIGLKVASWVLGVVGAFGSLLKLGAGAAAGSGAAAAGSGVVMAIAKRVGL
LSLLAPSDTQSQTEEMSELERLKRKNWSANNPGIAYPESQSQHQLEQINDTQQQGNSAQD
RQHQDEKSFWSKALDMLGKIGDAIITPAGAASMTPNIPGVTAPQASGKGKAMLDWMSGEF
GQLEAKYGLPAGLLKSVATVESGGNQYAVSGAGAQGLFQLMPGTARDLGLSGNDSFDPHK
SAQAAAKYLNQLLSQTGGDLNKALAAYNWGIGNVQRKGLGNAPLETQMYVPKVLAGMPTG
AAATAPRYQSPITQQSAAPVYNFGQVTVTSNPTSASALSKDLQQQAGNRSRVLGFTAGN
>fig|6666666.356832.peg.32
MVSDEIRGLADYVNIPRTIATVISANRATLHELDTVYGLEDLWALLEIITIDNYNAEVAR
RRSEQ
>fig|6666666.356832.peg.33
MARKTLTFKVEAKNRDEGKTFLITEMPARQIEEWAIRVVSALMAANVEVPQPVYSAIQKL
SAGAPENEADNELYNAVLVSGMAALAKFALTALGKIPFAESRPLMDELMSCIQFQATPTT
TIPLDDSHIEEMSTRFRLKTEVLKLHVGFLSAVAN
>fig|6666666.356832.peg.34
MANSLTAADAIIQLTVTNLYPSGFQMESFEAQNIFDMGDTDLAETIRTADGKLTGGFIFG
DLPWTFHLTADSPTRSKLDTWYTTQQTSKAIFRCNGIVWLPSLGMKYTMTNGILKRWKVI
PAAARILQPVTGLIEWETVTPENA
>fig|6666666.356832.peg.35
MSISLSKIVQILPGVLAASGSALDVNGLILSGDTRIPTGAVLNFTTADDVKSYFGALSTE
YTMAAKYFSGYNNASRLPGELLFAQYNELGVSAWLRSGSMASVTIAQLQAMSGTLSLSIN
NTTVTTGNINLSAVTSFAAAATVIENAINTVKSSAQVSVRFDTTQKKFYITTVSSGSNSA
IGYASGTLSASLLLTSATGASLSHGANAAVVADLFTTILDQNQNWVLFTTSFMPTKSQGE
ALAAWVTGQNNRFAYILMDNSVYAVTSGSTNAYAYDIINTYNDGGTIPVYGTQEYAASLL
AIPASFNFDLTNGRRSIAFRVQSGLASNVNTNADYSSLITNGYNFYGKYAANNIVTNQWY
PGSITGSYKWIDAYIGQIWLNANLQSDIITLFQSEIYLPYNDAGRAAIQNCMTSTVEQFK
SWGGISAGTTLDDNQILAINSIVGTDVSTSLTTKGYYIYIGPFTAAMRNARTSPTVYLWY
CDGGFIQKLIVNSVEVQ
>fig|6666666.356832.peg.36
MPEIGTDYIVMTPIDSVATSTNKWVHDGENGQKKTNRNSQWRCQIDFYGPNAQNNAVIIS
TMIRDEYAAGWFSSNGSALSPLYSNDPHQTTMINGEQQYEPRWTMDFIGQTNPVITTPQQ
YMTSANPNAVPVNVQFPPQG
>fig|6666666.356832.peg.37
MDLFNITSGAVSLVNDYVPAVIKINTGYVTAPSGKRTPSYSQADVSVQLQELSSMDLKQM
DSLNVQGITRVAYVHGNFSAINRANQTGGDILVVNGNEWLIVKIAELWYDWCKLIINLQR
KT
>fig|6666666.356832.peg.38
MGISGGDKMLSALQAIAEKTQISLSAGILAGATNEDMGELIAPYAAANEYGTKTIPPRPF
MRTSIDNHAKDWSQQLAKSLDGIGADPGVVKKGFDRLGLTIVQDIRDSIESSIPPANAKS
TIDAKIRKGRKEPDKTLIDSGSMQRAVDYEINGGDDGSV
>fig|6666666.356832.peg.39
MGVVVFDAAEFLTSYPNFSTLTTGQLTNAFSTACLYLDNTDGSISPYDPDNGEIERKTLL
YLLTAHVSQSLQWAAKGVSSPLSSASQGSVSSSFATAVPGTKSWFMLTGYGQQYWQATRK
YVVGGRYHVQRYYHPWG
>fig|6666666.356832.peg.40
MSGKIHVRLNHPHGIHFDGTGVTLKGNAFHLLGQEKGVLPTGLFGHTVVDADKWELVKST
YPDLIRNLERNNTLVYHAEDASSVAAAKERRESRHGREPVDVEKDPTVKTKEVTDEVA
>fig|6666666.356832.peg.41
MNITFDQAKQYGFVFPGGRMWITPENRAAIAQDAALITSANSTVPAELLAYIDPTVIEIM
TAPRNARELYPEEKKGDWTAPYFKWRASEITGNTAAYSDFGQFGVAGVNQEWFTREQYRF
QTIIQYGDLEADMASQAKINLAADKQRAAATIIDIDANKFYLLGVSGKEIYGVLNDPNLT
AAITAAATGTGSSTAWSAKTTVQRYNDILTLFTRLVNQLQGLVSEKDELILTMSPGLRTL
LGGATDFNVSVLKMLETYFSNLTIVSLPQLSSGGVETMMFIAPKVLGNETGLLGFGEKMR
MGRIIPGLSSYSQKVTSTTYGGVIRVPAAVAQMTGM
>fig|6666666.356832.peg.42
MGLQSQVNQFYAPAVKGDRASQNPVVYLPFNPRAENTVYVGQFVFAGSDNTQVKSSTSGS
DAPVGFIERLLNYYNFTLTSGSTMTLPDNTSLTVAKIGEFYVTYDNSSVPTVGQKAFASK
TNGSVHFAAAGATVSGFVETTFVCKGVDSTSGLAVISNWNPASA
>fig|6666666.356832.peg.43
MPVHKKNGRWWFGSKGPFPTREKAEEAEKAAYANGYIGDRKIALDSEPSRRRIDENGYLH
VSQTHLTKEQVAPYLGKEIPGWQELNLEPERVYYGYRSGEELEKARDTFNGMPLLREHRQ
DSADAPLKEFRIGSIGTTPVWSAPYLDNALIVTDSDAIEKINNGTLREISCGYFFEPDFT
PGEFNGVNYDFVMRNLRGNHVALVEKGRAGPDVYVHDAMPSNLSQKKVIDTMKKLNRKGV
ALRSALAAHLKPLLAQDAAPGELTALVRANKTPVAIAKAAVQKFAPLLAQDIEIDPTELA
EALEAAEQVVEPEEKQIGDGVEEEPQQEEESPAYDAESPAESIKQILEQASVPPETIDAV
LKCLMVPANDENGSAGGAEGGQENQEKKDVVTQAVMDAAIKSATEKVAQAERERAKALTT
AASKVEGLCGKVDAMAFDSAADIYAHALKAKGIDTSKFEPAGYAGMVEIMLQQKQSQPAP
VGDSAFNKPAKLDGKFAGLANIRL
>fig|6666666.356832.peg.44
MNNSVNYWLVAEYKRQESKIVGDASPAKSVHSRLLEIMAGWQKKFDERAKEIALWFVNRS
NTYASTSVSNKLRAAGMTVNFKVTPEVKNVLDSLYETQVTLIKSIPEQYLTQIGVLVQES
VTRGRDVGYLKDELKKRYGVTERRAKVIARDQNAKASNAIAVERCKSAGITEAIWVHRAG
GSKTYRESHVKMNGEVFSISKGCWDPHERQHVMPGQLVNCKCDMRPVIPK
>fig|6666666.356832.peg.45
MSDPTYALPTIEQIKSMYGPARTLHTPDSARMAMDHSMEDAGGYALIQHAFEMGQGYSLG
PSFMGYAALSSLMQNGLIRACIETVADDMTREWIEISAVDTNGDGDSSDEKKTLDDALID
FCVRQVFHKAAEFDGYFGGCLIYIDTGADDRDLLTPLDISEMSAELKNLKRFTVIEPINV
FPGLYQSTNPLQSDYFEPRTWWVLGKEVHASRIIRICGNEVPVLLKANYNFLGVPQAQVL
YDYVIHFQDARVAESRLLDKFSQTVLMTDMQDILTNPNSTKSLDSRLAYMSAYRSNDGIL
AIDKEMEEYVNINTPLSGVTDIVRQQLEMIVAINRTPAVKLLGISPAGFNTGDADLKNYN
DHISTQQEKVFRKGLQKVLDILQIVKLGKLNRSVTFDFVSLNESDDKAAAEAQSIRAQTH
ATYLENGVLDAMEVRKLLANDPASGFAGIDADAVPEMQNEEAETENSQGDVSERGSGNGI
SPEVDIANQGNEQLG
>fig|6666666.356832.peg.46
MDSIFAIIAADVVNPRRVLGVASPRRADAVFLFLRDIVPLAEWTTRPMLGLFD
>fig|6666666.356832.peg.47
MSVARIELPPKLIPVFSGEARYRGAYGGRGSAKTRSFALMTAIRAYMFAEAGVSGVILGA
REFMNSLEDSSMEEIKQAIRSVSWLSDYFDIGDRYIRTKNRRVWYAFSGLRHNLDSIKSK
ARILIAWIDEAETVSEIAWQKLLPTVREEGSEVWVTWNPEKDGSPTDTRFRKKKPDGAKI
VELNYTDNPWFPDVLDQERLNDRDRLDDQTYAWIWDGAYRENSDAQILAGKYRVAEFEPE
AHWDGPYYGIDWGFSQDPTAGVKCWVGNDRLWIEYEAGKVGLENDDIADFMIQRLPEIEE
HVIRADSARPETISHVKSTGNGKRNNLPKITGVEKWTGSVEDGIAHLRSYKEIIIHSRCK
EWLKEARLYSYKTDRLTGDVLTDIVDAHNHFIDATRYALAPMIKGKGKININPALIKQAQ
HRARRPFR
>fig|6666666.356832.peg.48
MTGLTIKQETFCQAYIETGNASEAYRTAYAADKMKPEAIHVNASKLLDNAKVALRVSELQ
GEIKQRHNVTVDSLLAELEEARQAALGAETPQSSAAVAATLGKAKLTGLDKQIVDHISSD
GSMSPKPSVIKLVAPDVSSTD
>fig|6666666.356832.peg.49
MEVTKELLTALYWGGGLSVAGVALRLGCSEESARRLSFQPASPLLAFWARLCQTRNKSFF
PFMMAKSGEAVYVGDNTTGTVTNLTTAQFTSKYGIAPFN
>fig|6666666.356832.peg.50
MTYTLHNSDCLDVLRTMPESSVDSIITDPPYGLKFMGKKWDYDVPDVDVWAECLRVLKPG
GHLLAFAGTRTQHRMAARIEDAGFEIRDMIAWVYGSGFPKSRDLWRVDIRAEVERQLRAK
GVEGDIEWK
>fig|6666666.356832.peg.51
MVVDTSCNWVKPIYLTVNDVKVLDTQTKKDILAHNRSWQANCEGKSK
>fig|6666666.356832.peg.52
MSIDMILTAIAAVIAAIAAAFGLGHSKGKNEAKSAAGKAESESVITATKTVAERQVKVTK
EASDVKETINHLSDSAVDNELLNNWTRPGSGGR
>fig|6666666.356832.peg.53
MKIIEDWKQAWRWFSVHALAISGAIPAMWVSLPDEFKTAIPAGAMSIITAVVAVAGIVGR
VIQQGQQS
>fig|6666666.356832.peg.54
MNKNLTAFLDVLAFSEGTSTHPITRNRGYDVIVTGIDGKPEIFTDYQNHPFANGRPGKIF
NKQGQRSTASGRYQQLYRYWPTYKAQLKLPDFGPNSQDALATQLIRERKALDDVIAGRIQ
SAIGKCCNIWASLPGAGYGQREHSIDTLIVVYKQSGGVVA
>fig|6666666.356832.peg.55
MVGNNDIKIFGKYSIRFMPLLFIALTAFCGYQIGQESSAMTRRLTAANMQNSRLSSENAK
LTTQQNQPNVTVIVPSEQQRSQSVQRNYAELRNSSDIRF
>fig|6666666.356832.peg.56
MYDGQQLIAALIAAAMTLIGSVAKYAYTSSKNVPIRNHIVISAFAGAMMYLLGIQQGWSL
PLVGMCCGLAGWHGASIIRRINPPGVNINGDDDGRKQ
>fig|6666666.356832.peg.57
MVNISTTMRKLRVVIVLDLFVAIKRIQTPAQLLGFFISALHGR
>fig|6666666.356832.peg.58
MLDDDTVGTVNEDTIDGDLNDFIGETLNVHLRDENGNPIEKTGKIVEILDEENI
>fig|6666666.356832.peg.59
MKLADYIDQNFGGSRAEFARHMGVPPQKITKWLSSETIVHIDDDGRAFLCTVRREIPVTK
>fig|6666666.356832.peg.60
MKLFHGSCSTVAPAIKVGAFEMLGASENVFDGIFASGDWDAAASHGNGNIFTYIVDEERV
AESRDLDANFEEIVRFLLDQYEINSENMDRVNELARAIVDDENQDDEFADVLLFPRLGSD
IGGAYSWEIQRLRGRVAAHLGFDAVEMRDEHGTSYLIVNPKITAE
>fig|6666666.356832.peg.61
MGCISRAEEIQVNLESIPKFFSPKSPKLSDESPATASDRLGISDVMAAIGMSHQSSGIGM
DLFLAKIGVSSPDKAIEGLIEIAKSLAGHCKPLSELDADSKLRALQLLATFAYHDYARSA
ASVKRCPDCDDGFIDVEVFSLKAAYGKRVIDAMPKIEMLDKPLACNVTHERREIVRVQCP
TCKGRGLVSNSCRCRGRGIVIDERATAINGGIPVTKECERCHGTGYSRLPAESVRRALCA
AGVEISQPTWSRHVKPMYERLVSACHQAESTAEINLRRVTS
>fig|6666666.356832.peg.62
MIDKIPTHVTAELLRLEKEISDHEKSIEWKNERRREIINRYSLNKGDKS
>fig|6666666.356832.peg.63
MFTNINAAIEEARYLRATEKHHHCVIQKRDGTMRVSQEMSTTRERLRKKKYTQHGKIDSE
L
>fig|6666666.356832.peg.64
MTKIIYPCETAAIFQDVIFIIRAQSRSDLFNEIDKAENFYLSYFPYATLENIWDGIRYSF
NGLYLNAMQANREAA
>fig|6666666.356832.peg.65
MTEYHLKLPWPPSLNTYWRHARHGHYISEKGKEYRQRIIQIIQQQNLDINTPARLKISII
ASAPDKRRRDLDNLQKAVFDSLTHAGFMLDDEQIDDFRVRRGDQVKGGSLDIVIIELGKV
>fig|6666666.356832.peg.66
MLSHRQLIELINYDESTGIFTWNVDRTGGVKKGDEAGYINNLGYRMIKLFGELHLAHRLA
WFYKHKYWPSNLDHLDRNKDNNSLNNLRECSKSENQMNRAVPSNNTSGVKGVVWNKRTSK
WQAQAGLNGKRYYLGLFNELSDAKNAYISFCKENHGEFYAGD
>fig|6666666.356832.peg.67
MANLRKEARGRECQVRLQGICNGNAETVVLAHYRMSGICGTGMKPDDLFGAWTCSSCHDE
IDRRTRLTDADSAHLAHLEGVIRTQAVLLAEGKIKC
>fig|6666666.356832.peg.68
MAELRIGGMAIIVYSINHENIGRVVNLFEFLGAVDYGPHKNRNDIWRVNSTNSPLYGVKG
IIQPGQNCKCPGAWLMPIDGDDFTHEDEREKELMNG
>fig|6666666.356832.peg.69
MLTQNQITDYQRQCIERAGYCIQCGGGLKENEVYACEKCTDELLGGDVMDIVREENNG
>fig|6666666.356832.peg.70
MTTKNDVGKWRFSLLPLGAIKSVVDVLEFGAKKYAIDNWKTVPDARRRYFDASIRHITAW
WDGERLDDESGLPHLAHAICCLLFLMWIDENPEKYNANSESNN
>fig|6666666.356832.peg.71
MKQTYLLRNEAIRNNAIDTILALPIDDKSPHEIHVKEPKRSKAQNDRMWPMLQDVSRQVL
WHGKRYDESDWKDIFTALWLKTKRQEQRSAPGIDGGVVLFGVRTSKMRKASMTELIEIIF
WFGSERSVKWSDESRREYEWAQRSGGEGDEKPNPSSL
>fig|6666666.356832.peg.72
MRSEFEAWFKPQKEEMMRNGASLLSIKKLHKSSWEAWQASRAALVVEIPAAMGAHQVAWE
GDDWNMMREHAANAIRAAGITVQGRKP
>fig|6666666.356832.peg.73
MSAWLPVVGKHGHGFDVCIATSRRINIRTHVLGAGYNDTGDGV
>fig|6666666.356832.peg.74
MTDRELLELAAKAAGMGPLDFDYAEREGHGLYFGPRLPAPKNKIMAAMHSYWNPLTNDGD
AFRLAVELRMRVSITTESALAETIAGLSVRVNGADELAATRRAIVEAAAEIGRRMV
>fig|6666666.356832.peg.75
MKTSELSGAALDWAVATADGHEIKYDPMDFGIGANGGYWIWGDELSDPKLKIGSFDKMGY
SPSTHWKECAPLIEKYGIWLSDDEDENRLTHIASIHPHVDNAIQRGETQLIAICRAVVAS
VLGEEVEVPQELVEVGHD
>fig|6666666.356832.peg.76
MQIELNEFEQDELTQLITCFFQDGFESEHLESVLKRLTQDEDAEPYVCPKCGGVGWSAGC
DECIPY
>fig|6666666.356832.peg.77
MKTTYQELILALQSFFGVEQSFSVIEILGQMSTGDIIDVIVDALNEYHAVGEGNINKQE
>fig|6666666.356832.peg.78
MNVIKLSQVHLIQSAGIDGQERIEYEPIYIQPSHIESFFSAGRTVLRMTSGDRIEVKETP
EYIISHMHVTLGDSMQNEREMLDAIMAEQRSRKSLWTPKVNIKPALKQTHRQAIAQAKIE
SLNSALAIVRDKLRLEKSERMRIGMLSAISEIERIRDEVRP
>fig|6666666.356832.peg.79
MAEIIDFLSRTRAISNRKDAIEFKELVMGQLNGVKCADAESAENLQQAKASIERVFDLII
EFSDWDVDA
>fig|6666666.356832.peg.80
MNDTEKPKFAQSMAAIGEIYGKEISEVMIGIYWNALKPYPSEDVQRAFQGHTRDTDNGQF
FPKPADLLRHIEGNKDGRALQAWSKAYKAICSYGRRNSVVFDDPAIHAVISEMGGWIEFA
GVTEEELPFRAREFEKRYRAMLITGVQKCETILIGMDDAQNIRSGFQEAPKPFLLGDVTK
AKQIRNGMFLIENKGAA
>fig|6666666.356832.peg.81
MNTAEVIKFPGPEPGQEKRVADLDDGYTRTANELLEAVMLSGLTQHQLLIVMAVWRKTYG
YNKKMDWIGNEQFAELTGMAATKCSTARNELIRMGVLVQQGRQVGMNKAVSEWKTKFNGF
SKTFTESVKKTFPKSVKSDLPKRSNTKDNITKDNKDSITPIVPAGDACEKPPEQDEEKPP
EQPASQAIKTVFSHWQAEHNHLTSKLDQKRRKRINARLDEGFTVADLCKAISGAKYDSWL
MGKNPSNKRYDGIETILRDAAQVEKLRDLDDNEHAKAIAAGKYSATTARNLDRLQRWAGE
GDSGAPF
>fig|6666666.356832.peg.82
MILTVSKTALLSAMIFQAKADVRYYLNGICFAPDKKLYSTDGHRAFIGQHETDGLEDRVI
VAIKGAKPTRFEKAEIDTDTGNVSYLDAHGLRVGAGLCEVIDARFPDIERLTSKFESKPT
DEIGFNAGYLADIEKAAKLYNPKFCGIKIKPNGNTEASIVEFNSAFGNGTLVIMPMRI
>fig|6666666.356832.peg.83
MERAKTRKEALHIESALLNKIAVKGVSAIAEAVGVNPSQITRWKETLIPRMSLLLAVLEW
GVDDDELAHLAKQVALLLIKKKSASGKDTDSQISMEF
>fig|6666666.356832.peg.84
MINTQTTPLEKAVAAVGGSQKNLAEKVGVTPQAINMIKRRGGRLPARKMNKFLAATGLSK
EELYPDIFSAA
>fig|6666666.356832.peg.85
MKTAEDRIEYIIDSEGIRQKDLARMVNATPQTVNNWKKRNSISKDAAKKIAEMYGYSLEW
VLDGTGSPKPIINRESTVPPESEWDTVDAWDKKTPLPSDEVEVPFLRDIELAAGDGRISE
DDYNGFKLRFSKATLRRVGANTDGSGIFCFPARGNSMEPNIPDGTTVAVNIDDKKIVDGK
IYAINQDGWKRIKLLYRTGPDTLSIRSYNSAEHPPEEAAISNVEIIGRVFWWSVIDY
>fig|6666666.356832.peg.86
MEASGIAETDDMKFRIVYDGPALDNHEMDVRDLAPALLSLSDALEEAGKTIYGKERRVSV
KVNASFKAGSFGVDLIAQSSSLTSQIIGAFSGNSASAACNIISLVGFGYLASKQSYKGLL
QLIKWLGPRKIKRIEPTFDGCTEIFTDGESEVFESQVIELYKNKKLRRSLENVITKPLER
DGIDSFAVTIDNGKTFVEVSKDEAIFFKVDNIEESIISESITEKALQPLDISFREGHKWQ
FSDGASPFQAEVSDERFLKAIDDQSIAFAKGDLLLVDLKVTQYLAEKGIKTTYEIVNVKK
IINPQRQIEFPFE
>fig|6666666.356832.peg.87
MLIYVFKTKGIEDGHKKPGAEPGGITRRGIQFAVVGL
>fig|6666666.356832.peg.88
MPRNTHKNLARAIAHRAAQQADIRLARKIEAAISGCSERVTKALIELPRVTEVDSGATCI
PDVALFRAGYRKSENISAR
>fig|6666666.356832.peg.89
MKDRPNKILLTCIQNNEHSPERLINQKRMVEMAISAWSIGGNCYDENKHIAGYCEEQRGY
FYEALNLINNLLVKFN
>fig|6666666.356832.peg.90
MFRCCYLFGYIQRIYRPYPLTQLLIGCNKLYGDAVRYKQCLYIRTPVLASPHPIEFMW
>fig|6666666.356832.peg.91
MDGTTLPVYVDADFGLYAIEEYEKGEPCNHSLQDLREDGVDFTLVNINNLISTER
>fig|6666666.356832.peg.92
MGKYIIVWNENKTQGILLSQENETIDTYDDAFHAGGGMEQGNVASLADAFRNIYGEEQQC
SYQCVDIENENSIPIEHDSSTWDDDWDYEDANN
>fig|6666666.356832.peg.93
MTKKEKQFVDDMIRCRGIDFARIGMMVEVYGDIGTIVGMNGSANLDVVFTNQLKYGKHPE
NCHPICEVKYFDADGKVIADYTTKNTAA
>fig|6666666.356832.peg.94
MAYTNVGAIPMGSSQPVFEFDAIKSIQHARVNILASSSFTTKSWLQRLFEQIVATVNQKG
CPL
>fig|6666666.356832.peg.95
MSQSVETLFPKTRVAAASWHHHCLIMAGECRKMGNIGAAANHLYSAAIARLNFQHFTPSG
KEPF
>fig|6666666.356832.peg.96
MKFERAVRKKARLRLALTGPSGSGKTYSALLVAKGIGGKIAVIDTEKGSASLYSDIADFD
VLELEPPFSPERFIEAIHAAEIAEYDTLIIDSITHEWAGVGGCLELVDTIAKNKFRGNSW
SVWSEINPRHRLFLDAILRSNMHIIATMRSKTETAQVEENGRKKVAKLGMKSEQRDGVEY
EFTTVLDIGHETHHAIASKDRTKIFSNADPVILSEAVGARLLEWLDSGVNQHDEALKHFT
EAAASAKSVDELKSAFEEAWRTLRGSTQQSDAKSVYDIRKSELEESA
>fig|6666666.356832.peg.97
MASRGVNKVILIGNLGQDPEVRYMPNGGAVANLTLATSDSWRDKQTGEQKERTEWHRIAL
YGKLAEIAGEYLRKGSQVYIEGQLRTRKWQDQSGQDRYTTEVVVDISGSMQMLGGRAGGG
APAGGGIGGNMGGGNAPQGGWGQPQQPQQANQFSGGGQSQSRPQQSAPMPGNEPPMDFDD
DIPFAPIGLQFNKHSIHSI
>fig|6666666.356832.peg.98
MVIHNAWWNKLNNIMIDLETMGTNPHSPIVAIGAVFFNPVTGELGKTFYRTVDLESSMKL
GLTPTANTIKWWMNQDKKVVEEVIKAKSSITDALTALSQFAVFAYSPAANYGGSLLKIWG
NGSAFDNVILRESYKACHLTPFWEFWNDMDVRTIVDMGRCVGFDPKRDIPFDGDRHNALA
DAVHQAKYVSAIYKKLLNKPN
>fig|6666666.356832.peg.99
MMLEYQLDKKNKSEAIKKIQLGFGGELKKESNYDRWLKMIVYRTSFHPLPKQDNKFFIQD
SFGKYRGYGQGRVMGD
>fig|6666666.356832.peg.100
MNTAYTTAANKAVAHERAYEFHNAGMMWLAAQRYASGKNIEHCELRAEFCQKFGKYLERD
ND
>fig|6666666.356832.peg.101
MTEIIDQANELVEMTIQHAINSRPAPLPFTGKCRNCDEKISVGSFCDADCRNDFELRRKN
ERK
>fig|6666666.356832.peg.102
MNANNETACLIEKIKSHLEIQDDSIKNGKIANWQYMYQRYTAPVVLHQIIEYIESVESQL
TALRQAQQEPVAYMCDDDAGREYNGHNQFSCGRRGIPLYIHPTAVPSVNEQEPAAFRWRH
RADGEFPASKWEYLPADLADRFIERVVSKDRDVECEYVYTAPVITDSAPIITDSERQSAI
AALLAHPDSYFGEMACRQIADCLRQLETAEGQRAGAFIACNRWHDMFREAEKQLAELQGI
PTPPAPAVPDELKELADNINERLRNGGLSGRETEKLEYAWALVETARADRDNACRAAMIK
QSTNTCQLSGNSEQLGNAGIKSNVEGE
>fig|6666666.356832.peg.103
MGYSRSVIRLSKLGETFRCPKCVNGRTFEGSENPDETVECKHCVSGIRIDNGKN
>fig|6666666.356832.peg.104
MKDKDIQSRIDAAVELLKQAAPQMLAVKGPDGALVGPLKATEQLSAAEPVNKRDEFPAIL
PCDVELKPGLRIGKGCPISTLHLALKRRAEYLAMREYIKPAEHEAGVAAMRNFIRDCAPT
TGKPLKDLEPDEIVELFGRKFRVDCRHDYHGRGETRFDFRRAEDGLSPICVTIGIDNDLG
LVVSNHPGLPDGWKIVPVEPTEAMLLVLGMSGSLESMIARYHKMLAAAPLPDHSAKKVGA
DQFPDFTKMGNGLLPCPFCGSGDVEAFAQDKDDCPNMSAIVRCHNCNAQSAQMVGKNKIS
MASNSWNRRASEVNRGK
>fig|6666666.356832.peg.105
MENKMSAGRADQYRAEALAVRKALGFSPDAEDVSPSDLVAVINNLRINATWTDEQCVEFL
SVAFRHCEIKGDVVFDEIRQGVQFALAAAPQPDQLRDNVPDATKMVPVDTPAKDLIERCK
QVVDNAVQNSGLTYGMSRIADYHHVALSALNSSGIANTTEISTDDSEHLLELVEIPVERD
GNGYWSHHVWSALFGDREGMPLDELKATLAAKNLECTYVELELDHSAKAEAVAYHYFENG
DTDISEWNPMRPEGDGWFIVSIHETDEGPVCYWVRPIPQSEGGEA
>fig|6666666.356832.peg.106
MSDEFLRRINQLEDELGNCTTTEVELVSYVKNRETGTSEARYYVRHSNQTTVLEQGLVIS
RDQFGYYKADLVITDFPKLGSAEEAALKLAAWLKRMGEAIESSFNREGGEA
>fig|6666666.356832.peg.107
MKSADDWLNECIESEHGIFKKRKDALDLSIGRENFIRHIFRSIQSTVEVCVPQPILNESA
HSYRKRVIDEIHRAGGTVATLK
>fig|6666666.356832.peg.108
MSIKQRNGVWHCDFTTPDGKRVRQSLGTEDKREAQELHDKLKADSWRSAKLGEAPVKLFD
EACIRWLREKSHKRSLDADKSKITFFLDHFHGRELSTITNDHIQVAISKAYDRKHRERWE
EMRDRLKREGKSVPAYSPKPISESTKYSFQAFMRALLRIAANEWGWLNSVPVVKARQPRN
KRIRWLTHDEARQLIDCLPDHLKSVVTFALATGLRRSNILDLEWSQVDMQRKMAWIHPEN
AKGGKAIGVALNDTACGVLRGQIGKHHRWVFVHEISTTKPNGEKTPEIRKLRVDGNKAWN
AALKRAGIENFRFHDLRHTWASWLVQSGVPLSALQEMGGWESIEMVRRYAHLSPNHLTQH
AKQIDSIFAKNGKNTAQGIIGEIKNAM
>fig|6666666.356832.peg.109
MMRCSASPVSQEQTFPSEDEYVLILTIGILLRPEGKIVIGYKMFEEYSDF
>fig|6666666.356832.peg.110
MTEQTHHAPGTTGHSDLRRNLTNRHIQLIAIGGAIGTGLFMGSGKTISLAGPSIIFVYMI
IGFMLFFVMRAMGELLLSDLNYKSFSDFAADLLGPWAGFFTGWTYWFCWVVTGIADVVAI
SAYAQFWFPELSQWLSSLLCVLLLLTLNLATVKLFGEMEFWFAMIKIVAIVTLIIIGVGL
VIMNFTSPSGAVASVTNLWQDGGLFPKGLSGFFAGFQIAVFAFVGIELVGTTAAETKNPT
VVLPRAINAIPIRIIMFYVFALMMIMSVTPWSHIAADRSPFVEMFVLVGFPAAASVINFV
VLTSAASSANSGVFSTSRMLFGLARQGDAPARFGKLSKRAVPSAGLLFSCLCLLSGVVLI
YLIPNVMTVFTLVTTVSAILFMFVWSIILCSYLVYRKHRPQLHQASSYKMPWGIMMSWAC
LAFFAFVLILLTLQPDTLQALIVTPMWFVVLAITYFFIRRGRANADSQA
>fig|6666666.356832.peg.111
MNLRRLKYFVKIVDIGSLTQAAEMLHIAQPALSQQVATLESEMEKQLLVRSRRGVTPTEA
GKILYSHAQTILNQCEQAKNAVNGVRQTVSV
>fig|6666666.356832.peg.112
MSALSHVAPNWCGNCYLKVHALVNHSSSGAKNTNHLSNFNNLIISSSNSYTLRHHALTSN
QAIAIIHTTSDSSVVQSVERRTVNPYVTGSSPVRGANLKKADVH
>fig|6666666.356832.peg.113
MSLTDTKVKNAKPSEKAVKLTDGFGLYLLVHPNGSKYWQLGYRFEGKQKVFSIGVYPAVS
LADARQRRDEAKKLLAAGVDPSAKKQADNKTIQERRNNTRAFKTVAKSWFATKTTWSEDY
QRSVWTRIETYLFPDIGNKDIAELDTGDLLVPIKKIEKLGYLEIAMRVKQYATAIMRYAV
QQKMIRFNPAYDLEGAVQKPQTEHRPAIELEEIPTLLERIEGYQGRSRLTLLAIKLTLLI
FIRSSELRFARWSEIDFKSGLWVIPEQREAIEGIKHSGRGAKMRRKHYVPLCHQALAILE
ELKGLTYDVNGDDGFILTGCYDAMKPMSENTINKALRKMGYDTKTDLCGHGFRTLACSAL
IESGIWPEDVVELQMSHMEKNNVRAAYTHKAKHLEQRRLMLQWWADFLDANRNGMVRPFE
FAQKG
>fig|6666666.356832.peg.114
MRLNKSRAIGYHGDIGSIVWIVRFTDLMVAVIVNASL
>fig|6666666.356832.peg.115
MNRHNNKLMEIPADYVFHENHNILHPVNNTEHWGEVKITSKQFNQLGGKIFLRAGKHIGP
HKGFGVRHIWSERGSKLIQWGFPTIHDVPRFVSEIIVHQAGIVCEFSEMGGYHRVVVLRG
RKGCAVLAAFDSPNDEGSLIYSVVTAYRNINPNGTLVAQVSVL
>fig|6666666.356832.peg.116
MDERYIIIPHKTNLSYRFDGNEEVTIELEMHLIFDTVNQRVITVCNSLEEAQIKIEELKR
QVSSRPRMK
>fig|6666666.356832.peg.117
MKILINVQNNWPDNVKELDSAKYDQNKIPWCGKELFFLHKDGKVYQRYVKMPFIVDVEEF
SLFSLTMKDDNSFLIEKITDWPEGVNIRKGFFREEWGHKSNGCCWYVFPDGSNMYAYFDA
PLIKEHHRIYNVMPFISYEVLS
