# Supplementary material for: May the Phage be With You? Prophage-Like Elements in the Genomes of Soft Rot Pectobacteriaceae: Pectobacterium spp. and Dickeya spp
Source: Front Microbiol. 2019 Feb 14;10:138. doi: 10.3389/fmicb.2019.00138 (PMC6385640; doi:10.3389/fmicb.2019.00138)
Supplement: Supplementary file 1 [file Data_Sheet_1.ZIP › Supplementary_prophages_MULTI_AA_FASTA/FASTA MULTIPROTEIN SEQUENCES/phiDch1.txt]

>phiDch1
MTERFDAQAFLKTVTSQPGVYRMYDASDTVIYVGKAKDLKKRLSSYFRAHVASRKTEALV
KSIRQIDVTITHTETEALLLEHNYIKRYQPRYNVLLRDDKSYPLIFLSGDTHPRLSVHRG
AKHAKGEYFGPFPNGNAVRETLMLLQKLFPIRQCENSVYRNRSRPCLQYQIGRCLGPCVS
GLVSEEDYQQQVEYVRLFLSGKDQQVLIRLVERMEAASHALKFEDAARIRDQIQAVRRVT
EKQFVSGDDDDLDVIGVAFDAGMACVHVLFIRQGQVLGSRSYFPKVPGGTELAEVVQTFV
GQFYLQGSASRTLPSDILLDFSLPEYQLLAESLSEQAGRKIQIQTRPRGDRARYLKLART
NAHTALATKLSQQSTVQQRLTALASVLEIEKINRMECFDISHTMGEQTVASCVVFNADGP
LRSEYRRYNITGITPGDDYAAMNQVLRRRYGKSIDESKIPDVIVIDGGKGQLAQAKEVFA
SLQVSWDKNRPLLLGVAKGSDRKAGLETLFFEATGEGVALPADSPALHVIQHIRDDSHNH
AISGHRKQRAKVKSTSSLETIEGVGPKRRQMLLKYMGGLQPLMNASIEDIAQVPGISHSL
AEKIFHALKH
>fig|6666666.356843.peg.2
MRFNIPTWLTLFRVVLIPFFVLAFYLPFSWAPMVCAGIFVFAAVTDWFDGFLARRWKQTT
RFGAFLDPVADKVMVAVALVLVSEHYHSWWITLPAATMIAREIIISALREWMAELGKRSS
VAVSWIGKIKTTAQMVSLVGLLWRPERMVEAAGVAALYVAAVLTFWSMFQYLSAAWRDLL
EH
>fig|6666666.356843.peg.3
MNKTFFKFGLITAYKTVIINAREKRCRHSAAILSPLAKLQAQKNRLVAVMFF
>fig|6666666.356843.peg.4
MMRCPLCHHAAHTRSSHEVTSHTKERYNQCTNINCGHTFITMETFIRSIVVPASINSVPQ
HPKANGQTVLNF
>fig|6666666.356843.peg.5
MSLLTQMSTGQASVPDYRITISGKDVTETLDKRLMSLTITDNRGFEADQLDLELDDADGQ
LMLPRRGAQITVFLGWKGYSLTKKGTFVVDEIEHSGAPDRLTVRARSADFRQSLNIKREK
SWHQTTVGEIVREIATRHKLTAALDEAMAAQQVDHIDQTNESDCSFLMRLAKEHGAIAAV
KDGRLLFLRQGQGKTASGKPLPAAIITRDDGDSHRFTLADRGAYTGVVAHWLDTREAKKK
KEVKVKRRRRRRRASTKKKKEPDPKQGEYLLGTDENVLVLSRTYPTKKFAERWAKSYWEK
LQRGVASFSIDLARGREDLFPELPVKVSGFKREIDQADWTITTVTHSLNDRGFVTSLELE
VKIDGLDMQ
>fig|6666666.356843.peg.6
MININLSVSVMMALGLFVFGLQTVPYQELQRQRNWRHVTNSRIGQRPAWQFIGPDADTLT
LQGVLLPEITGGRLSLLMLEKMAESGKAWPLIEGTGTIYGMYVIESLNETRNMFFFNGSA
RRIEFTVTLKRVDGGFGDVTGSLSEQWASLQDSATGYADKVTTAAGKAIDTVKGVFS
>fig|6666666.356843.peg.7
MSNSSLRLQVVLDAVDKLTRPLRQAQAGSKGLSAAIKASQARLKELDTQATRIDGFRKAS
KQAAVVSNSLKGAREEAARLATQFAATERPTAQQARLLQQAKERVNELQDKYNGLRVSVQ
RQREALNASGIDTKKLSDAQRQLRSEAQAVTDSLQRQQQALKRLGERQQKLNAIKSRHEK
TLEARNKLAGTGGTMVATGIATAAPMIAPIKAYADSEDAATQLAGAMMGPGAKVSAEFEK
INTLAVSLGDRLPGTTADFQNMMTMLRRQGLSAQSILGGTGEAAAYLGVQLKMAPTEAAE
FAAKMQDATGTAEKDMMPLMDIIQKGFYAGVDPTNMLGGFAKIGSAMSVIEKKGIDAAKA
FAPLLVMADQQGMEGGSAGNAYRKVFQAGLKVDKVADANDILKESGFKGVKLDFTNGKGH
FGGIEKMYAQFAKLATLQKNNPVKAQEVISTIFGDDAEVAQVVNNMIEKGIDGYRETQAK
LEQQASLRERVDAQLQTLGNKWDAATGSFTNAMASIGATVAPDLKRLIDELGEMAGALND
FVKTHPVLVGNLFKLAAGFAITATAVGILFVVVASVMGPLSLLRMSLGMLGLQLPTLGGV
VARFAGLFGGTGSVFTMLGRVLLWLVASPFALLRTALMFVGTFIGVLLSPVALFMAAVVA
VGVAIYQHWEPINAFLAGVVEGFQAAAAPIVAAFEPLKPVFAWVSEKVQSLWKGFTDLLE
PVKWSAAELNNAAAMGHKFGEFLADGLSKVMHPLDSLKSGVSWLLEKLGVVKTESDKLPS
ADVIQKAQDAKAAAAVPVNPTNATPWGAPPVYSPFAGMYDSGGIIPAGQFGIVGENGPEI
VNGPARITSRRRTAALAAAVLGAAASPLVAQPMHPFSLPASQYSSAGQAYSAGRLATAAP
VTVNAPISIYTQPGQNATDIAREVARQLDERERRARAKSRSNYSDQGGIG
>fig|6666666.356843.peg.8
MADIATVFHWPPAVTEGMSLTEVLTWRHKAILRSGAGDE
>fig|6666666.356843.peg.9
MQELNTEKAVTLDSPLKRGEAVIESITVRKPTSGALRGVRLQALMELDVNAVMVVLPRVT
TPALTAAEVLELDPADLVALSVEVVTFLLPKSARQDSPLS
>fig|6666666.356843.peg.10
MALPRTLKYLNLFNDGNNFMGVVESFTPPKLTRKLEKFRGGGMSGTVDIDMGLDDGALEC
EWQIGGWEPLIFKQLGTAKADGVQLRFTGSIQRDDTGEVQAVEIVLRGRHKEVDSGEAKQ
GEKTTTKISTVCTYYKLTINGDVLAEIDILNMIENIGGEDRLAEHRSAIGL
>fig|6666666.356843.peg.11
MATDYHHGVRVTEINDGTRTITTVSTAIVGLVCTADDADAATFPLNKPVLITDVLTASGK
AGESGTLARSLDAIADQAKPVTVVVRVPQGESEAETTSSIIGGVTADGKKTGMKALLAAQ
AQLGVKPRILGVPGHDNKAVAVELASVAQSLRAFAYVSAYGCKTVADAIAYRGNFSQREL
MVIWPDFVAWDTATDAEATAWATARALGLRAKIDEQTGWHKTLSNVGVNGVTGLSADVFW
DLQDPATDAGLLNQNAVTTLIRKDGFRFWGSRTCSDDPLFAFESYTRTAQVLADTMADAH
MWAVDKPLTPSLARDIIEGIRAKLRELVAQGYLLGGDCWIDESVNSKDTLKAGKLAIDYN
YTPVPPLENLLLRQRITDTYLMDFTGQVSG
>fig|6666666.356843.peg.12
MAEQIITELDENGLAVDAGWITVYHADHVTREYTCKSEEFLMRGTGIPADSYTDVPPSAV
AGYAIRRRADGSAWETVADYRGQTAYRTTNGQAQTVTALGELPDDLTLLAPSTEFDKWNG
EQWVTDVAAQQAAAVAAAQQEQAARKATATARITELSYAVELGIATDVEQAAMTEWKTYL
VQLSRIDTSAAPDIDWPTPPEK
>fig|6666666.356843.peg.13
MTTKYFALLTAKGAALLANATALGRQLQITQMALGDGGGALPTPDPAQTRLTNERRRAPL
NSLSVDPANTNQIIAEQVIPEDEGGWWIREIGLYDAAGNLIAVANCPETYKPQLQEGSGR
VQTVRMILIVSSTDAVTLKIDPSVVLATRAYTDAKAAETKAYIDDRAENTKGDAKNYTDA
KTGSVEIEVKAHADNLMMMHVSAANPHPQYAPIASPSFIRGISVVADGASALLMRNETVK
DIGLMMQSQSGAPLLQLLYQLSSHSVQMRNAAANSALVMYDSGDISIAPPAGHATYVSSH
LILNAPAGGDNSDSAITSAWFGAELAGIPLPWPGAIAPTGWLKCNGQPFDRNRYPRLAQL
YPSGMLPDLRGEFIRGWDDGRGVDSGRGILTAQSQSIQPFNVGIRYSITRITGGDTPINA
VDGNGVNTAYTTTFPGDETRPRNIAFNYIVRAA
>fig|6666666.356843.peg.14
MNNSLLPPGSSALERRLAAACGDISALSVPIRQVWNPDTCPVSFLPYLAWAFSVDRWDEN
WPEAVKRQVIKDAFFIHRHKGTLSALRRVVEPFGYLIRITEWWQAGGTPGTFRLDIGVQN
SGITEETYLELERLIADAKPVSRHLLGLAIHLDSQGAMPIRAGQYSGDALTVYPCFPETI
TTAGAEIHAAAVHLSDNVSVTA
>fig|6666666.356843.peg.15
MSVIDLSQLPAPDIVTVPDFETVLTARKAAYLALFPADERDAVAATLALESEPVVKLLQE
NAYREILLLQRINEAAQACMVAYALGNDLDQLAANYNVERLTVTPADETTVPPVDAVLES
DDDLRQRIPAAFEGLSVAGPTGAYTFHALSADGKVADATAISPSPAAVTVTVLSREGDGT
ASDELLTAVTDALNDESVRPVADRVTVQSAHVVPYSVTARLYLYPGPEAEPIRQAAEARL
IAYINAQRRLGRDIRRSALYAALHVEGVQRVELDSPPMDVVLDDTQAAYCTGYQVTIGGN
DE
>fig|6666666.356843.peg.16
MNQQTGGRISEMAHLRQSIRDILLTPIGSRLARREYGSLLSELLDQPQNAATRLQVMAAI
YGALHRWEPRLQLTAIDLTTTLDGRMVADLTGELVSGQSAALSVSLGSDV
>fig|6666666.356843.peg.17
MNAQTTEIMRLLLNLIRVGVVIDVDPDNWLCRVQTGELQTGWLNWLTTRAGRARTWWKPS
PGEQVLLLAIGGELTTAFVLPAIFSNDNPPPSTSDDALVTVFPDGARFEYEPDSGQLLIN
GVKSVVLNADTLTLNAAVTINGPVTQQNGSLSSNGVVVHTHQHGGVQSGGSNSGGPV
>fig|6666666.356843.peg.18
MDTIKQVNEIVGAPLWGVLFPIVVYFFRILIKKFNSVPKEKESLLLIDGLKPWMLGFGYS
FSATKAYRANNKIDYFSAVIFTVVFIVFLVSLATFVNQHALKVPSGWADLYYENAGEREM
FLLSQDKARNVYGGKMWGLDVSVCKRNNIELSNELHISKELIEIICNSIGHKEYFDEIAR
KIEETNILKVVIYVSYFAFLLAFTYVIIDMWVSLYIRSKIFKYYEKEKAKAYEYLT
>fig|6666666.356843.peg.19
MDDFQHVEGWLAALLAKLTPAERKTLLREVARDLRKRQQDRIRLQQNPDGSAFEPRRVSP
REKPGRIRRQMFRKLRTAKYLKATATANVAEVGFTGNVQRMARVHHYGLRDKVRERGAVV
KYPARQLLGMDSAVSNALLAKLTTLLR
>fig|6666666.356843.peg.20
MKKPQSLRNALTSAVIHLRENPECLHLFVDEGAVISTLAPSLSWEYRYTLNVIVTDYAGD
PNLLMAPILSWLRDNQPDIMANTENREKGFTFEVDILNHTACDISINLKLTERIQVRADN
GHQVVEALSEPGEPDDYWIDRRG
>fig|6666666.356843.peg.21
MNYLLERLKEPSTWRGIIMVVAGVFGVQLGADTQALVISAGVTAAGLLGAALPDTWK
>fig|6666666.356843.peg.22
MLAFSEGTANHPLTRNRGYDVIVTGSDGKPEVFTDYRDHPFASGRPAKVFNKQGQRSTAA
GRYQQLYRYWPTYKKLLRLPDFSPASQDTLAIQLIRERRALDDVLAGRIACAIVACNNIW
ASLPGAGYGQREHALDRLLVVYQQSGGKLA
>fig|6666666.356843.peg.23
MNESDKSIVTLFIIGMLIAVGKVLAGGEPITVRLFLGRVLLGGFVSTIAGVALVQFPDLS
PLAINGIGAALGIAGYQTIELLIQRRARQLSDKAGRNE
>fig|6666666.356843.peg.24
MQVRTQQHDTVDALCWRYYGRTAGLTEQVLAVNPGLADIGPILPHGLLVELPDVAPVATQ
ETLQLWD
>fig|6666666.356843.peg.25
MSFIAPESAPSQPDLIKNTAFWPDLDMAHFRDAMRTDGTVTPPRLRQAVLTAISEVNAEL
FDWRQRKLADGYTSLAAVPGEQLDGEPERLHLYRRAVWCWARANLAERYRDYDATATGNK
RADALEPAIDDLWRDVRWALSRLQSQPHVIVELI
>fig|6666666.356843.peg.26
MALNPFQRHTRFIQGQQAARTGGTARPLSGYDRMLMQLTEDQIRLKRIQSQEKKAELKRQ
LLPVYAPWVAGVIAADGTHQDDVLMHVMVWRIDAGDYDGALTIARHVLRHDWVMPKRYTR
TTACTVAEEFADAAMRAFMARQPFDAGLLQTALELTADADMPDQSRARLHKSLGYALRLA
DHPAPALVNLRRALELDQRCGVKKDIEQLERQLRNAGNGG
>fig|6666666.356843.peg.27
MKKETRFKFNAYLTQLAALNNVPVEDVGTKFTVEPSVSQTLEDKIQESSAFLTMINIVPV
DEQSGEVLGLGIGQTVAGTTDTTQKEREPTDPSYIDGSGYKCTQTNFDTALPYSKIDLWA
KFQDFQTRIRNAIVQRQALDRIMIGWNGMKREKTSDRVKYPLLQDVNIGWLEKIRQEAPT
HVISNVVDDNGQEISKTIRVGKGGDFDNLDALVMAAVNEKIAVQYQDDTDLVVICGRQLL
ADKYFPLVNKEQANSEKLAADLIISQKRMGGLQAVRVPFFPANALLVTRLDNLSIYWQDG
TRRRAVIDNPKRDRVENFESVNEAYVVEDYDCTCLVENIALGEFAESAATDDANAGA
>fig|6666666.356843.peg.28
MMNWSLNMAAKANARRFRIGVEGATTDGRTIERAWLEQMAANYDPAVYTALINMEHIKGY
TPDSPFRRYGKVEALETEEIQDGLLSGKLALYAYLAPTDDLIALTQKGQKLFTSMEVNPD
FADTGSAYLVGLAVTDDPASLGTEMLTFSAGARQNPLAARKLSPGNLFTAAEETPLVFEP
DDNKPSLFSRISALFAKKQTSDDARFSDVHQAVELVAQEQQQLAGQVQQHSAQLARLASL
EADLQAHKTKLASLKETLSQQDRNSAFRPLSTGGADTATVLTDC
>fig|6666666.356843.peg.29
MGKSGRAGGSGRSLAGMETTAQHTDLDPRRQAMFLWFQGLRIARIAEMLGEKPATVHSWK
KRDKWGDYGPLDQMQLTTAARYCQLIMKPVKEGKDFKEIDLLARQAERHARIGKYNNGGN
EADLNPKVANRNSGPRKPPEKNVFTDEQIEKLVDVFHHGMFDYQRHWWEAGNKYTVRNLL
KSRQIGATYFFAREALIDALTTGRNQIFLSASKAQAHVFKQYIIEFAREVDVELKGDPMT
LPNGSTLYFLGTNARTAQSYHGNLYLDEYFWIPKFQELQKVASGMALHKQWRQTYFSTPS
SLTHSAYPFWSGTLFNRGRAKADRIDIDLTHAHLAPGVLCPDGQYRQIVTVEDAVRGGCN
LFDLEQLRLRYSPADYQNLLMCEFIDDLASVFPLSDMQACMVDSWEVWEDFQPLLIRPFG
HYPVWIGYDPAKGTQNGDSAGCVVLAPPRVPGGKFRILERHQWRGMDFRAQAEAIKKLTE
QYNVTYIGIDSTGVGHGVYQNVKQFFPAAREFVYNPNVKNALVLKAYDVISHRRLEFDAG
HTDIAQSFMSIRKAMTASGSRPTYEASRSEEASHADLAWATMHALFNEPLEGENANSHNI
VEIF
>fig|6666666.356843.peg.30
MAKRRKPQLPATLTAAPAGVEAFSFGDPIPVLDRRELLDYIECVRTDRWYEPPISFEGLA
RTFRAAVHHSSPIFVKRNILTSTFIPHPLLSQQAFSRFVQDYLVFGNAYLEKRTNRLGGL
LSLQPALAKYTRRGLDLDTYWFARYGYNSQPYQFEPRSVFHLMEPDLGQEIYGLPEYLSA
IPSALLNESATLFRRKYYLNGSHAGFILYMSDGQQNQEDVNNIRQAMKSAKGPGNFRNLF
LYSPNGKPDSVKVIPVSEVAAKDEFLNIKNVSRDDMLAAHRVPPQMMGIIPNNVGGFGDV
EKASRVFVRNELISLQKRLEELNDWLGEEVILFSPYDLGTD
>fig|6666666.356843.peg.31
MATLVENCPRCGSQKIAFDIKGANCCAAYEESSGNYFFEYEVYCVCRECQKTTMFLCEGI
NKNQALDSINWSLAFKLTDVVTVKHPITPADLNVEDPPDFLPQHIDAAYKEGAKCLAIGC
YNAAATMFRLCLDYATKGLLPDGDEGPAQKIRRSLGLRMEWLFDNNILPEALRELAECVK
DDGNDGAHEGILDQAAAEDLEEFTYLFLERLYTEPQRLAEAKARREGRRKTE
>fig|6666666.356843.peg.32
MLRFSFILKSDVRIRHNHVLLLIFGSTDFVLRLDARNRGPAAPARFT
>fig|6666666.356843.peg.33
MVFMHMHEPAGSAAGLEGIAVFRAVWIMRIHAQKGVF
>fig|6666666.356843.peg.34
MDTLEHAQLALVRVQFIAEIALTADCDKKDLQMALATISHLVDVQLKEQHQAESTPAIGQ
KN
>fig|6666666.356843.peg.35
MKTLPSNDSSHITPEALPSLKYHGVPVITTEALAVLYSADVNRIKVNHSRNSHRFISGKH
YYKLEGEALRTFKNRVTKSNPVAFRCVVGKNARSLLLWTERGAARHAKMLETEQAWDVFE
KLEECYFRQSAALPTATASADLSLGFIDDRRVAVEGMTVTQLNALFSTVEYLQMEMWPHL
MAVFPHLNQRYIDTFVTLRSLMFLMRELRNQCRHEAERQIYPS
>fig|6666666.356843.peg.36
MARKEPQINIRLSEDLKAKLHALAEKNKRSVNAEVVAAIEEALIKDAMNTPALPGAGGMI
LSARSTDKFYTPREILEEVARMAAEQAVGLERSPKK
>fig|6666666.356843.peg.37
MPVTVTVHPDVEFPDTAKQYAGLLQHWKRTDELPDMFGNEGRWEMNRRTMDSQIYKLHIR
MPDEVPWKKHKAQIDRHSNHYLVYTRHWLDSDRYQVISIMSPNGHELARTSFLAELERRA
EEFQNG
>fig|6666666.356843.peg.38
MKAQIKTMTVPVIVSALLASLAPVPAASTVLPTTAIELHKSKRLVPSLTFNLENGQVFLP
LSEATAYLQSLNEHKQRILSEAIAQRQAKGSGSLFSNTSQLIKLAQENIDHAVRIKEAIK
IALSPEKLSLHYPDADDREEFRTELVKFGRAVATSEYTARDILSAITQSQPSEKVYHPDS
LPAVEDVRAMITAEHKNLGLSAPEFL
>fig|6666666.356843.peg.39
MSTPRAKQAKSPHTLPDKIKTPEPFIGVYPWNAPRPAIGPDERALTRDELHQGQAVLSRL
HTLPRFLAAKFRTRFEFLKKNQGLRSAFRYLVLTVERRLWPRIDAINQRHSIDQHRALDE
FDSFRYLPDMSDASLKKFARRIARQVGQAYEVLSDDYLAEHGPDNTVLFTDTAQRELYGK
IAGMSRAFNVRPLYWRKYRKGKLTMRDAFSALSRLCNEEWWERQLKAQRARWREAFLIAI
GDVNKDISPYASAQAIRDVRARRLANLDFLKSCEVENTTTGERFDLIDKVMASISNPEIR
RMELMSTIAGIERYAGQQGHVGMFVTITTPSKYHPTRIIGKARRVQFNRSWDKEAFTPKD
GQRYLVRVWSLMRTAFKDNDLQVYGMRVVEPHHDGTPHWHMMLFCRKEQRQHIIDIMRRY
ALKEDGDEPGAWENRFDCKHLNKGGAAGYIAKYIAKNIDGYALDGELDKDTGKPLKDTAA
AVTAWAATWRIPQFHPIGIPTMGAYRECRRIRDCSLAEQFDEQVEAVRAAADIGDFAAYI
DAQGGANVPRDQQTLRVARTAAANLNAYDEEVQKVIGIYSPRYGFSRVFTTRADEWRIVP
KAVDVGGLPLKSGSAAPRSPVNNCGWAGRAPGENRIIEAENRASDGLSGSPVNNCGWAGR
APGENRIIEAENRASDGLSGPLPVPFNWNDSELVASLAAFARAHTPRHRTLQRPIPPSTD
IPRTPSARLSMAQRQQLARLQTALQQKGIQTSRQEREALLRGATLRIEGEEIRYQPPDDG
WEW
>fig|6666666.356843.peg.40
MADHIDISQEQQETLLTAQIQKARMSPGMASQHTCEDCNAPIPEARRIAVPGVCCCVTCQ
EIRELKQRHYRGAL
>fig|6666666.356843.peg.41
MLTIGEAYHQRLLEETRQHTLTQAINQARLEEKAHAATLFSSRLDQLAAHAQKEHLSSVE
IIELLRQEAERIQNQAGEQIDG
>fig|6666666.356843.peg.42
MNQQYAFTAGHLQTMPANLRALIGKHFAGSRWHQSCDFYNHFSERYRVTVCFHAGLNRAM
AVYQLEEMEQEVCERVICALDELRKAFAKYRRHEISDSAFIKRLSIGERRTLFFHAGLTA
TEFNQPIWRIESETCHWRAPLIRALQELLSAFDDAPAILTSVKPEIYTR
>fig|6666666.356843.peg.43
MNNLANKLRLAAVLLLAFMIVAVDFTNYLLSAVSDALFVGVLIAVIWTPLTSRQKSQK
>fig|6666666.356843.peg.44
MGFFGFGKKVAAAKVELKKVENRDLMEAIIGGCLLVAAADGEIEKEESDKLDQLLRSNPQ
LAHFGNEITQVIGRFTEQLQAGFRVGRLNILRELDDVKNTAKDAEEVFVNMLTIAEAGGE
IEPAEQKVLEEVGRRLGLRVEDYL
>fig|6666666.356843.peg.45
MVKGFIASPSERRSNKASVVAGMFHHARRVVSLVLLLFRYSMTRQSR
>fig|6666666.356843.peg.46
MFDYQTAKQPLFDDACRKFANQQNLADVARAVNMRPQMLRNKLNPEQPHKLTCEELLAIT
DATEDATLLDGLLAQLKCMPAVPMNEANAERITTYVLQATAAMGAVAAESVSTERMSQSR
RHAFISSINSGIKYLSLVGLSLQTRLQSNPALASTVDAISGIGASLNI
>fig|6666666.356843.peg.47
MDKPLSITLATPYITLQEFSRLSGVPMSTCYEWVHQGKLPIREKAAKKERVLVNILALTK
EADLLSRLPAL
>fig|6666666.356843.peg.48
MIESGLSIRHPVLLADDSYCQISFVIYRQDKIKNVICQCVKVENVIYAI
>fig|6666666.356843.peg.49
MGVGEMRSTLAKPTENSINNDTISLKKIRIVGGKLTDAGKWGVDSTLLDDSVSEPAFIEK
GNNAWIADMAVTQVSNGRWLLDIDGDVDVYDVARIPGNRLQVSGNATKFECSIDDVKGVA
LVVITFERGS
>fig|6666666.356843.peg.50
MKANAFFLVFFSLSLLPALSYAEKYAAPDELLDEFESIGFNEFEMDEVAVDDGALVIMLD
SDNAR
>fig|6666666.356843.peg.51
MLDSDKVNNKRFHQIIKAVCSVAKKYPDIWDDTPFEKIEVINLYQSFSVVFYGGNKKCFD
MPSGDSYQFIESRKKIRL
>fig|6666666.356843.peg.52
MSLNKSKLVISLTLSISLFAMPGFAKNTQSPQEKSSKNHTISLKNIRIVMTAKLTKAKKR
WGVETTLPDDSVSEPTIIEKGNNAWIADMAVIQVSNGRWLLDIDGDVMCMTSPVSPAIGS
RSLGMPPNSNAQ
>fig|6666666.356843.peg.53
MSTGTFLLLAILFSSPIFLFLWIKEIKKKKVYKKEIDELKIQSQEDSHRASVLAQALEEK
SQELSDITKKAEPLWQYQELHDAIVTYENKIRSADITAKNIINNAMSKAESIIDEANHQA
ELTISNASAEAISITKDARDARLKAKEKLDSANEKANEIINNAHDNATSLIQSAENKAKE
IAGAAYEAREFAEKFKDVAQSMKNKIHGYGDEWIIPNQSVLDELAEAYEFSDSGKELVKA
RQLTKSLIQSNKAADCDYVEPSRKDTAIKFVLDAFNGKVDTALSKVKNNNYGKLAQEIKD
AFNLVNYNGAAFRSARITDTFLQARLNELKWAVAVHEIMLQEKEEQRRIKEQLREEEKAR
REYEKAIKEAEKEEKAIKQAIEKATKEMLDASEEQRLALEQQLQELQRKYDEAEAKNQRA
ISMAQQTRSGHVYVISNIGSFGEDVFKIGMTRRLEPLERIYELSDASVPFAFDVHAMIYS
EDAPSLENNLHKVFKENQLNKVNNRKEFFNVTLKEIKSAIDDMKINAHWTIFAEAKEYRE
SLALERENISSSENEQDELVVA
>fig|6666666.356843.peg.54
MAIRKLPSGKWISETYPEGRAGKRVRKQFTTRGEAAAFERSLKLAGYSIDTSQAEVAGQT
LSELVQRWFDMHGRSLSDGEARLRKLQMLCENLNDPIANLFTKADFAAYRQQRLSGKFGR
FDKPVKESTINREHAYLSAVFNELKRLGEWEGGNPLEGVRQYKESENELAFLYHDDIRLL
LAECDASNNPDLGNVVRICLATGARWSEAQGIKQSQVVPYRVTYTNTKGKRNRTVPISQA
LFQRLPQRRGALFSPCYDAFRQALKRARIELPEGQLTHVLRHTFASHFMMNGGNILVLKE
ILGHTSIQMTMRYAHFAPDHLDAAVTLNPYDRLETM
>fig|6666666.356843.peg.55
MEEKQRVGWSDEELKASVAAYVSMKQKRQAGEKFAKKAIYDDLAGRFGRTAKSFEFRMQN
ISSVYQDMGRDWLPGLTPATNVGTKISQRIEVFINELDPIGELTDQQFEAQVSRLLTQGV
KAKPKGNVAPAQKVRETTVISRDPLVKAYVLQQSNGVCECCASPAPFQLTDGRPYLEVHH
LKPLAEGGSDTVENAVALCPNCHRALHYAVNKDVLREGMYQALSRLIKE
>fig|6666666.356843.peg.56
MFSWFKPKHNNREQVADRLRQIETVFAPEGWERRAEIAVGGLSEIGFSKVTHHLLVVSSN
GRGVIDCQTGERVARDYEEYGSWYDSLNMTCLGIGPLDGELISIAGLCGGGLPVCNRYGE
SLEVAAPEWPDEDVYFCPPNKSAFINGHQTGCCRIFRDQILSMGFSWNGEFMAVATSSDV
TVWQRQSPLIHGA
>fig|6666666.356843.peg.57
MYYTPVLYSGIVSMAISKLHIGEWISETCPEGRAGKWICKPFADM
>fig|6666666.356843.peg.58
MAKAWKLPSWNGRMKTFINLLSAIKLDAPLLSGSAPA
>fig|6666666.356843.peg.59
MDETEAALAMCADQVDMVIDCQAKTTVDVSADRLARPSKEE
>fig|6666666.356843.peg.60
MKSGMIIAAIIMLLIVGVGVQSWRLHATHQLAEQQAQTLSLQQTALNEKSTQLKTLTEQA
ERNNVEQARLRDMAADTQAALSERQKTVARLQHENETLKRWADTDLPADIIRLRQRPALS
GGHAYREWLPQTDSLPVSNRQPANQR
>fig|6666666.356843.peg.61
MLNNSPNLIAFLDMLAFSEGTATHPLTRNRGYDVIVTGIDGKPEIFTDYHDHPFANGRPG
KIFNKQGQRSTAAGRYQQLYRYWPAYKAQLKLQDFGPDSQDTLAIQLIRERNALEDIRQG
RIASAINRCNNIWASLPGAGYGQREHNTARLLDIYQQAGGELA
>fig|6666666.356843.peg.62
MNETDKSIVSLFIIGTLIAAGKVLAGSEPITLRLFVGRVMLGGFVSMMAGIALVQFPDLS
PVAINGIGAALGIAGYQTIELLIQRRVRQLDKQAKSEKSDDAQ
