# Supplementary material for: May the Phage be With You? Prophage-Like Elements in the Genomes of Soft Rot Pectobacteriaceae: Pectobacterium spp. and Dickeya spp
Source: Front Microbiol. 2019 Feb 14;10:138. doi: 10.3389/fmicb.2019.00138 (PMC6385640; doi:10.3389/fmicb.2019.00138)
Supplement: Supplementary file 1 [file Data_Sheet_1.ZIP › Supplementary_prophages_MULTI_AA_FASTA/FASTA MULTIPROTEIN SEQUENCES/phiDda1.txt]

>phiDda1

MAVRKLASGKWLCECYPFGREGKRVRKQFATKGEALAFERFTMEESENKPWLGEKADNRS
LREIIDLWFSLYGRTLADPKRMMAKLDIICTGLGNPKARELSAADFAHYRELRLAGQMTD
SSGIPLAVVKPRTVNLEQRNLSAVFGTLKKLGHWDAPNPLSGLPTFKIAQQELAFLAPNE
IKRVLDACAESANPHLLLVTKICLATGARWSEAEGLSGQQVTPYRITYTRTKGKKNRTVP
ISRELYDEIPRKSGKLFSPCRKAFERAINRTGIQLPDGQCTHVLRHTFASHFMMNGGNIL
VLRDILGHADIKMTMIYAHFAPDHLEDAITKNPLNGLNWSPKNGGRVAAANGNHSFSSPL
TTG
>fig|6666666.357185.peg.2
MKVLLSIKPEFVEKILDGSKKFEFRKGIFKNPDVKSVVIYSTMPVGKVVGEFDIDAVIED
EPSKVWSKTKKYAGISKNFFDEYFGSKEKAFAIKIGDLRVYETPLQLSALGENITAPQSY
RYL
>fig|6666666.357185.peg.3
MENLKYIPFGQVDFSDTFFDSLKSDYSHGFVEWFGKKCNSPQDKAYVLYDENNKIDGFMY
LKIEEGTVEDTEPQLTAHKHLKVGTFKFNQKGTLRGQRFLKKIFDHALAEKVDDIYVTVF
DKHSYLIRLFQLYGFVNVGTKTSLNGTENVLVRDMGTEELTGDLLSDYPYINNRNKERKF
LLSIYPTFHTRLFPDSKLITESPDIISDVSYANSIRKIYICAMQDVLLMKAHDIIVIYRT
SDNQGPAYYRSVATSLCVVEEVKTIDSFDNEEGFIKYCSRYSIFTEPELRGFYKSRKYPY
VISFTYNLALPKRLNRAKLIQDVGLDPNNYWGVLKLTDDQFDRITELGEINESIIVN
>fig|6666666.357185.peg.4
MTDLPDPNDMLVSAQNNLLFFLKTLYLHFSPDWEQNFLPPIDETSEQRIKRQIKEKESFL
QSGLVILFNSAEIYIKSLIASENVFFLLKDIKDASRSKSFFDCQTIDAVDLNLIYEGISS
KKIPDTFKETYEYLRKERNKVIHLGKSNNIEITNYFIKSFIVLSKEIYKKPLIDMTHILF
DSKNLSSEEIESSKKNYALAIIEIFKEFFPINKIIKEIYKLDNEPRRWDRCIKCNIPDTT
LAVISNKTSLCLACGFSNGV
>fig|6666666.357185.peg.5
MLKAYDLPTKQALCEKLGISNSTLANRYLRDTFPADLVIQCALETGVSLHWLVTGENDRT
SQNEPIPSPEPFHSHETVDLSQEVEPEKKFSKSNIIDFKMGGRGVIERLLEAYGFKTRQA
LCDHLGVSKSTLATRYMRDLFPAEWVIQCTIETGVSAQWLTTGEGPMFNDTTNDSIAIQR
QKLVDEKSHDPNCDFMNFGTGAKATIERLVEAYGFKNRQALCDHLGVSKSTLANRYMRDS
FPADWVIQAALETGVSLRWLATGEGPKFDDARNDVIAIPRQKLIDGKLYDSNYYMFDKAF
LSDGLKDPVVILDGDITYIADRQFDEVVDGKWLVEIEGRTSIRDLTRIPVGKVRVSGAGA
EFDCGLGDIQIIAECKGFYKGL
>fig|6666666.357185.peg.6
MRPQISITLAVPSVSIEKYSELTGLSIDTINDMLADGRLTRHRLRKDKKREKVMINIAAM
TVDALTDCDISLN
>fig|6666666.357185.peg.7
MFDYQIAKQTHFDEACRAFSLCHNLAELARTAGMNQQILRNKLNPDQPHKLTCEELLTLT
DITEDATLIDGLLAQLNCLPAVPVNEARTERLTAYVLQATAAVGKVAAESVSDERMTQTR
RHSLISTISDGVRYLSLIGLTVQSRIQANPAMASTLDALSGLGASLTIG
>fig|6666666.357185.peg.8
MQKPISIASFLRNNQAGASLPVEVRHGKGKQGIIIRPDGRRWNPPKGAFNR
>fig|6666666.357185.peg.9
MSQSVDHQKWIQRCRDIVFKGESRAQSFWERAAVDTREIILFSAKPKLKSRHINYSWHQF
TAEERAAIWSAIKRIRSICDETALFGPDDFLKTSNQSGTPNQPNPSPIH
>fig|6666666.357185.peg.10
MRNSELARATLADEALAELLTRARMEERKNQHLSVSMRLTSLTIHAQRKGMSVSEVLELF
RKESERFEHSAQELI
>fig|6666666.357185.peg.11
MDMPQNPAYNRVDINGRYAIAKVGYDFALGEVQCDNRDGAQPYLSTLAVYQTPITLVNDF
VHRSLCAEIRRGTVTDITTMLTEAERLSLLCLNAFEQLENTGTGLSE
>fig|6666666.357185.peg.12
MNPEHNGAYHVVNQWRREQFTRNEPDGLTYVERSLWHLNPLDHQWRQQYLAGMPDYLAKY
FGQRYEKLFKSDGHKGRRRANTFLLRTLGKSVLPRLRTVTERYQTQQRAAGDLPFPFGDD
LEKLPVYDRDNIRTLSQQVADFMAASLRDYTENRIRNTGNLTDRHITLLSFRHLGLLTLQ
AGTQPPYWAQFTKGRRPLSTEKAESGLLRMMSPEWWRARLKRRRDIQREHMAISVGQVQK
AASPYVSRSTLDEWKEQKRRNREFFKAFELEDEEGNRVSLDDKVNASNANPAIRRCELMV
RMRGFEDLAQEIGCAGEFYTITAPSRYHAVHSGGGFVEQWSGASPRDTQKYLCGVWARIR
AELSREEISVFGFRVVEPHHDGTPHWHLLLFMRPEHIEQVRDIMAYHARREDADELNSEK
AQTARFHYEPIDQEKGSATGYIAKYISKNIDGYALDGEADEETGESLRDMAKAVSAWASR
WRIRQFQQIGGAPVTVYRELRRLGDKQLDNAAMDAVLAAADVGDWAAYTQAQGGPLVSRD
ALVVRLSYEVTERANQYAEDVQKVQGVYSPLLGAHSAIITRTVQWKIVPKQAAASAGTGV
SGGPAAAWSSVNNCTPGLRRRLSELLRLRGFPPDPGLIDVLIRGGNLAMSEGRALKLVND
RLEEVRMTGDCELWQGWSWG
>fig|6666666.357185.peg.13
MPTHIKILLKDTKIKKGIRISLMDYRLVHIKKTKNKKRTVNYYWNNRTKEIICGSGGLSK
SKKIPSISHILKYKEETCNLSRKEIQLGDSVCVLFNATAADFIFGTIVGFDKIGREKYFH
ILPHSKDFPFKKGAVIKVKYDKNKFILLKDGVNERYEKMSTKNLVFAKYQYQVDFAELII
SYINTYNLISSYMIDKRKKINESTIIECHKALFGKIYDWAGSYRSHEVVVGDRERPTIEH
ADIKTSLKKSLRQCQENELAKIKNRNDLINKIVVLHAELAWIHPFQDGNGRTIRLFLQII
SATMGYNLNIEEIDGSLKKKKAYHYAVRRAIHNRKNNLIALISRAINEF
>fig|6666666.357185.peg.14
MNLKTKSLTSTIKNTKHINHLKIIKINRFNSKHLQKKQNYTKVKKS
>fig|6666666.357185.peg.15
MVDVNDFVLRFMFYDAFLSTRLCCYVKKIMNFKWQDFSKIE
>fig|6666666.357185.peg.16
MDREFEQSLIVERIAFLAKNAGMDGNDERDRQIALIWIAELAGQLMTLQAA
>fig|6666666.357185.peg.17
MGHKTLKFNHVLEAGAWNMRVLKIECPECGSKAVIRKTNRKHRQIADIYCACADVECGYT
FVMNLTFSHTLSPSAKTGDQLLQTVLNNLKPEQRQMALDLLRTAAA
>fig|6666666.357185.peg.18
MKRTSHRRQKAQNAPRKKMSIITFGKPEPVLTTGTDYRDVWYDNEFNHYTLPIDRLALAQ
LVNLNGQHGGILYARRNMVASDYQGGGLSHDDMLAAAFDYLTFGDIAILKVRNGWGEVIA
LTPLPALYTRIRKTGEFVVLQKGEPLVYPPEDVIFIKMYDPQQQIYGLPDYIGGIHSALL
NSEAVIFRRRYYHNGAHTGGILYTSDPNMTDEIEEEIERQLASSKGIGNFSTILVNIPNG
DKEGVQFIQMGDISAKDEFANVKNISAQDVLNAHRFPAGLCGIIPQNAAGLGDPEKARNT
YRKDEVIPIQRRFMASINKDPEIPQNLHLIFDFADDTTIQGA
>fig|6666666.357185.peg.19
MAKYSDELIGVARLLYLKRATPKEIAADLNLPNARIIYYWAQKFGWADLLSAESTEEAIE
RRYQLLAGRDKKTELELQEMDMLIAHAVKLRAQSNKHKEKLAAAGHGNTPGSRSNDDDER
PAKKRQYRKNDISSLTKEDFDAWADEHLFGYQKHLRTNLGQQVRNILKSRQIGATWYFAF
EAFENAVLTGEPQIFLSASRAQAEVFRSYIVNIAQQYFDITLTGNPIRLSNGAELRFLST
NKNTAQSYSGHLYCDEYFWVPNFARLNEVASAMATHDKWRTTYFSTPSAKTHQAYPFWTG
EEWKRGNKKRAGVNFPGFDELRDGGRLCPDGQWRYVITMEDAIRGGFNLASLEKLRNRYN
VDTFNMLYMCVFVDNKDAVFSFDDLERCGVDPATWQDHDPTAPRPFGNREVWGGYDPARS
GDLSTLVIVAPPIYDGEKFRVLLVVNWHGMNFRYQANQIKKLFQRYHFTYIGIDVTGIGA
GVFENIQHFAMRQATAIRYGVETKNRLVMKAADVVESQRIEWDQDEKAIPASFMAIRRTT
TASGNAMTFIADRSAETGHAEAFFAIAHALDNEPLNYENKPQSRWRLKKAA
>fig|6666666.357185.peg.20
MSQLMTNWICIATEGETVDKRVMERQWLIDAAETYDPQFYAALIWPEHETWFGNMGEVLA
LKTETGDDGLLRLFAQLRPNHQLLQANRDGQLLFCSVELTPDGNFRGTGKTYLEGLGVTN
TPASVGTTRLRFSSKKRGRLFGALKPLVIDEVKEIKGNSMASKSWHSLFGIKPKTFAEDE
GENNEAGGDDKLQALAEALAELESRVTALESQQSQTNDAVEAVQDDVDTVKEVVDTEDFA
TLRNNLPKILKNFGKLDRSITKLPQRQIGNKPKGFNFL
>fig|6666666.357185.peg.21
MFLNQRAREYLSAYSAGLAQEYGVADTARYFALTDPKETQLRAALLERVDFLSMINVLDV
DQLSGQVVSVGSSALHTGRKEGGRFIRQVGVEGNDYKLVETDSCAALPWDLLSVWANAGG
EDEFFQLVQAFSNEAFALDMLRIGFNGNSVAKSTNPDKNPNGEDVNIGWHQRMKDFKDGQ
QIITDRVVLDENGDYKSLDAMASDLINAKIPQQYRNDPRLVVLVGADLVAAEQYRLFQKA
DRPTEKIAAQMLDSTIAGRPAIVPPFMPGKRMTVTTLSNLHIYTQRNTRQRKAEFVEDRK
QFENKYLRNEGYAVEYPELYASFDESAVTVGTVAEPMEKPAGA
>fig|6666666.357185.peg.22
MALSPAQRHNARMVAEQQLSRCQAVSGDHSLHVQRRALENDVARLRSQPTLRDRVEMKRR
ELLPRWLPTVQRYLDSGEVYQNPVFAHCVVWLFDVEEFDQGLAWADIAIAQGQSTPDNIR
RTFAAFVADTVLAWAQQTADMGQSVEPYFSRTFKNVAENWRLHEEITAKWFKFAGLLLLR
DEQGQPRATAAADIDTLTAADALLHQAEQFYRQVGVGTMRRNIAARIRALQKE
>fig|6666666.357185.peg.23
MFSGTPVDYQDEQLANNGFWPDLNVRDFQSQRTIPADLAADTVAQALLAAVGEVNADLAE
VEARSRAKGFARAQDVPGVSLKGQNVLCAQYQKAVFARAKADLLGEFATIGRRESHPGQE
GDDTRKGLLGEAAMVIRRMKGLKRATVRMV
>fig|6666666.357185.peg.24
MSKLDDLTTFVSTHLPPRVMQGFDSFMDEVSFIPARRDLGEDQYQLAVMKFDAVLSWERW
PYRVCDPRNLCALLLVWQEGQDDVPYMDAGLDMELPTLDVDVRDQDSAIVVVSLQLAESL
AIVADDDGIIPFDGRRWRLTSPEIWQATSGHLFGAGGDGAEVGAS
>fig|6666666.357185.peg.25
MIVHGELSQSQLAELRTALQRLTLPPKKRQRLLWRLAKYGVIAAAKRNVRAQQAPDGSAW
TARRGRRRGRMLRNLPNLLHIREMPEIQAVRIYLQGGAYRNGKTPVPAGVVGYSQQNGMS
VSVKRSQVGNGRPEPGRMATRRQARKLRALGYRVKRGARWKKPPYREIEETLSFAQAGLL
IRKLSGKAAKTAWTVDVPARPFLGMNDAEFTKALARQLQGIGFGWDVKAQDIKG
>fig|6666666.357185.peg.26
MSWPTVQVNQVNQLQGETSEIERVVLFIGEGAVDAVKTVPVNTQSDLDQVLGAADSVLKR
DVSAAMVNAGQNWSAFVCLLPPKGDWVSAVTAAQQVASVEGVVVSLPASKNSIAQAASLR
SALVSKFGRWVWFLLAIDGPKEGEGWDKYLQSLSNLQNGAAAPAVQLVPRLWGNEPGVLA
GRLCNRAVTIADSPARVQTGALLAMGRTDLPVDGTGVMLDLAMLQALEKQRYSVPMWYPD
YDGYYWSDGRTLDVEGGDYQAIENLRVVDKVARRIRLQAIAKIADRSLNSTPGSIAAHQG
YFAKTLREMSRSTQINGITFPGEVKPPKDGDVVIAWRSKTAVEIYLVVRTYECPKGITVS
LVLDMSLEGSA
>fig|6666666.357185.peg.27
MTKRISGQSFDFNMDGALVHAEKVSLSITDNTAAAQTQGIPDGWVAGDVAAEGEMELSTK
SLAVVTAKASSAGSWRGIEPVDLMWYAKAGSEEMKVEAFGCKLILSDILDVDPKGGSVMS
HKIKFVVTSPDFVRINGIPYLESELTEKLIG
>fig|6666666.357185.peg.28
MQEYEKNALGLLVLGALIALGKLLASDEKITPRLFFGRMILGSATSMAAGAALVWVPGLP
PMAVTGLGAALGVAGHQAVEIWLRRRGSSLLKGSDAKDDVK
>fig|6666666.357185.peg.29
MTLSEKQQLFTQLVAQLIQWAGERGYRLTFGEAYRTPEQAKLNARNGSGIANSLHTQRLA
VDLNLFIDGEYQTRTEAYLPLGEYWESLGGCWGGRFTSRPDGNHFSLEHNGVR
>fig|6666666.357185.peg.30
MDGLWRVVAGLAVAFAAGWLVASWQRDSVDLAVTRAATAAAEQSRQALQALASQSGAALE
SKLEALRNVPNKTVYREIVKPVFTNVCLSAEFVSLYNDAVNHTERVLSGKPEKEMSGQ
>fig|6666666.357185.peg.31
MSYQENLKKKCPVNNLPRLSGTTGNDAAQPLISWPQIYADCAARHNQLIDEITQRENMQ
>fig|6666666.357185.peg.32
MSKITLSVSGKELSFEPNTVAYNGMINDMAMDNKVAPAVTYLRRIVVAKDKETLDELLKL
PGAALQITEAVNAQYAPKLEIEVKN
>fig|6666666.357185.peg.33
MLHESPFNASAIPFATEIRIFSQCVFASQTARARLSASSFSAGK
>fig|6666666.357185.peg.34
MKQLDFTLSLIDKLTRPVKQAQAAVNGFAKSSRDAFSKIAVGGAGLIGTAMSIQGALGPA
VEMHGAMVEASARGVDDSALQKINANALKFSTQYGRSALEYVQSTARINAAVGTLTKEDL
PGVVRASNLMAAALKATADESSEFMGQMFANFRSDAESMGNVQFAEQLASKAAYMRNAFG
VELGAIKDLMEGARGVGTNYGIGMDEQLAVMGELQRTLGTEASSSYEGFLSGAVKGAKKL
GLSFEDANGKLLTMPAMLEKLRGKYGASIEGNLKAQSDLDDAFGDSAAVIKQLYGNVGAL
QRHITELGSSDGMKRATEMAQKMASPWERLTAIWYAIRAAMGATLLPVLYPLINKMADGG
QVLVRWLNLFPNITRVIGYCVLAVMSLAAAGALVNIVLGVGRFVLMGLRGLWAGLTAVIR
IHVVAIWLYNKAVLAWAATMRILRGVLLAVRMASLLTGVAFNIALWPVLLIIGAVALLVA
GCYLLIKHWDGIKNAITQTDMWKTVTEKVQWVAEIFGQAWQGIVDGWNRVVNAMGNFSLS
ETMGKMVDGVGEIFSGLWDGVLASFNASYRWIVEKLNAIPGINIAMPESVPRPGGEGLLT
GGKIKGIDSGGLQQDISNSNAKNYTDNSRKVENLTIYANKGFTPEQLTEWEALR
>fig|6666666.357185.peg.35
MDDVKYIDLLITERDFSLNAGREPIFCNNRISIGQDCVHAIIESGLTTKLVAERSPTLRA
DVLTQMIILVEDDERIIPGTVVVSEESPTRLWVTAETYDFGPITARVDV
>fig|6666666.357185.peg.36
MTEKPKIDYEQALKEAGMPVTAEKVTEQFQAQVTASGLVTNTSRMSPFWRLISVMVTTPV
IWLKDVLISVVLANMYLATASGSFLNLFAWGVNLSRKAATAASGVIRFYKSDAAQAVVIP
AGTLIQTERINGTIFSLAVSADTVITAGQASADVPVIATAEGGAFNLAPGYYRILPVGVA
GIERVENQEDWLLTPGADEESDDELRERCRNQFNLVGNYHTDAVYRSMIAAVAGLSIDRI
FFQHDAPRGPGTANAYLLLDSGVVSQPFIDAVNDYITAQGYHGHGDDLRCVALPETQHDL
TVTVYVRNLVNMTDEALAALRTGCQDLVRCAFRENTGYDVEKTWPWSRFSFSTLAQELHD
TFPLIASLDFSLGDIVSGLSVPRLASLTVVIADA
>fig|6666666.357185.peg.37
MPDFKEQLAGLRLPSWMDKGEPAGLLNASKAYWLQVNDWLRWPLQQLDVDTCAEPLLNVL
AYQRDISRLKGEALDLFRRRVKYAFVNAQDAGSVAGFIAIFERLGIGTVTLAERQPGYDW
DVILVRINDEQLSGYNALMMSLVRQYGRTCRRYTFDLSNGETQSVRGGEFEHNAEYYHAI
SLMPVGTITARVALRYARASASTEYYSANV
>fig|6666666.357185.peg.38
MAQSVITHAFETWNVQRVLDGVAARPDKVVFARIPGQDESVPVDRNEGLPPADQIQHTAA
ITQAGVLNENAVVYSVVLDTTVGDWDYNWIGLLDSQTNTVLMIVHVRTQQKLATRNGQQG
NSLTRNLMMQFDGAAAATQINVTADTWQIDFSARLAGIDERIRIENMDRYGSSAFFGNAY
QVVKDGNAYVVKAGVAYAAGLRTSLSSDLKITVDALPTRVFLDVCWRGEFTQAWAVDSQI
VVANSADHEIRDGVQHYLLPVADIDENGNITDWRKQGSLAEQNAQTLYLRKDDNLAALRD
KEASRKNLGLGQLAVMDTDTARQTLRITQLENELVGIPLPYPGATAPDGWLKCNGQSFNK
SMYPLLAGRYPSGFLPDLRGEFIRGWDDGRGVDVGRGLLSAQTQAIQDHRHVGTMVNSNP
LQTGMNTGIGLLSQYTPTPTVGYSNEISSGGTVDGSKETRPRNIAFNYIVRAA
>fig|6666666.357185.peg.39
MRNNSVMANETTLDENGHAVSSGWITVYHVDASTREYLGNSQEYLLVGTGIPADSYADTP
ELPGTGQALCRTTDGQQWEYVPDYRGVTAYHTETREPFTVASLGELPAFATLQAPSSEFD
VWSGKEWVTDKDVQKQAEIIAAQRDQGLRLETATTRIQMLGDAVELNMATDDEVAALNAW
KAYRVLLNRVDVNAAPDIDWPEAPAV
>fig|6666666.357185.peg.40
MTWRCADICLTSALPPVTCSVLPVHPWVYGVGNVTDSGHYLSPVNAVTYLADKLGAAADN
VAVCVWMVCGNGLGEFLQALEALAEVFPTPVLSQVARQARAMAELSTVKMQLPAKSRTLP
AAALLSVATCRQALTAQRMAVAQQQATAPMGLDALKGMAERFASQRDAALSEISQAMQQM
AQRRAPAWVFTGRGTPGVIAVEMLKNIPRPSAIYTAAMMFTGTELDALESMIREPDNYAR
P
>fig|6666666.357185.peg.41
MSQIITLALDGEAIPLRGLTVTPSMQFEEKDQSGQTSSTANAEQGIKPKELRVSGVIPFT
EAKVLTRLFALAEAKEGNKLKRYRVANPTAQAINFRLATFTGSIDAPKQDGKQAWLVTFT
LREHISVSEKRDARAGNQTETKKQAPGKGSDAGESDEQLSWFERKVLKPVNDALG
>fig|6666666.357185.peg.42
MRPITRLMLSGDAVHAVDVNMVLELNACGRGFITAETQQDYTGKLVRLDVGYTDLVLRWF
TGYVERSQPAENGYQRLFVRELAGVFDRMWPCAFQHPTLRQLADWLSEHSGLTVHLPDAG
YVSQPIPHFTHSGSGHQLLANIGAAFGIDDYVWQPLPDGALYLGSWDDSLLAGAPVNIPA
EFSQAQAAGNSMTLPLIQSVRPGAVVNQQRLSRVQLLNENMTIEWVPVSTVTGRAAQRSP
AQRQIDTAYPELSAGLHLPKFARVEAPSEAVSSGNIADPFRPRYAVDLQLLDADGKPAKD
TPLYPAVPLPVPMAGSEAGLFQFPPPGTLVEVGFTGGRPDKPFVRQTVASGQSLPDIKPG
EQLQQQRAEVSQRVTVAGDWERKTDQAIRESSMHREVSADEERRTLVTRETLIKATDNAT
VLGTHILQAGAIVQIAQGDYSLATQAGYTASVGQSATVEVGQSLTEKIGQLRRSIAGARQ
ELVAPVVWVGSQQVNVMTLMLDTLDVIQELATQTASHTHNNTGTPLNAGEIQQTGRRTGT
LKDKYSPIIG
>fig|6666666.357185.peg.43
MTKSALHRTRLRFSDRKDFSVLFFYKTQRQPAPLPGFCGRASTENSEMNFSVFQLFGSGK
DRL
>fig|6666666.357185.peg.44
MALTKCKECKKEVSTSAKVCPHCGVKNPGTTAGQAIGGFVVLVLLVWGAIKIFGGSDDNK
PAAKADTPKNCAANDGQCLFDKNWIEAASRCRPLIEKSSKYDFEWTDGMMTPMFSHFRLN
EAKKQMTFIGDKVKFTNGFNAKITMTYNCTYDLQGKSIVDFGITEGKL
