# Supplementary material for: May the Phage be With You? Prophage-Like Elements in the Genomes of Soft Rot Pectobacteriaceae: Pectobacterium spp. and Dickeya spp
Source: Front Microbiol. 2019 Feb 14;10:138. doi: 10.3389/fmicb.2019.00138 (PMC6385640; doi:10.3389/fmicb.2019.00138)
Supplement: Supplementary file 1 [file Data_Sheet_1.ZIP › Supplementary_prophages_MULTI_AA_FASTA/FASTA MULTIPROTEIN SEQUENCES/phiDda2.txt]

>phiDda2

MANSTGLQFTVKVGALPETTFAVVDFELSEALNQPFALSLSLASSQPGIDFGAVLDQPCE
LLVWYEGELQRRVSGIVSRFAQGDTGFRRTRYQAEVRPALWRLGLRTNARIFQTQKPDAI
IGTLLEEAGITDFAFALRHEHAVREYCVQYRESDLAFINRLAAEEGLFYFHEFEAGKHRV
VFADDAGALTKGPELFFNLATQGLSEGAYVRRFRYAEAVSTAEVALKDYSFKTPAYGLLH
NRMSSELDHQRESYQHFDYPGRFKQDPSGKAFTGYRLDALRAGAMTGSGESNAAELRPGG
TFTLTEHPNPAFNLAWQVVAVTHSGQQPQALEEESGGEPTTLSNSFEVVKATTTWRAAMP
YKPMVDGPQIATVVGPAGEEIYCDQYGRVKLQFPWDRYGASDDQSSCWVRVSQGWAGGQY
GLIAIPRIGHEVVVSFLEGDPDQPIVTGRTFHATNPSPYPLPASKTRTSLRTSTHKGAGF
NELRFEDQAGQEEVFIHAQKDMNTVVLNNRSTSVNASHTENVGGDQTVVVQHNQTVSVKE
NQVTEIQGEQTVAVTKNRHTTVDDNESLQVKNNIAIQSQSGDILIATAGGFIAIDKDGNI
SITGKGLVLNGTRIDLN
>fig|6666666.356868.peg.2
MPTPCYISIEGKTQGNITAGAFTSDSVGNIYVQGHEDEMLVQEFNHVVTVPTDPQSGQPS
GQRVHKPFKFTVALNKAVPLLYNALASGEMLPTVTLKWFRTSVEGKQEHFFTTTLTDATI
VDINNQMPHCQDPSKQDYTQLIEVSLAYRKVDWEHTVAGTSGSDDWRAPIEA
>fig|6666666.356868.peg.3
MMKWQWKSPTPDAFSDWQQALSIPLLTPLAETERRHIVMLSRQFLRQKRLVPLQGLALTE
LMAQRIALLFALPVLELGIEWLDGFHDVLIHPEPFMVDGEWMDEFGLVHSGPSVQSGQSW
DQGPLVLNWLEIQDSFDLSGFNLIIHEVAHKLDMRGNERPSGVPAMPLRDVARWEQVLHA
AMEELREEIELVGEDAASMDPYAATDPAECFAVLSEYFFSAPDLLAERFPAVYQHFCGFY
RQSPLERLQHWQANPPQVDLSPE
>fig|6666666.356868.peg.4
MGRKRLNPEDNKLPPRVRKNKYSYIFKPAKTKETITLGKIRDLSIAQVWEKYEKIISSKR
DVMTFGKLWVFFLNSEYYKDLSPRTQSDYLQHQKKLLHAFGNAKADSIKPEHVRRYLDIR
GKKSRTQANQEKSSMSRVYRWGYERGYVKTNPCAGISKFSVKPRDLYIDDDVYMAIYNEA
TLALQCAMEIAYLCAARSGDVRDLEWAQEMDLGLFIQQGKTGKKQIKAYTDRLRAALNKA
KELGGSRYIIANSKGGKYSKSGLNDLFRKARSAASEKLGRPLTCHFHDIKAKGISDYEGS
SRDKQLFSGHKTEAQVITYDRKVSVSPTLDLPLINNDE
>fig|6666666.356868.peg.5
MELTGYKYASGQIKILTRNGISFIPNKDGHPRTTWAHVNAVLNGTPAPELEDDDAGINFD
GI
>fig|6666666.356868.peg.6
MYKKWQPGARLLSDFDLKIGRLTRSARNKTLTQQDIDKACADADEIIKSLGKNNGKRKRH
FKRRRFNGADGL
>fig|6666666.356868.peg.7
MMKRTHHPHKPTYITLPDGRVGRIVTHRRADVFYDLPSDVRVSNNPPGEKLIIDNQK
>fig|6666666.356868.peg.8
MSTTAIAIASDMAKLQRLLEESDELTPEMIADTMLGMEMELGDKLDAIMIHTRNLQGQAK
TCDDEARRLAERKCSFENREKQLKKYALDCLLAAGLSSLKTPRNTFTARKGVASVIIDNE
SLLPDELVTVQTLVAPDKKAIKEAIDAGVDVPGAHIEIGQPSLQVR
>fig|6666666.356868.peg.9
MTMYVASFEPKKSAIKSGAKAMATLVEAKTQKLAAMAATMLIEELFPGSSDNFFNPTITE
DRVGSPRPGIGKFSTDFMEENELVDGVWTRKPDPAPQRPAELSLQEKIAALVLLGKTDLD
DHDYSLVLDFFADDESGDDDTHTIVRVLSQYPAVAAMYPARVTELVAEIEKKFSPPIDAA
QASAFVNNWIYGTSDRHTQSAPPADAPAVERVWTNMDRLDIGIASCLVTDADTFDGVSAS
DVARAKELAKSDDQMFQRWSMAIRLQDGALSIPGDVLLGLLREAKKRPELLNDANARQRL
ADEYLAAWREDDGTQHAGAATATRQPDIQNLGCGRFSIDGLIGPESGASNQGEKTEASQP
EPAVSVAQQARQELDEIGYGIYAGNDEGGVPAPADDFQARAAAVESAIAEKPVVEQENLS
IWKRVQRTDPRYTKPLTGAGFEGTSINSEYMFMRATEIFGPAGSGWGHRILEEKMLPGAP
LSEAIYDDNKKFIGTKLLRDADGSLITELNHSMKIAFWYINDDGGHSEIEAYGATPYMYK
TQKGIKTDSEVIKKSLTDAIKKALSLLGFSADVWLGMHDNPEYVAENEVEFGIKRASEKA
VDVTRLREELDEKLGRAAETIKAAVSENEAAKVYGVLAREVEVHRKNAEAKGDSDHAKYL
SGRLRRLSELKDTRIAELKAKEGEKA
>fig|6666666.356868.peg.10
MKAPDINVKLYIHHNRFNPAPFVATCDMSQWNGFTLIEVREITIPAPQLSADDLKNKYVE
QLRRQQSSIIESAHLQASEIEDQIKTLQCIDHLSLSGITTA
>fig|6666666.356868.peg.11
MCGVTRPLLNYYHHRNESNLCRLRYPASLYRPNQARIYDRTSGVSAVFPAVRTHYPNYCG
HWFCLGANHLPIRAPVAATSWASCLFAVVGITLTKGK
>fig|6666666.356868.peg.12
MKTETLNERIRARRTEMDMSQQRLADAVKVSHVTIFKWENGDSQPKGQNLFSLSRALRCS
PTWLLYGDESSTPAAPEELPTELDDRQRKLLDLFDSLPESEKERHLADLEQKVDGFNALF
EELLMARKKSNKK
>fig|6666666.356868.peg.13
MFKNDAIKFFGSKTKLAIAAGVSQASVSRWGDVIPERRAARLDRVTNGALRYDPDLYQRH
NDTQG
>fig|6666666.356868.peg.14
MDIRDLKNEVEDWAAEAGQERVAIEISRALAELGGHPGIKLHDIECGDVWRAINNNRQQI
FRWLRSDTRAADRKIQALAPAIKRALPAERRARLESSAMYLVSIAIREFFEAVIAILLGD
CDMSQRLATANAAIAAVAPVLQQRLTTV
>fig|6666666.356868.peg.15
MTTITYCNGFRLNGDPAHIADIVPIFEARREAARSAWEQYEQRKAELCSENLTPDQYQDA
CRAIAEALGV
>fig|6666666.356868.peg.16
MQLMAKAMSCKVGNPLRKLVLIKLADNANDKGECWPSYQHVADQCECSKSAVKSHITALI
DMGFLSKENRIGENSGKGNKSNVYYLTLDNPVVPESTAPVPSKSIGMSPCDPPVVPESTA
PVPSKSTRTYHSSEPVNEPVIEPKTHGARDGNYSEQFELCWKAYPKREGSNPKNHAFKHF
QARVKEGVSPDDLLAGTRRYAAFCAAKGQVGTPYVMQAQRFYGTSREFENSWEVSTTPAP
APRQQKPADTTQDMLARQYQGGGVNWKFRGESR
>fig|6666666.356868.peg.17
MTTTTDVSEILAADCGVGRRFIRSTLQNFTPVSEQADGNLAVCRQFVSEWGQIYENGSSL
VMNGRPGTGKTHLAVAIMRALIEQHGIDTYMTTAQRIIRAMRDSWRQGSNRTEYEVLSFY
CEKDLLVIDEVGMQHGTDSERLLVSEVINTRYERMLPNILISNYTRDEMDGFLGYRAMDR
VMESSAVLVFDWESYRTGQHG
>fig|6666666.356868.peg.18
MADMADFLPPHDLNAEQAVLGGLMLNDDEERRAAVMAMLKPESFYSRAHERIYRGLQALA
KTDRPTDAVTLSAELTASGDIELVGGFGYLVEICRVPAAANTAAYARIVRDNAIARYTQR
QLIACTEIIMASGGKPIDEKLASIQQIMGQMFEHAFNGKRGGLRPFADVLAEWIDEVDRR
FTDPNAGGLTLGFSGLDEIMAPKYVSRGALVVIGARPKMGKTAFYNRVVGHFALNHQLPT
LAFSLEMSAKKIVERMVSQEARVKSEIFYAGTNDEMEMARAMAKAEELAETNLMIDDTPA
VSLAHITNECRRVKRRRGAIGLIAVDYLTLMKGEQAERRDISYGEITKGLKSLAKELDCV
VLLLTQLNRALEQRVDKRPLPSDSRDTGQIEQDCDVWVGLYRDAVYNENADPQLTELILR
MNREGPSGTAYTLLRDSYFVDTTPEDIAQKKSQSAAPQHERRYRKKEPIQPF
>fig|6666666.356868.peg.19
MTTQTDVVFAKHAGMIDDGCDHTVVFLWEMNQRARAVSRSVYIPRPQPIPVVKPRELAAR
KPARRQAESTQYRYANTLPLESLIAVMTGRWLSSQSIMSIIKNEYPQHTISPRALAVRIS
SMMKSPSVDIESRDISVTEYRLNSVDPAYLERSKRGSGK
>fig|6666666.356868.peg.20
MEWLDLRANQLIHALIDGKTDRHLVEAEISRTAEQHQEHFKRRLNYWREYLKK
>fig|6666666.356868.peg.21
MTELTKEALTDAIRSAAVKAASTDERRVLNYAAGEIERQGNEIERLKSDMRELTEAMNRA
RRTAKELGEENHSLRNPASTEKITAQLEGLKYTRAEPNGWTCKTLAHGRVTDDVAESWNG
AIDATILTIADWDALRHAQQEPIITDSELASGPRGQIFIRKPTPSPEVPEETGSSLQLRN
LIRQRHAAWSQATFGDVGPVGPLRHLSKEALEAAAEPEDLSEWADMQFLLWDAQRRAGIC
DGEITAAMEEKLKVNMARQWPEPKDGEPRLHIKEAGADHSEHPIELVEIPVERDESGYWS
HPAWSALFGEREGMPRDELNALLASKNLECTYIELECNYSTESEGVAYRYFENGDTNISD
WNPAPPEGDGWFIVSIHETDDGPVCWWVRPIPQIEGDKA
>fig|6666666.356868.peg.22
MSIWPTEVLQCASSVIPAHPMNNERREALLSHMNAMFLRRENPADIQRTAHMLARRQQIE
GARPDADNGLVVVGFAGGGGSCEGIKQALGFEPHIAMNHNPVAMAMHAMNHPRTLHYPED
IFSVDPIVSTGGLPVLLGWFSPDCRHFSKAKGGTPVKKEIRGLAWVVLRWALAVRPRVLM
MENVEEFRGWGPLVADRKGHLYPDPARAGETFQGFIGMLSTGVPRDHPAIDEACEFLKIP
RDGDEVKRLIAGLGYNVAHKELRASDHDTPTIRKRLFVVARRDGKPVQWPEPTHGDPVTA
SVINGLLKPWRTAAECIDWSIPTRSIFGRKKDLADNTLRRIVRGLQRFVIDNPTPYIVRI
GQTGFGGNGMQYSCDQPLTTITSKAEHCLIEPFVVKANHTSTKTKYDCFRGRSMRRPLQT
ITKTHGFSVGAPVVVRQFGNSNAQRPDHPVGTIMPGGGGKTQVASAVLVGAGGPAYSGKP
RDINSPAITLTTESHTALVSANLIKHYGGNYSGAGVEVDEPLHTITTTDHHALMTSHLVK
LRGTCRDGQAIDEPMPTVTAGGNHVGEVRAFLTKYYGNERDGVAVDDPMHTIPTRDRFGL
TSVQCEPEPLTDDQRYGAWWCARLFDKFSDTNDDSDLFPAPRQQYLSVGECVIVDICMRM
LEPRELYTANGFPPDYIIDRDADGNVISKADQVAHCGNVVCPPVARALVYANLPEYCIGE
MAA
>fig|6666666.356868.peg.23
MAQLSLVKSPGGILVPSTPDTRDYLNRLSVGAVICCEFKKARNPAFHRKYFSLLGLGFDY
WEPVGGAISQSERDFVRGFVRYLASYAGAEDAISAVADEYIETTGRQRAANISATKSFDA
FRRWVTVEAGHYDAYIMPDGSIQKEARSVSFAKMDDLEFNDLYRATLDVLWNFILRRSFP
TLQSAENAAAQLLEYAA
>fig|6666666.356868.peg.24
MKTIYRSKKWLAAVGSIQQCVLCGAWGTQVAHRNEGKGMGIKADDCATAAICTGCHTEID
NGKNLTREERRQQMDRAIVLTIIQIARQGLVVPK
>fig|6666666.356868.peg.25
MKTYNITPIGKPRMTQRDKWQKRPPVLRYRAFCDEVRLNKITLPDGGWHVTFVIPMPASW
SKKKRAEFNGKPHQQKPDKDNLEKALLDAIFDDDSRIWDGRVSKIWGEIGQIIICEDA
>fig|6666666.356868.peg.26
MNHTNHITDILRLRWCRLRIYRYAGSVVIDYRILRNYQKTLVRAGA
>fig|6666666.356868.peg.27
MNNQFLQYVREEIMLATADFSGRTKGQLVALAEQLQYTNDRYPRKRQFVIDPETEKKVML
KNPPIPGKQSRAKGSSIPLVIPVEYATASWRRAIGVIDEHQGAWLRWNYAGDTDFQLQAI
IVRFGWVEFSEGIKGRRIAKKTRERLRALIWLAAQDVKFQLAGRNDDVYQHADLAALAGV
SKSTWSETYQPHWLSMTRIFTEIDRAALISVSKTRSQQKSTNCKSCIAKPN
>fig|6666666.356868.peg.28
MSREEARLARVFAFLGDLNYVTAKRIDLGRCEKWQEFTASAFAGAFLFLQHRSPRGR
>fig|6666666.356868.peg.29
MRMPYKQDLLAALLAAKEQGAGAVLAFVMAYLRGRYNGGKFLRTLIDALMCAMIAWFIRD
LLDFVGLSTNLAYIASVFIGYIGTDSIGALIKKIINKRAGVEDANQQ
>fig|6666666.356868.peg.30
MQISNNGIALIKKSEGCRLSAYQDSVGVWTIAYGWTQPVDGKPVRAGMQIDQATAERLLR
CGVVQYEQAVNQLAKVRLTQNQFDALVSFAYNLGIRSLSTSTLLKKLNAGDTAGAADELL
KWNKAGSQILPGLVARRAAEREMFLS
>fig|6666666.356868.peg.31
MNWSKSVIADVLLLMLAGVAAMAAYYHGQYRLQSERADKLQSEVNAQQSVISQQSLQFQK
FNQIAGHASRQAMAITAKSEERQIVYRTIIKTDAPGRQCVPDDVAGRLLDYAHSLRTAAV
PAAPGDANTAGVTTAAAGCRLTYAQAVYWLDPLLAAIERANGQLAAIRDVEHARKGISDG
SKAADGAAVQAR
>fig|6666666.356868.peg.32
MNDCGARGLFVAESLITEFSATSLNAPPGIYEIPDRENLYKTLSMALC
>fig|6666666.356868.peg.33
MSDSATKRPRAPQSFITPADPYPYTRLTPANDIHDWISDNIISDAGYLHNPDHVHLAEAD
IAFLWASNAFEKKGRAVLGQCEEVMMRAGGWQKARMEQQMHEWFGRIPKFIITLAADYCS
QCSDLEFCALVEHELYHIAQATDDFGAPKFNKETGQPVLTLRGHDVEEFTGVVRRYGASK
EVQELVDAANAPAEVAHIDIARSCGTCMLKLA
>fig|6666666.356868.peg.34
MATLKGGVKAFIVQSLACFDTPSQVVELVKKEFGLSITRQQVESHDPTKANGRGLAQKWV
DMFNVTRERFQNEISDIPIANKAYRLRVLDRMATRAEGMKNLALTAEIIEQAAKECGDAY
TNKHKYEHSGPNGGAIQTITMSKEEYKSARQEMMEDDDC
>fig|6666666.356868.peg.35
MTTAEQRAFARKVECEEDGLYYARYFFKQRTGGKMIVAPHHKVIQQTLDRVIDGEIQRLI
INVPPGYTKTELATINMMGRGLALNCRARFMHLSYSHNLALLNSSTARGMIKSQAYQSMW
PMALRDDADSKAMWWTEHGGGVYASSAAGQVTGFRAGHMEPGWQGALIIDDPVKPDDAYS
EIVRDGVNNRFNETIKSRLAIETTPMIVIMQRIHYHDLSGYLLRGGSGEKWHHLNLPVII
DSSRSYEETYPENTHAIPIDHGLADGWLWPFKHNESHRVSLFSHRRTAEAQYMQNPKRFN
AEGALWNEEMISAAHAMRITLELSRTVVAIDPQATNSEESDESGIAVASVYGSGDERQYS
LDADYSGKYSPNGWATKAIEAYEQHEADAIVIETNQGGDMAEDTLRNAGFGGRIIRVHAS
KGKYARAEPISALYAQGRVAHRGSLYEVENQFMEYVPSTAKKSPDRLDAAVYALTELSEP
QSIGMLVRSR
>fig|6666666.356868.peg.36
MTESEMKQQRASNSSVERERNKNLSMLFNGTSNTKRQRLYQEFGYPLHLTFDDFYRAYRR
NAVAGAAVTRMLDGCWEDYPDVYEGDQTKDASKQTAWDKRVNKLLKRCWEQIKGADRRNL
VGRYSAILLQIKDSQPWSEKVDKEVVGRLQEKALVKLIPAWEAQIDPVTWDDNPDSETFG
EVTMYSFTELPVDGNFDARPGRIINVHHDRVIILAEGSDDGVMTSGKSLLEAGFNKLLDI
EKVSGGASEGFLKNASRQLNYSFSEKTNFSALAKALGVAEGQLAEALDQQVRRLNDSTDS
ASFMQAGTAEVLSVAAADPEPTWRTALSEFCATVPIPVKELVGMQTGERASTEDAKGWGR
TRMSRRKGFLTDVITDVVSRFWTLGIIPLAQNEEITVGWSDLLAPSQAEKIANMDKLADV
AVKSTNAFGRSAIEENEIRAAGELQPLPELDDEVPPDGNKPKPDPLADPQSEAEKSGDTT
VES
>fig|6666666.356868.peg.37
MSRKSVSKMERDIEDRYYAIKLALKSLLDQRLIGREREVNSHNWHFLCHDNGADMRLYHV
NAGKFIYDMSAQELADLLEAVQAILDDHLLEGGEQNLWAMDYVVAEAQRGTLEAFNNLSQ
QSQVYASQTTLQQLLSSPGHLNQVAAARLTAFSDWKVISDTARGDLTNIITDAVARGVNP
RETASVISKRLDVSMSKAKTIAQTEQVGALREAQWNETDWASERLGLNTGLLHLSALKPT
TRTTHAFWHGKVRTVQEVRDWYAVDGNKYHCYCGQIPVLLNDDGSIFNEGLADKLTAERK
QWAKAA
>fig|6666666.356868.peg.38
MKLSSIHVKSLAINASNISTTTINGQEHYVIRGAVPIVDDIVMNGGLYPAEEINNSYQTM
ERKLMPIGHPMVNGKYVSANDPQAVNDYYAGAWAQNVSKANDKVVMDVYVNKAVADTKPD
GKRLIQRLDDMISGNNADPIHVSTGLLLNKEQKAGESKQKKYSWVAHNMQFDHIAILLDE
PGAGTPDEGVGMFVNADGQQADVETTSLIDAANSMKDGWWNKTKFYLSNASNYSFDEICA
ALRNKMSEGKPETYYFWPEAVWPDRFIYEENGKYLQQKYLIDDDGKAELVGDPVEVVRKP
TEYEVKTNGETNPMKEKMIAALNAAGVKTEGLTDDQVWDAYNQQMQKKNGGGDPDQAQIN
SDVITAAVNAALTPLNEKLGKLETQLQANAESDLKTKRDAVKAKFSFMTEAAINSLSGEA
LNDMYSQCQTSTPLNPSFQLVNSENDQWKDYDLNAGMEEGTK
>fig|6666666.356868.peg.39
MANVIYRGPVEREPETINLPVASALNPGVAVKVASGKLAAAADTTGRWLILGNRRFIGQA
ITTAYAANETGVAYRVEGEQEYNVRLAAAAYTVGQELTIGAGGVFKAAATGNQVVATFDE
KAGRTLAAEGFADVVILSTQYAKA
>fig|6666666.356868.peg.40
MLKFTKQQQALILNARRRWDMMQRNMAAQHGFAVNDASGQFIAFDELVGNASVLPKDVWG
EWDRSAITVQRDVLAVFNDLAASVSRPMALGKIVHYFMTLSDSGDVNISLDGRSKAKTDQ
PVMDYEGTPLPIIDSELSFGWRQMLAAQTEGYSLDSDAISNHQRKVAEKLEDMVLNGDPN
ISVGGATIYGLRTAPNRGTGTHGLTLNGATGAQWVAAISNLINLLHAENFYAPVTIYLNY
KDWFYASVNDYAANYPKTILARIMEIPGVASLVPASKVPTDELLGVVKRPDVVQILNGMP
VTMRPKARLSPEDDYVFSVLAAAAPQFKRDANGQAGYVQLTKA
>fig|6666666.356868.peg.41
MAGKEQKWLLTHDSHELKKGEVYKGETLPLWLVGKAIPVSDQVLEVATPDSEAVAKLQTE
LDEANGKVTTLTDANTKLQTELDEAQKQLTELQKKAK
>fig|6666666.356868.peg.42
MAAQITADEASALLAELGYSIPSVVLGLLLDQVNAIDECLDAAGQDDNTQKLIKLYAAAL
LAASSGARRIKSRGAPSGSSQSFDYGEDGITWLRDSLIRLDTSGCTGALPISAGNSVGLF
MVVGGC
>fig|6666666.356868.peg.43
MGVVGFVNAMAKPGTGYAAAIYGDDNQLTGFTVVGAD
>fig|6666666.356868.peg.44
MTWVSVSVRLPRSFTRVWVMTDTGRQTTGYVKSDGAWFINCPRIRAAGAIVLQWRE
>fig|6666666.356868.peg.45
MSSAANWSYTAKATVWRKLAGNDEYGDPMGYAAPEVIMCDYQGGLSKKLASLGAEIVVKN
TVWTEYALADAGDYLLIGESTEADPVSAGADEVRQVIRYADTFERLADDFAILTGA
>fig|6666666.356868.peg.46
MGAKVRGIAQSKRGLERIINDIQGRKAVRAIQSAMLIGAAQAALYTPIDTSTLLNSQYRE
LNVRGTRLTGRVGYSANYAVYVHDPDVPQAFRRTTAEKEFLTKGFADTWEQITEAMRKEL
AL
>fig|6666666.356868.peg.47
MTPLIYERVRNMFGDAGLADGFTVQLLMYDDPGDLSKAVMVFRPNGGTAIRNDLGAEHYV
LVDIIGAKDKRRDAASAVQRIIDYVQANPMGDECVGFIQNMGGIPPPVLTEDGRIVFRLQ
FACNYGE
>fig|6666666.356868.peg.48
MSDCTNSNERLFGGAVVLEVADGCPDAKPAEADWKALAAGTSKGFDFNPNTVTSDADDGA
GFVETIITNSDFTISFEGEVRKKDRLDQYGIGKYIKYFSTELAAKRQPGIWVRMDYGPVE
FVGYMNITALSSDGGTNDIVTFSTEFKVGDASTIEVNETDTVAVTGVTISPTTSTGAAGG
TSTFTVTVAPTGATNKTFTVASTDPTKATATASGTTVTVSRVAAGSAQIVISTADGNFVA
THTVTVS
>fig|6666666.356868.peg.49
MTPLKAIGECVISTRQRDYLLRPSFAAMTRIGEPAEVVRAFYDLHNDEARQLIERAIDAY
GTAPAWLITHVSRPIFSRQAVLAAITVLAACCDTDCSALTGELVPRKTGKDGVIWRPGSM
PAPDLVLVAQSLITHGIIGKAKVRRLQRHESAERTTEFHAVEYINAARSHFGMSRQEAEN
LTMTEFIMLLAAKYPDQKGFTREEYDAVADDYLRRKAARLTKENTH
>fig|6666666.356868.peg.50
MNYPTVSVNGVSVRVDDAGRYSLNDLHAAAVANGEATESQRPSVFLRSAQVKRFIKALQA
KALKSASEQNQPLRVTKGGDETGAWGVEILAIRYAAWIKPEFEIEVYEVFRMAIRLGISA
MSRLNKIDHIISTETKEISQCARKMAGWGAGGRKRLLQAARERAADEVQMYLPGIEA
>fig|6666666.356868.peg.51
MTTFTVETLPAISHNSIPVITTELLAQLYGTDSVRIRNNFQRNRDRFVEGKHFFKLTGSE
LSEIKHRVSLRDSVKIPTNIRALTLWTERGAARHAKMLETDQAWDVFEKLEDCYFNQCES
RPEKTTTLERTPLRDAVNLLVGKTGMIYSDAYSLIHQRFNVERIEDLTQTQMLQAIEYIH
CLIIDNRPVSSPLFSGRVLLTFRDGRMDRAEIAREDEHLISVKTMTELLQKRGFVIMTKD
ELTTRIAGILG
>fig|6666666.356868.peg.52
MALSFQRIVELSQGCKPKSGEAQELAELIIDIATKAPRPVSYQWRWRDHVIGCSHEWQFS
AIPVNHPDVECRMVYDLPGAPVID
>fig|6666666.356868.peg.53
MRKALITAIFFLSGSAMASDYLTCSYAKADISKGVGAPMMNMGSSRVEVSGSSFKAYRPD
GTYIMTPQLTTKKDGLLISDDGNKVFAASVDKSNFAVSDRISKTTEQWASCRVVSDAIRD
LENKENEIKSIEKMTVSQAKAYFMTEKHAFTTNCLVWDDVTMITGKNPAMIIAGGVQMGK
GPKWNGEEYSFTFNNGSMIARFKPFEPRHKFLIQAGDKFYGCGPSFIERGYD
>fig|6666666.356868.peg.54
MPTKAGEIYYDIELETAQLLSSQREANSALDSLGRGFTRTTRSIEATETAMSSLSRVAVA
LTAALSVQQVSEYANAWTTVSNKLANSVRPHEQLVDVTQRVFSITQSTRSSLDATASLYA
RLERATRQYGTSAGDLARLTAIINQGFIVSGATTQEAENAIIQLSQGLASGTLRGEEFNS
VNEQGNRLMVALADSLGVGIGQLRNMAAQGKLTTDVVVKGLLSQGSKIGAEFAKTIATTS
QSLELAKNNITKFFGESTSVQTGLSIFNNAVISASNHMEIMGSALAAVAVVLGGRFAGAL
TMAAAQQVKSIAASIASAKAAAQSAAAAELDAAAQLRLAQANKDTALSDLNLAQARLNVI
RETNAAGVAEVALADSKAASIRTNLAQIEAEKALETQRLKAQISEQGRIATATRMAELQR
ASTALTAQLATTEAAASQARATAIAQAEAQVSSARLATADASGVAAAANGRYAASQEMAT
AATKAARTSIGLLNGALALIGGPSGFAMAAAATVFFLYQRMQQAKQESIDFADKLDGVIA
KMREMSFAQLDKEVAKGEKSLIAQADAISDLKTQLIELRAEESKYTGLISQYKSEGEWGK
NLADIRRKIRIATGELDEAETKRSQTASKVGIIQAQMNGQLKQGADLLQRNSQETGVAAG
MMNNLGQMINFAAKSKERFNATSLKVTANPDAQKEIDDLQEQVKLLGIVDKRQRAITEAQ
DKAKTKGGNTNQIREAGEYAAKLHDLKEAESDREKAQREAESEANKAANQQQSIALKLEN
LRQQTEMTAESTRELTREQAVLRAQQSLGGGATDEQIRLAGELAGKKWDVANAIRAEAAA
QKMLPETAENKSYQDDLKDLKIALTSKKISQEQFNTTAERLEQEHQAKLAKIRSQQAVTP
TQEALGQVDPVQQLANQHAQQLALIQQFEQQGVLAHENALALRNAADTQYEQQRIAAAWQ
IWEQQNTTNKLLGSAIDSMSSSASSALTGLINGTQSLQQALANIGSTILNSVISALIEMG
MQQVKNAIMGQAAATAALAATTAQATAAASAWAPAAISASIATMGAASTVGTTAYTGALA
ASKGLAIAGARYNGGPVSADSLYQVGEHGKPEIFKASNGSQYMIPGDNGSVISNRDLAGS
SGGGAAVTQTNHFTINTTGGIDDTTMAKLAAMMKQVSLSTIKSEQRPNGLLRK
>fig|6666666.356868.peg.55
MAEVFVWSPQASIQLTREPSVSVVKFGDGYEQRQVKGINSVMDKYSLTFRGVSGMCGREN
VAVAAEAFLKARGAVESFYWTPPHTGAPALFVCRSWTLTKNHGLYELTADFEQVPR
>fig|6666666.356868.peg.56
MRDIPSELIIQSVDAGVGAFIDLFDVNLQPLGGDIIRFHAGTNDYYGDVIWKGLAYSAYP
IAVEGFETKNEGAYARPTMKVANITGLITGINADFDDALGAVVTRRQVPVSALDAVNFPN
GNPDADPTQEAVSRYVIEEMAEETFETVTYNLATPIDCDNAIIPARTILADVCQWLYRGD
GCGYTGGPVADERDNPTGDASKDRCSHRKSGCRLRFPKPAVLPIGTFPGSSKVS
>fig|6666666.356868.peg.57
MLEQECIDYAAGEPGREVCGLVVNDDQLVKCRNIHSNPAERFRISDDDWLKAEAAGEITA
VFHSHPGNSLALSGADRQMQITTALPWWLVSCGVLRKFCPVPHLLGRQFEHGVTDCYTLF
RDAYHLCGIDLPDFERVNGWWVRGENLYLKNLTANGFRTIARQDIQPGDVIIRRPFPEAD
PCHAMIYLGGGQVLHHDCAGRLSRREPYRPAYVQQTHSIWRHEQCSSLNLQGIYADISAK
SY
>fig|6666666.356868.peg.58
MLLAQCPAFKRDFYRTRVRMRIAGDDVSPDTLEFHMHRQPRDGSTVLFVPIVDGAIAAAP
AWVIWTMVAVSVASVAYSIYSARNMKTKTSAEAAQTNSITNNSFTSAENRVGQGRPVPIL
MGEMVVGSNVISLGIDTTNNKDWNISIS
>fig|6666666.356868.peg.59
MSSGGGGASTPTLLNDNLTSKQFYRVLDLISEGPIYGPVDQTYLSSFLVNKTPVTSASGA
TNINGVSVAWRPGSMAQPPIMGFDAIEATTIVNNAVTFDTPLVRTVTDDDVARVRVNLGV
SGLVQQDTAGNQSNTSVTMVIETRAGSGGAYQIAKTVTISGKISGEYLEAHIIDAPDTKP
FDIRIRRITPDSASDLLTNGTVWNSYTEITDDSLNYPYSAIAGAVIDRSQYTDTPSRTYH
LRGIIVDVPDNYDPTSRTYSGIWTGGFKSAWTDNPAWLFRALVKHQRYGLARRAGDIDVD
DGALYVLSQFCDQSVNDGYGGTEPRLRLNAYITEPANAREILDKIASMFRGIAVWDGMRL
SVMIDNPQDPVASITNANVVDGLFTGSSVPRSERYNAVVVSWTNPANGWEQDKEYVSDDT
LIGRYGYNETTLEAFGCTSRGQAYRAGRWLLETAKRESRKVTFRMARDAIAFMPGDIVEV
MDNNYAGTRLGGRILSHGGQAVTVDADISALVSSGDTISIMGSTGKLTRHEIQSVSGRVV
TLKAAPAYVRDGTVFVISTGELAARLFRITSVKEDENNSTYTITAQHHDPNKQAVVDEGA
VFDVPTDTLNGYRVPNVENLRIVNVASETVQVRAAWETATTTRKLVFELYVYNESGAVVA
QHETEQFQYEFYGLNAGNYTLGVRGRNDNGMKGAETQVSMVIGAPLAPSSVVWTPGIFSA
GLVPVMSVSATTDTTFEFWYSSETRITDISSVTTLAQYLGRATQWALHGLRAETTYYMYV
RTKNAFGVSGFVEASGQASADIPGMLEYIDEAIRDTGAFDNLQNGIDGNIEATLQNALAT
NAAVERQYAQYGEVRADVITIRTTVADLNGSLAELTDIVQAQYGELTAAVNQKLTAEVTS
SGAASAFYTLNLGVIRDGTKYNTGFGMGIEPDGNGGYKSTVVFSADQFGVYSGSTPGNYQ
RAFFIYNGQVFINSAFIQDGSITNAKIANAAITNAKISGAIYSDNWNGVVGWNLDKAGGF
QMGAIGTGRVKLDGTGLAIYTTAGAMVAKLGWLS
>fig|6666666.356868.peg.60
MVGLYVQPVDGGKLVDISNNVKCPSYLGYAAPQMSSNGDSITSHGIFNGGQLFVIPRRTC
LIYTIEGAVNPHVVACSGVSISGGDVYCSYSMFNQFWDKNRVAMEYDVFQVINSQPQGFG
LFLQNAANFFAISNQNVIGQCIKRISVTFAGSYALGVGSDAVVFAHWNHPDASIYLDRGS
MTIYAYNNNGEAVYTVTMDIVVFSNQPPTPHDGGLTLWREDGVCVFSSRLPPLVWRGGYV
DINSYPGAFVASNVPAEKPMVPLCSMGVHSSGPVLNGNYGMMFYAGFKMVNNQVAAWRSR
QYRSWYEGALSLTEPYYQITPMSLPVIDAADYL
>fig|6666666.356868.peg.61
MSVGTITLTNGSVTATGAGTTFTSDLVAGDFVVAVVGGVTYTLPAKTVDSATQVTLIRAY
DGPTAAGAAWSAVPRDAMNAITAQLAADTAKAIRGLNYDKNNWQQVFSGTGTITITLPDG
STYSGLAWNSFTSALNTKAARGSNSDITSLSGLTTALSLVQGGTGSTTASGARSNLGLGT
AAIRNVGNTSGTVAAGDDGRFGSLEGKTGGTVSSEVVVNGLLHATGFRPTNLSSESSGNA
RSIGINWTDAVGSIASTLEYYLVAGQYHSLRMLIDQASFSFRGNGNAVAPGGAWIDGSDR
RLKDKFEEIKDATSKTMMLTGYTYDMNGQRRAGIVAQDLQTVLPEAVELMGPGLDKDGNN
VDDLLGVNYSSVTALLVNAFKEQQQMIEALTARVVSLESAKSS
>fig|6666666.356868.peg.62
MKIIDYHGTTVCVLDEDEMLDGCPMLSYAVFADFGGWLDVKIWPGIAIPLHTDPLPTLED
VLDEIAYQENLIE
>fig|6666666.356868.peg.63
MTVQPETSCNRVLGYVIRNFETDRHTAIRKKNDTQAGEKPMTEGSGGERGI
>fig|6666666.356868.peg.64
MTEEDIYPLLGKLANGHVYAYAVSCCDYHAPHRKYPFIIFSLSQENHYNASQQQTDQQIT
VGVDCYADTVAEARALREQVSAALAVLKPNQTAEYNDFDVEYEQFRMTLEMELSR
>fig|6666666.356868.peg.65
MWYKSGSLSLFSGSKVVLGNNTAWADKNNSVVAGGMLLIFADCSIKIYEIASVVSDTELV
LASEYIGCTENGVNYAIPVLGSSDTFDHAAYVAQVAAMLAGYQSQLAQWKQVLTEHGQVT
LTDNGGQSVVVKTLPDLTDAVSRMMDKTLNGADIPDKAQFVANLGLSDVVRKSDLANHTH
TVSQITDFTDAVRKVLVATLAAGRGVSLAYDNRNSQLSISATGAGSGSGQGGSGYTVVTR
MGTTANQIFTFPISLNGQMDYSFDAYALKEEAGLTSQTVVIDTFSSTSAANYEQTNNVVF
DGQLKPYTGETYSMGSDGSFYSSIIKADGISLSVSSYSTSTVVPAMTSANTPAGYIASAS
SVYNASYAAYYAFDGSVSGNGWISASAPTAAAPQWLEIELPSQTQITGYIITNPNSVIGG
LASPKSWLLQGSNDGSVWTTVHAVSNSTNNTADIDQEFPLSVAANYSKYRLYITDKNSSY
AFVSIKKLKLVVGDKCLISESFGNFYTASSGVLTKVNSPSSASEFSTVGFVYSGVISSSA
LSGKLPIKVWLASNPANNYVRTSYGPPPQIIVPKSLTSVRSLQVISSAQLSATLSGKGVV
SVAVSRDLNDWVVWSGSSWVSIGSLSADATGANKLVASGMTASSLGQVTATQWALLFPNT
NGVPDNLAFALVLSVPDPSVDGVVVDDLTLNVTNGSAWKKQTEAEVEIRWYPDKVTFKTV
AAGNYKLAYQQP
>fig|6666666.356868.peg.66
MGFWRILFTIILPPFGVLLGKGLGWAFLLNVVLTLLGYLPGLIHAFWIQTRPARY
>fig|6666666.356868.peg.67
MSKIAVVYYSGYGHTKLIAELVAESAKASLIAIDNNGDITDADWETLNAADGIIFGAPTY
MGNAPWQFKKFADASSKIWFTRGWQDKVFGGFVNSASLNGDKQVTLIYLQTLAAQHGGIW
VSLGQLPANALASTRNDANNLGGSGGALIQSPSDAGADAIPAGDLETAKLYGARVAEITR
RLHG
>fig|6666666.356868.peg.68
MVFNVWFIEAPRHAATDLFFQRRHAKPNRLFIFFIIYFKTAWRYCITLISLIILPPSGYR
KVT
>fig|6666666.356868.peg.69
MISVCMIIKNEARHLAGTLASIAAYFDDIVIVDTGSTDDSRTIASQFTTNIHDFEWVADF
SAARNASLNYARHDWVLVIDADEEIESIDIDALYALIKTHPQAIGRVERINYLDEGTDTT
TVRESINRLFRKDRYHYSGIIHEQVTPREISASPVPAFIAPIRLNHVGYKKEILQETDKV
ARNITLLKQALEMQPDDPYLLFQLGKSYYLKRDYSSAIDYFRQALRFETNFTYEYTEDLV
ETYGYALINQGDYATAMDILHYESHYSSTDFIFLKALILMNNGQLQNAVDLFIQCTKMPP
GNKEGVNAYKANYNVGVILECVGMKQKALEFYQKCGDYALARDGIQRLVH
