# Supplementary material for: May the Phage be With You? Prophage-Like Elements in the Genomes of Soft Rot Pectobacteriaceae: Pectobacterium spp. and Dickeya spp
Source: Front Microbiol. 2019 Feb 14;10:138. doi: 10.3389/fmicb.2019.00138 (PMC6385640; doi:10.3389/fmicb.2019.00138)
Supplement: Supplementary file 1 [file Data_Sheet_1.ZIP › Supplementary_prophages_MULTI_AA_FASTA/FASTA MULTIPROTEIN SEQUENCES/phiDda3.txt]

>phiDda3

MGGVIFMAQQIKHLELTIFSLTKKWPRLLMRSMNKNQKK
>fig|6666666.356869.peg.2
MYRQAWRYLFHTLAWVPLSLILMRHVMSTKYTALLTQVGAARLANAIALGKQLEITQMGV
GDAGGTLPTPDATQTKLINEKRRAPLNSLNVDPANANQIIAEQVIPDHEGGFWLREIGLY
DADDNLVAVANCPETYKPQMQEGSSRVQTVRMILAVGQTDAVSLKIDPAVVLASRQYVDN
MADGKLAKAQNGADITNKAQFIENLGVRNSFSGVIGMTRNATMNIPSASSSATFTADEII
VGTALGGNQYRIGLFKKTIDLTKNGVGGMDTGTVPDEGFVGIYAIYNPATMASGLLTVNA
TSVKLPEIYNGTNMPDGYTASALLTVVPVKAGKFTVLSVFGRQVHIPGVRVYSGLPNTSG
VDIPVSKFIPLNTRTISGVLRQSSTGDGLVSITVSSNLSPVSGQQMTNYVFANMEVSNNY
ADILIVDEGHIVAAASNATSGNATVIIGISKYAI
>fig|6666666.356869.peg.3
MLTGQQKRASWGFAQSWHNSTKKRRHRVWTKKPAIKDGRKMGMVSMARKTGY
>fig|6666666.356869.peg.4
MTEWQNRPLNSLYPIVYLDCIVVKVRYSGSVINKAVLLALGISTEGQKELLGMWLAEIGY
VAGRK
>fig|6666666.356869.peg.5
MWLAENEGAKFWLNVLTELKNRGLQDILIACVDGLKGFPDAINSVYPQTHTQLCIIHMVR
SSLKYVSWKDYKEVTSGLKAVYQAPTEEAALMALDTLFGYPPDIRKAIYTTNAIESLNSV
IR
>fig|6666666.356869.peg.6
MFPTDDSVRKVVYLAIRAASKKWSMPIQNWRLAMSRFII
>fig|6666666.356869.peg.7
MAVTQNYGQALKKWTMSVQNWNLTLPQLAIHFDERLNNMMALSSF
>fig|6666666.356869.peg.8
MDICIEEAVRQRILKMTKELRIERIVLGMDMSTPGIEISPLYNPITDKSKHNVYYTDYTS
AEESRKKHADYEHDEIVDLDFIWDQKLTLSECVPAGNKFEWAIASHVLEHVPDPVGWMNE
ILDTLNDRGIISLVLPNADLIGDHLRKKTEVSDLIESWLYGRELPGPSQLYDFLRNTISQ
GSTSVASGDGRHYTKKQAIDFVIHSWTTGEYLDAHCSVFSPESFVELIEELTSLGIMNVK
VVELCPAGQEFYVKLQKMGPPSLLLPQRFSPYSSMESADHQIACLTKDLQHARMAFNQAV
EVQEKLKKEIENLQKGPLYFLKRILHK
>fig|6666666.356869.peg.9
MPYSLFNTNIHIIYSISSTAQLAIYYSEYNINKDSEIEKKCAIVTLN
>fig|6666666.356869.peg.10
MRKARFTEHQIIAVLKSVEAGRTVKDVCREAGISEASYYNWKAKFGGMETSDIKKMKDLE
DENRRLKQMFADLSLENRALKDVIEKKL
>fig|6666666.356869.peg.11
MSIHQACRTLSLSRTVYFYQPDTGRDEPVIQVLTEMAERYPRYGFKKLFQVLRRQGSAWN
HKRVHRIYCLLKLNFRRKGKQRLPVRSPAPLATSEALNQSWSIDFMHDALMCGRRFRTFN
VVDDFNREALAIEIDPNIPAQRVIRILDKVVANRGYQLKMRMDNGLPS
>fig|6666666.356869.peg.12
MAESYLQDRADYRHLRSLPGVGPVIAMMIIAESGDLNRFAHYRQYINYCGFNLSASQSGQ
RCSGYSLSKRGNARLRYAFWLAATVAIRMQENTLRNKYERYLNMVIHLISVVRP
>fig|6666666.356869.peg.13
MGQGVSSPFYDPLANEMMDIQEVSNTYYQISLARTRSLNSLVNHYLTLYFPEAEQFYTSP
GQNGFVSFC
>fig|6666666.356869.peg.14
MIDITCCDTPVTWATIDIAKKYHDAKIKRSNGQVVYLRVENSLSGYTRLINLARGAGEKR
VAGFEPTADYHRNIA
>fig|6666666.356869.peg.15
MLDFIKSGRPTQNAFIERFNRTYRTEILDFYLFRTLNEVREITERWLHEYNSERPHESLN
NLTPEEYRLIAENPEISKNVWN
>fig|6666666.356869.peg.16
MSMPAVIIALDIIKHRCFHLFPTGNVLAVDTFNFSEWKNLSTQALSQQHLLALML
>fig|6666666.356869.peg.17
MYRQAWRYLFHTLAWVPLSLILMRHVMSTKYTALLTQVGAARLANAIALGKQLEITQMGV
GDAGGTLPTPDAAQTKLINEKRRAPLNSLNIDPTNANQIIAEQVIPDHEGGFWLREIGLY
DADDNLVAVANCPETYKPQMQEGSGRVQTVRMILAVGQTDAVSLKIDPAVVLASRQYVDN
MALAKAKNGEDIADKAQFIENLGVRSSFSGVIGMTRNATMNIPSVSSNARFFADEIIVGT
SLGGRQYRIGLFEKTIDLTKTGVGGMDTGTVPDEGFVGIYVIYNPATMASGLLAVNATSV
KLAEIYNGTNMPDGYTASALLTVVPVKAGKFIPLSVRERIVSTPSRKIYSTLKGSVDFNI
PISAIVPLNTKYLSGHARQGSTASGSLSMTISGSENGLSGQQMTAYIMENGLISQNYADI
VIVNDGYISIATSNATLGNATFDVYVSRYSI
>fig|6666666.356869.peg.18
MQGYGTDTATPVDTRFSKRFQPVVAVEDIMLTGQQKRAQRGLEQR
>fig|6666666.356869.peg.19
MMISNIIGMTEISLPQKITGLKIATKPAIIIIFQTQHEER
>fig|6666666.356869.peg.20
MKMNFPFLFLGLMAIIPSQASSLTTDNNEKKLEVGFGKPTYRQTLHYRKLYEKKPFPDAE
IFYYDNGIYKIISQGEEHYGVYVMQGNFQDQTYTIRYISLPSEDWGKKTAFHQLTFINGD
KEKYFIQNAIVETGEAIAQQNGTFSLEENKISNPITQKWHKN
>fig|6666666.356869.peg.21
MSNNNSHTNGSSATRQNTSAHQSVIENDQSLSSRSENLQSRTQEQSQAVQPNSFNINPGV
VAPDSSGGATNPKLPLNDYDGPISDQHLKHSSDNHKDRRKMRWGLFSVGLLASIGFLVTG
AIMSYLIISNMLSTNEFIREGVNTIITNTSPEKTKEIILQLAPNPPESLVHAHDAAKEVL
IQTRTQQQDLLGKFLESTNWTSISPMITLVAFILGVGLTLAIALLRALFREDQAEKTNPL
SDVASPLSKLIENFIDLIMSKFRK
>fig|6666666.356869.peg.22
MEMKAVKSVLSSHWDGRLPVRPDIIAHRMGIDVNPLPVSYSGSEPCGMAEITWDGRMAVY
YNKSDSHSRIRFTLAHELGHHILGHTKYQAKFRDYPGTLNNTGNSLDEREANRFAAELLM
PEEAIDTMINNEGIHSIDALASTFDVSRDAMYWRLKNLNYV
>fig|6666666.356869.peg.23
MKSVLIVKSTTKNLSSNWDKSKKHFVGLQPRTITKVHPKQQYQSTKNLQKCGLFSKK
>fig|6666666.356869.peg.24
MARTRTSRRLSDITIRQYHQCQNLECSETFTTLNTVERRVSKRTREDPLPPDFIPQDAFP
ASHYGRDQLNLAL
>fig|6666666.356869.peg.25
MRRKQGETMAITELTDTLINAAKRYDDALTEAVKSPAFSITLGGKSLKELSDRLISLSLT
DNRGFEADQLTLSIDDSDGRVELPPRGAQIALSIGWQGEALTYKGLYTVDEISHEGPPDV
LGVTARSADFREEFNVKREVSWHDVTVERVVSAIAHRYGMKAQISDMLMNIEIDHADQTE
ESDMSFLTRMAEQLGAIATIKNGTLLFILPGGGVTASGKALPSASLTRSSGDGHRFRIAD
RDAYTGVRAYWLDLKFGKKKKVSVKRRRTKPKPKKEKSSSREGDYITGAEGNVFVLRKTY
QNEEVAKRAAAAKWRQLQRGAAEFSITLARGRAELYPEMHLTVSGFKPDIDNQDWIIARA
EHVIDGNGFTTRLELEAKIPDWIAESE
>fig|6666666.356869.peg.26
MISRARVGKNGFLLSPDGQTRQRVSARRISGIIAMNSIT
>fig|6666666.356869.peg.27
MVANMSETRFHGVRVRENTDLVTAINDIDSSVIGVVAVADDANADTFPLNTPVLITRVNS
VLGKAGKTGSLYKTLKAIADQTSPKVIVVRVAAAVEGGEKTQSQLIIGGTAADGSYTGMY
ALLTAEAKVNYRPRILAVPDYDTAEVTSALCVIAQNLRAFVYAGCHGCTTMAEAITYRAQ
FAYRELMVIWPDFIAYNPLSGSNETFPAPAYACGLRAAIDNAQGWHKSLSNVAVNNVLGI
SRDVFWSLQAEDSDANELNNKEITTLIKRNGFRFWGNRTTDTHDYLFEVYTRTAQILADS
IAEAQFEAVDEPLTPANVKDVVNGINGKLSALVTAGRLIGGECWFDIQDNPTTGLRQGQV
RVRYKYTPVPPLEDLTLYQTFTDDYFDSAFSSLGGV
>fig|6666666.356869.peg.28
MAVPHKLRLFTCFVNGNNQIGKVTSVTLPKLTRKTEDFQGAGMIGSVAVDLGMDSGALEA
QMVVGGMEKKLLLEYGGDIDDVRLRFAGEYYTDGDSQLVEVEMRGRITEIDGGESKQGED
TSVTYALKNTYYKLSIDDQSVLEIDLLNFIYKKNGKNIYPDRITSALGLGN
>fig|6666666.356869.peg.29
MNTPNDNTVTLATPIARGDSTISQVAITDDIKQAGSLRGLRLVNVLNMDVDSITTLLTRV
TSPKLKLAEINAMDTRDFMRLAEAITPFLVHAEPGEPNAEATEEA
>fig|6666666.356869.peg.30
MQFDQIDDLVADIAVVFNWPPSELFSMDLGDVIAWRARAAIRSGASEADEKP
>fig|6666666.356869.peg.31
MKSLDIRVAFSAIDRLTRPVNTARQSAGGLSESLKRTQAAIKDLDQQSKSFNRLRDSVQK
TSRKIDEASRSLDGLKKAQQSGTVLTDKQREHMASLAAKLERLNITRDQEVVKLRAASQA
VRGHGVSLVGSNATIQSAIRRTEQYNQTLERERRQLAAVTQARARYERMQQTAGKLRGSG
TMAVAGGAAVGYAGGQFLAPAVGFDEEMSRVQALTRLDKGDQQLAALRAQAKKLGAETAF
TTRDAASGQAFLAMAGFTPQAIQAALPGVLNMALAGGMELGETADIGSNILSQFNLDASQ
MDRVSDVLTGAFTRTNTDLFSLGETMKYAGPVAAKLGISLEDAAAMAGMLANNGIRGSDA
GTAMRASLSRLASPPKAAAAALKELGVSVADAKGKMRPMQDVLRDLYKATQKYGQVDQVS
FFKDIAGEEAFVGLQTLVQAAGSGALGKLSGELKKAKGEADAVAKKMADNLGGDLKNLDS
AWEGFRIQVEETTDKPLRSLTQGLSDVITNVSGWVKENPKLTQTLLLAGGGALALTVAIG
GTSLAIGLLMGPLAKLQLGFSLLLGSRGVGGALSLFSGLSSLLGGPMARMGGWLQLFSGS
AGRLTTTLTPLRGMLLAVFTSPAAALGSLVRGVGGLLLRLSGLPALWSLITGAVSMLGGV
LSLLLSPIGLIGAAFVAAGLLIWRFWEPIKTFFSGMFTGIVISLGPIRQTFTGLAPVFDV
IVSAVSRLWDRFKQLFDPIQTTKKTLDDCAIAGYGFGKVLGSALEMLLWPLQKLMEGIGW
VLEKLGLIPSGLDAAQKKADQLKGELTPEGKNRLQGLVTSLTGDLKGATTAPPPAPKPPL
TGDSGTQRRLQKIADNTGGVLEETKKRIGPGDIVFKNLPKALAVRGEWQESRLTGGTPSA
PSQPAQTMQALSDRPAVVAATLPVKQADASPVSRPAARTPAASGFNGEIHIHLHGVERQD
ARELGRIVADAVSAELARRDRLQRGSFRDRE
>fig|6666666.356869.peg.32
MMMVYGLFVFELRTLPYQQLQQSRAWRHVKNERINRSAKWQYIGAGEDQITLSGVLYPEI
TGGEVSLTALTTQAYSGRPWPLIDGTGQIYGMYVLTGMQTTRTELNRYGKAKKIEFSLSF
QRCDEDLREKLQSSSFSDLMDTARSAATNAMKSVKDAATGAIDTVKGLF
>fig|6666666.356869.peg.33
MIYVQFSDSSQTDVVAVFSCPQDEAAYQHQGQVPDNDARYLTFISKLEQVE
>fig|6666666.356869.peg.34
MTTKYFALLTNTGAALLANATALGRQLSITQMALGDGGGTLPTPDSAQTKLVNERRRAPL
NSLGVDPANPSQIIAEQVIPEDEGGWWIREIGLYDAAGNLIAVANCPETYKPQLQEGSGR
VQTVRMILIVSSTEAVTLKIDPSVVLATRAYTDGKATEAKTYTDVQTNNAKIEVKAYADN
LLDQLATTMTATLTEKMDKTQNGADIADVAKFLENIGLTAPRFSGVVGTTRNAKMSITTA
SATATFTADEIIVAESLGGRQYRLSLFNASVNLAMTGAGGMDTGAAPAAGFVALYAIYNP
TSKAPALLAVNTTSAVSPEIYTGGNMPAGYSASALVSVWRVSSSRFVVGYQSGRHINIMR
SAALSSTTQHADLIPLSLAGLVPPNAHSVNGDGYTTTSDGSTVAVNFAIASSATGINRYS
ATQFGSLSMPFSSVAIIDAQTVYYTATIVSGALTMAINVSGYEI
>fig|6666666.356869.peg.35
MSNSLLPPSASDFMRNVASSTQLLSGIAVDLDTLWDAERCPVGLLPYLAWALSVDRWDKR
WSEQTKRQVIKAAWLVHRQKGTIAALRRVVEPFGYLIRITEWWQTGGTPGTFRLDIGVQD
AGITEETYLELERLIADAKPVSRHLLGLNIVMDCAGNIPLAAGQYSGDALTVYPYFPETI
TTGGADIHAAAIHLSDNVSVNA
>fig|6666666.356869.peg.36
MATVDLSQLPQPQIIEVLDFEVILQDVKAVMIAAFPAAQQASVTAALALESEPLTAIAQV
IAYREMMLRQRINEGAEACLLSYAVSSDLDNLAANLNTKRLTITEATDTADAVMESDSAL
RLRAQAAFEGLSVAGPTGAYEYFAKSASGKAADAKAISPSPAVVVVSVLSTEGDGSASAD
LLAAVDAALSADDKRPVGDRLTVQSAEIVRYAITAVLYRYPGPESEPIQQAAQQALTSWL
SAQGRIGRDVARSAIMAALHVQGVQRVELLEPAQDIVISDTQAAYCTGFTITEGGSDE
>fig|6666666.356869.peg.37
MTATYTGMNPYGTGTLTDADQLWQSVRDILTTPLASRVMRRDYGSLIPDLLDAPQNAVTR
LQLMSAAVIALTRWEPRISLNAVDIRYSASGAVDVALSGLITETMQAANAAITLRGDSDG
NG
>fig|6666666.356869.peg.38
MSAELMRLLENLLRVGVVTAVDPATWRVRVKSGELLTDWLRWNTTRAGAFNVWFPPAVGE
QVLLGCLGGNPETAVIIGSLFSEAHPAPGNSLKEIVITAPDGARFRYDAVAGSLEATGMK
TVNVVASVSVTLNTPVVECTQHLKARTVEITHGGTLAGNVAHSGGAMTSNGVQVDNHRHG
GIQPGGSWTSGTQ
>fig|6666666.356869.peg.39
MTDKLFHALDKVFDDILSGLSPAGRLKTARQVGQALRRSQQQRIRAQKNPDGSAYATRRR
KVLRSQKGMVFVWEGQVRHLKNWHGGRGKYGRTITGFDEDRNAIRTFYRSDIERYIEINT
QAVRRTTSKTTPMFQRLRGYRFLKMRADTDGASVGFDGIAGRIARVHQYGERDKVGSGAF
ARYPVRELLGISLADERLIQDAVINSLGSAAT
>fig|6666666.356869.peg.40
MLKTNSLRTALTASNTWCRANPEAFTVFVEEGGIETTGETPSFLYRYSLVLFVMNFTGDI
DDFTLPLMAWLWQNQPDLLLNPQKNREVKFTTLINNDDSADILFEIPVRERVKVTRDDNG
ILRAEHLPEPRPRLTGGVWDAVLDDATGEAAA
>fig|6666666.356869.peg.41
MTWGAVALWSDQLLDALDTCNADKAAINDLYLRRLQRLKDAATP
>fig|6666666.356869.peg.42
MKLTVTLAVLLVLAVSGVLWQTYQRGIDRAHTEALTDSARQQRELLTEVRALADDARNVL
AQVREREQQRYAEGEERRENLREVMQSDTCANTVVPAAVSDSLQKRAAVAQRADTARPGA
AQPDGADTDARTENAGDLGRGRALE
>fig|6666666.356869.peg.43
MKTAIKRCSIALIVALGVTLSPGTLRTSPEAQQKTASWEDCRQSPYYCPAGVLTVGIGST
GNVQNRAYSNDEIARRWVNDMQRAENCVNGNFNGAAMPQSAFDAMTDTAFNLGCSGLMWF
TNRQGSKQRTTIWKHAQAHEWPAMCERLTDFVNSGGQRSTGLVNRRSDFKAWCLRDLAGV
P
>fig|6666666.356869.peg.44
MGLNDLQRLNDGVTYGLSVMVTGIGVMTVSEKVALAGLVIGVVTAWRAWLFRRRIERAQR
RRNELIEQILQQSERRTLNASERRAVAILHQGDVDDENRD
>fig|6666666.356869.peg.45
MVVRALQGDTVDLLCYRHYGTSAGVTEQVIAANPGLSRQMFLTAGQAITLPDIPRQTEQE
TVQLWD
>fig|6666666.356869.peg.46
MSLVASKRVSDGGDVPEIDDGAAAVSAGEFWPVIVLRDLRLAARITGGITTTRLMHVTTE
AVVHVTDQLASWQQTQQAAGYAALADVPAGQVNGESIKVYRFKRAVYAIARALLLEGYRD
VDTTAKGDKATDTFDSQRDDLWRDARWSIADIRGAQRLFAELC
>fig|6666666.356869.peg.47
MLTPAQRHFQRVMAERRGQADTETAVSRTAHEQILHRLRLHQAALKQVQSDATKAEMKKA
MLPEYDGWIDGTLEGDSGRQDEVIVTLMVWAIDCQDNALTLRLGRYVVKHGLSLPADKFR
RDAVTVLAEEVSNPVLTLATTDADADLSGYTAVLDEVAAIVDGKDMPDEVRAKLCKARAF
SRRAAVDAQTKAEALKLFREAMARNPNAGVKREIATLTRELKKLMPGSSNEPEDGAPGDD
ETTTETPAGETPPAASADAAQPAVKKAAVRNTTARKTTRTTGKSKAARQSAKR
>fig|6666666.356869.peg.48
MENSTRNLYNQYISRQAQLNGVQPNDVAMTFSVEPAAQQRMEQAAQESDEFLKQINVFGV
KAQEGQKILIGSKGPIASTNNSSDGTSRRNPTDNHSKESNTYHCRKVNYDSAISYPQLDA
WATQPNFQALISQANAQQIGLDRIMIGFNGTTYAETSNRSANPLLQDCGVGWLQKTRNDA
AHRIIKNVTLTARDEDNKIIAKGTYGNLDTAVFDAKNSLLDPWHRKAPDLVVIMASDLLT
SSNFPRLNALSQSNPNTELLAGQLIVSQERVGGLPTFLAPYFPSNAVLITSFKNLSVYYQ
LGALRRSIAEEPQYNRIATYQSSNDDFVVEDYGKVALIDGIQFAQAAGDGQ
>fig|6666666.356869.peg.49
MASQTPQDRTTGMSGTAKPTRKKFRVAVSGSTVDGREIGRDHLYAMAESYNPQVYGARVN
VEHILSPYPGSDFSAMGDVVALSAEDITDGPLKGRAALYAEIEPTERMKQLTGEGKKIYS
SIEIDPQFAATGRPYLRGLAMTDTPASLGTERLKFAAQQRAQVQAFNNLPGEPVMFTEAM
EAELVELSEQRSDEGKQWFSRVMGIIGKGRKSDGEQFSQVREAVENVAQSHADLLDNFNA
LKNQQQQDSRTIQTLTSELAALTQKLATQDNSYSQRPPASGGNSGAQLADF
>fig|6666666.356869.peg.50
MIAEPNSLSQRGFVVGGGPEPKVSERRIARGVIFPAKGETAHDSGRICTAASKTALLAGL
PASGNFAPDGD
>fig|6666666.356869.peg.51
MGINQNTVYAWKKRDEWDETPPIQRVTHSIDARLCQLAQKPTKTGGDLKEMDALTRQLKT
LNDGQPGNAAGGKKPRQRKVKNHFTDEQIAALREKILDSLSWHQRGWYEQRHHRNRMILK
SRQIGATWYFAREALLDALRDDVKYPYQRNQIFLSASRRQAHQFRGFIQKVAEEVDVELK
GGDKIVLSNGAELHFLGTSAATAQSYTGNLKFDEFFWVSNFTNLRKVAGAMATLKGLTRT
YFSTPSSETHEAYPFWTGARWNEKRSKAQKVAFDVSWKALNSGLLCPDKTWRQIVTLQDV
IDHGWEYTDLEEIQDENSGDDFLNLYMCEFVRDGESAFNLNALIACGADGYDEWPDWKPF
ASRPMADRGVWIGYDANGSSGNGDSGAISVVVPPLVAGGKFRTIETQQIRGLEFEEQAKV
IEALTFKYNVQHIAIDGTGIGEAVYQIVKKFFPAAVCFLMSVSSKRALVLKMLQVIRAGR
WEYDRSERALINAFNAVRRVKTPGGIMTYDTDRARGSNHGDLAWATMLAVINEPLGQEQG
GGGFAMEF
>fig|6666666.356869.peg.52
MKRKDKTGTHRAVTASQPDMAAALKSDPGLSAFTFDGPYPVRDGHDLLDNMYCADNGRYY
DTPVDWYGLARAFGSASWHQSALYFKRNALTGCFIPHPLLSRQAFSAFVLDWFVFGNGYL
ERRVNRLGGVLSLRHVPAKYTRRGSDLNTYWFIRQWKDEHTFDTDSVCHVINPDIHQEIY
GMPEYMGALLSASLSHSADMFRKLYYDNGSHAGCIIYIGASQVDTESMDNVKKTLKEARG
KGAFKNLLLHAPGGGEKGVQIIPFSQISAKDEFLNIKSVTRDDILAAHRVPPQLMGAMPE
GNGSFGDVEKAARVFAINELMPVMEALKHVNDWLGMEVIRFNPYALLKAE
>fig|6666666.356869.peg.53
MIVLSDNDVILKLAQCNLLSQLSTILNEQPDQIFINPAARYQLLPDNPDKAIRKCGSQQI
YEQLGAFIESVNDVPEIMNLSLLELLGDVPNIDVGEQFLLASCIENPDAIFMTGDRRCLS
AIISNKATLATIHQRLIDAVVTFESSLLLCVHGSTVAHVHSQLMGNPKPDVVLRMALANS
GSAMCECLFSYTRDFYEYLAFKDRLPDREWGLQ
>fig|6666666.356869.peg.54
MNDTNHMRSIYNKFQSAGFNLSYIRSLLPEWWDERLADTPSGRQYASLHLARMFSILPES
LKDESEGICFNFGGNHKFKHRNNVADDDLDIATAIAYTAAKIVASNFKKPYDPQIVLDPE
LIRKDTMESNPWVSLGNLVEYCHSVGIPVIYLKKFPRGAKKMAGLALMSCGRPVIILTQP
QKYGYMLFDLAHELGHIAKGHLNAENGQCHVDEKIESASTSDIEKEANEFAFQVLSGQKS
LRIVPTGRFLKAPQLANAAKKFGSERGVDPTHIALNYGFVMGHWGVAVNAVKAICNGHPT
DQNFIKDMMKKGIDLESINEDDLNILENLIGE
>fig|6666666.356869.peg.55
MIDLHVPEHNGAYHAVREWQREQFSPGEPAGLSFVERSLWHLNKVDHYWRQQYLAGMPDY
LAKYFGQRYEKLFKSDEHTGRRRANTFLLRTLGKSVLPRLRTVTERYQTQQRAAGDLPFP
FCDDLEKMPVYDRDNIRALSQQVADFMAASLRDYTENRIRNTGNLTDRYITLLSFRHLGL
LTLQAGTQPPYWAQFTKGRRPLSTEKAESGLLRMMSPEWWRARLKRRRDIQREHMAIAVG
QVQKAASPYVSRSTLDEWKEQKRRNREFFKAFDLEDEEGNRVSLDDMVNASNANPAIRRC
ELMVRMRGFEDLAQEMGCAGEFYTITAPSRYHAVHSGGGFVEQWSGASPRDTQKYLCGVW
ARIRAELSREEISVFGFRVVEPHHDGTPHWHLLLFMRPEHIEQVRDIMAYHARREDSGEL
NSEKAQKARFHYEPIDPEKGSATGYIAKYISKNIDGYALDGEADEETGENLRDMAKAVSA
WASRWRIRQFQQIGGAPVTVYRELRRLGDKQLDNAAMDAVLAAADVGDWAAYTQAQGGPL
VSRDELVVRLSYEVTERANQYAEDVQKVQGVYSPLLGERSAIITRTVEWKIVPKQAAASA
GAGVSGGPAAAWSSVNNCTSGLRRRLSELLRLRGFPPDPGLVDVLIRGCNLAISEGRALK
MVNGRLEEVGQTGDCELWPGWNWE
>fig|6666666.356869.peg.56
MSILQLAVMGEYFAAMKAGMKPFEYRLDNAYWRRRLIGRDYEQLVITWGYPARSDMSRRL
ILPWLGYEMQTITHPHFGDKPVNVFAIRIGAGVCE
>fig|6666666.356869.peg.57
MRAIDLFAGFGGSSTGARMAGAHVVWAANHWPAAVEYHRLNHPDAIHVCQDLHQADWSSV
PAHDLMMASPCCQGHSRARGKTAGDPQHDASRSTAWAVVSAAEYHKPSAVIVENVPEFLN
WALYPAWAAAMAALGYALSPHVVDCADLGVPQNRVRLFLICTRSRSPLSLDLPRLSHVPA
TTFIDFDDGRWSQINRPGRAISTLARIENGRRQFGERFIFSYYGNTKSGRSIDRPIGTIT
TRDRWAVVDGDRMRMVTKREVLAAMSFSSSYITPDSHRLTVNMAGNAVPPVAMCRVVEAI
GGCL
>fig|6666666.356869.peg.58
MSTIATPLKWVGSKARVMHILREHLPAGDRLVEPFAGSCAVMMNTDYPEYLIADINPDLI
NLYQVIKEDVKDFIDTAEGLFRTANTAESYYRFRQVFNRSKENRTTSAALFLYLNRHGYR
GVCRYNRAGGFNVPYGHYASPYFPLAEIQAFAEKARRAKFICAAFGETLQLIHPGDVVYC
DPPYIPQTPTASFTSYHTDGFTHNDQYDLCSALSRLAERGIPVIASNSDTHHAHSLYHRF
DICRFTAPRSVGVAAGESKQAGEIIAKRLPVHGQRGAA
>fig|6666666.356869.peg.59
MDSMDIAQERETFIRETQIQKARQQSGYAVSASVCESCDAPPPEARRVAVPGVRLCVYCQ
GDAELKNKHYRGAL
>fig|6666666.356869.peg.60
MKNAEVKTMTVAADGALVELLKKARLEERKDQHFSFSLRLAALAVRAQQRDLSAAEVVEL
IRQESERFEHSAQGLS
>fig|6666666.356869.peg.61
MFKGESRAQSFWERAALETREIILFSAKPKLKSRHVNYSWHQFTAEERAAIWGAIKRIRS
ICDETALFGPDDFLKTSNQNGTPNKPSQSPIH
>fig|6666666.356869.peg.62
MQKPISIAPFLWQQQTESRIKPEIRHGEGKQGIIIRPDGRRWNPPKGAFNR
>fig|6666666.356869.peg.63
MVKKEFAVIRLSKHTSIYRGFSVVEYPRTITNSIKRYRVSREGQSYGLFDALALATGYID
SLHNSVYQ
>fig|6666666.356869.peg.64
MMSERVYEVRYPVDAVPYQKFAELIGKSEAAVKGMVDNGKLPLIPWVNPENPNPRRGENW
VYIPEFNRAMRDAFMNRPKEQRDAWLLWLGL
>fig|6666666.356869.peg.65
MNEQQIHNIRFELAYSYQLEKITEVFNRRIDKLLCLIQFFLGSAVVTEHGSGLLLGILIA
IISALLFTLKPGEITGGAKQQAQKYRILLDDLDTSDIEIIKQKKYVIEQTDSPHPYSLCG
PAYHRAAVMLGLPANSKLTPMEKLFSFFCGGIPR
>fig|6666666.356869.peg.66
MTKKRTVIPTYKVRCNTFDNLIEIEFSVPDDQIVAIRLNANQSRELIAQLNHHLDESMIC
SFVYPTKKNVLALRV
>fig|6666666.356869.peg.67
MDIAQKIKLIRKAEGLTQIKFCEISGIALSTLKNYEGGHREPGLQVVLQITNTKQFQKYT
LWLMTDKTAPEAGQIAPALAHIGPDETKSHQSNQNIG
>fig|6666666.356869.peg.68
MAVKKLDDGRYEVDIRPIGRNGKRIRRRFEKKTEAVAFERYTLSRADKKEWQHGYGVEHR
QLSELVELWWLYYGQNLKNGLIEKRHLKRTAAQMDDPEICRINKRSILEFRTRRLYDGIS
SSTVNRDIYRLSGMFSALIKLEIYTGENPLKELPPLPEKQPTVTFLTESEIARLLDTMED
DQYRLAVLCLSTGARWGEASTLRAEQVMHNRVTFTETKNGKNRTIPISEEVTRIIKTRET
GKLFKVDYSAFCEQIKAVKPDIPKGQASHILRHTFASHFVMNGGNLVALQQILGHASIQQ
TMTYAHLAPDYLQNAITLNPLRGKIAV
