# Supplementary material for: May the Phage be With You? Prophage-Like Elements in the Genomes of Soft Rot Pectobacteriaceae: Pectobacterium spp. and Dickeya spp
Source: Front Microbiol. 2019 Feb 14;10:138. doi: 10.3389/fmicb.2019.00138 (PMC6385640; doi:10.3389/fmicb.2019.00138)
Supplement: Supplementary file 1 [file Data_Sheet_1.ZIP › Supplementary_prophages_MULTI_AA_FASTA/FASTA MULTIPROTEIN SEQUENCES/phiDda6.txt]

>phiDda6

MAVRKLASGKWLCECYPFGREGKRVRKQFATKGEALAFERFTMEEIENKPWLGEKADNRS
LREIIDLWFSLYGRTLADPKRMMAKLDIICTGLGNPKARELSAADFAHYRELRLAGQMTD
SSGIPLAVVKPRTVNLEQRNLSAVFGTLKKLGHWDAPNPLSGLPTFKIAQQELAFLAPNE
IKRVLDACAESANPHLLLVTKICLATGARWSEAEGLSGQQVTPYRITYTRTKGKKNRTVP
ISRELYDEIPRKSGKLFSPCRKAFERAINRTGIQLPDGQCTHVLRHTFASHFMMNGGNIL
VLRDILGHADIKMTMIYAHFAPDHLEDAITKNPLNGLNWSPKNGGRVAAANGNHSFSSPL
TTE
>fig|6666666.356856.peg.2
MYKNSNQCMDVVRANKQRKVAKATLEVTVRLRSGDVFT
>fig|6666666.356856.peg.3
MKVLLSIKPEFVEKILDGSKKFEFRKGIFKNPDVKSVVIYSTMPVGKVVGEFDIDAVIED
EPSKVWSKTKKYAGISKNFFDEYFGSKEKAFAIKIGDLRVYETPLQLSALGENITAPQSY
RYL
>fig|6666666.356856.peg.4
MENLKYIPFNHVDFSDDFFTSLKSDYSHGFVEWFEKKCNSPQEKAYVLYDENKKIDGFMY
LKIEEGNVEDTEPQLTAHRHLKVGTFKFNQKGTLRGQRFLKKIFDHALTEKVDDIYVTVF
DKHSYLIRLFQLYGFVNVGKKTSLNGIENVLVKDMGTEGLTGDLLSDYPYINNRNKERKF
LLSIYPTFHTRLFPDSKLVTESPDIISDVSYANSIRKIYICAMQDVLLMKAHDIIVIYRT
SDNQGPAYYRSVATSLCVVEEVKTIDSFDNEEEFIKYCSRYSIFTEPELRGIYKSRKYPY
LISFTYNLALPKRLNRAKLIQDVGLNPNNYWGVLKLTDDQFDRITELGEINESIIVN
>fig|6666666.356856.peg.5
MEIIMSRSLAIWGCRDYSGSNHEEDINDPFIDDLHINFWNINSKKLYCIDFGILFKKPEV
DEISEKGAICIYIPFKKKKSEINDLSSYLNENDDLITAVFNEYLNKKESIGNAFTKIHLT
NKEAIIMNTKLDSDSGTFDNRLTLTERDDGTIIILKIKECISRESEHQHYIRFRIFIDKN
EIKEIVRTFIPGDNFLKSNQERTDIIDFRINEQRNLPSGISSTLSAAVCTPQKYHFFIIR
DMSDEHSSAGKNYQGCRILEKETWQKYFQNRKALGDSSPIIYHWKLKVDTNKKERLTDFS
AIARFKNTRTKFRKIIAYILYGLAISFSIKYIPADNSIIGSSLLFLSIIYIAISISSYLK
KD
>fig|6666666.356856.peg.6
MNLGTGAKAAIERLVEAYGFKNRQALCDHLGVSKSTLANRYMRDSFPADWVIQAALETGV
SLRWLATGEGPKFDDARNDVIAIPRQKLIDGKLYDSNYYMFDKAFLPDGLKDPVVILDGN
ITYIADRQFDEVVDGKWLVEIEGRTSIRDLTRIPVGKVRVSGAGAEFDCGLGDISVLMKI
IMICCKNI
>fig|6666666.356856.peg.7
MYTFSLTKTKSDRKFRVYTKSGLITVHNGSPQANRECCIMRPQISITLAVPSVSIEKYSE
LTGLSIDTINDMLADGRLTRHRLRKDKKREKVMINIAAMTVDALADCDISLN
>fig|6666666.356856.peg.8
MFDYQIAKQMHFDEACRAFSLRHNLAELARMAGMNQQILRNKLNSDQPHKLTCEELLTLT
DITEDATLIDGLLAQLNCLPAVPVNEARAERLTAYVLQATAAVGKVAAESVSDERMTQTR
RHSLMSTISDGVRYLSLIGLTVQSRIQANPAMASTLDALSGLGASLTIG
>fig|6666666.356856.peg.9
MQKPISIAPFLRNNQAGASLPVEVRHGKGKQGIIIRPDGRRWSPPKGAFNR
>fig|6666666.356856.peg.10
MSQSVDHQKWIQRCRDIVFKGESRAQSFWERAALDTREIILFSAKPKLKSRHVNYSWHQF
TAEERAAIWGAIKRIRSICDETALFGPDDFLKTRNQNGASNTPNPSPIH
>fig|6666666.356856.peg.11
MNAAADGALIELLNKARREERKEQHFSFSLRLAALAVRAQQRDLSAAEVVELIRQESERF
EHSAQELI
>fig|6666666.356856.peg.12
MDMPQNPAYNRVDINGRYAIAKVGYDFALGEVQCDNRDGAQPYLSTLAVYQTPITLVNDF
VHRSLCAEIRRGTVTDITTMLTEAERLSLLCLNAFEQLENTGTGLSE
>fig|6666666.356856.peg.13
MNPEHNGAYHVVNQWRREQFTRNEPDGLTYVERSLWHLNPLDHQWRQQYLAGMPDYLAKY
FGQRYEKLFTSDEHKGRRRANTFLLRTLGKSVLPRLRTVTERYQTQQRAAGDLPFPFGDD
LEKLPVYDRDNIRALSQQVADFMAASLRDYTENRIRNTGELTDRYITLLSFRHLGLLTLQ
AGTQPPYWAQFTKGRRPLSTEKAESGLLRMMSPEWWRARLKRRRDIQREHMAIAVGQVQK
AASPYVSRSTLDEWKEQKRRNREFFKAFELEDEEGNRVSLDDKVNASNANPAIRRCELMV
RMRGFEDLAQEMGCAGEFYTITAPSRYHAVHSGGGFVEQWSGASPRDTQKYLCGVWARIR
AELSREEISVFGFRVVEPHHDGTPHWHLLLFMRPEHIEQVRDIMAYHARREDADELNSEK
AQKARFHYEPIDPEKGSATGYIAKYISKNIDGYALDGEADEETGENLRDMAKAVSAWASR
WRIRQFQQIGGAPVTVYRELRRLGDKQLDNAAMDAVLAAADVGDWAAYTQAQGGPLVSRD
ALVVRLSYEVTERANQYAEDVQKVQGVYSPLLGAHSAIITRTVEWKIVPKLAAASAGAGV
SGGPAAAWSSVNNCTPGLRRRLSELLHLRGFPPDPGLVDVLIRGGNLAMSEGRTLKMVNG
RLEEVRQTGDCELWAGWNWEAFPDHIDNLSLTEFTV
>fig|6666666.356856.peg.14
MKQNNKKKSLTIKYIYQYSAETNCLINNSRFGHTTKNHLF
>fig|6666666.356856.peg.15
MKAQKLTYIAHGISLGHSGAGLLDEPVCAWRYGPVLPSLYHALKHYGGGVITKAVPDSSF
FIPSADIEAYTNSVVKLVYDTYGRYSGETLSEFTHRNGTPWHQTYAAGKSIIDDQLIASY
YQRLMSKDPSCIGL
>fig|6666666.356856.peg.16
MSKSSQSRVLSEDVQATESTITGVVDLNSLHFQDLPSLGDLPEPPPPIQGPSQKASNREG
DCEESTTDEMQNAWLASLNGRIRYLEARAQAAVKHAEADGTLTDNALRKDMADKTFSFME
RWCIFVGLVIFIYIAKHDGDPPKEVILALLGTCTISIIGLVGFVVSGLFKSSKKE
>fig|6666666.356856.peg.17
MDREFEQSLIVERIAFLAKNAGMDGNDERDRQVALIWIAELAGQLMTLQAA
>fig|6666666.356856.peg.18
MGHKTLKFSHVLEAGAWNMRVLKIECPECGAKAVIRKTNRKHRQIADIYCACSDVECGYT
FVMNLTFSHTLSPSAKTGDQLLQAVLNNLKPEQRQMALDLLKTAAA
>fig|6666666.356856.peg.19
METEKSSMKRTSHRRQKAQNAPRKKMSIITFGKPEPVLTTGTDYRDVWYDNEFNHYTLPI
DRLALAQLVNLNGQHGGILYARRNMVASDYQGGGLSHDDMLAAAFDYLTFGDIAILKVRN
GWGEVIALTPLPALYTRIRKTGEFAVLQKGEPLVYPPEDVIFIKMYDPQQQIYGLPDYIG
GIHSALLNSEAVIFRRRYYHNGAHTGGILYTSDPNMTDEIEEEIERQLASSKGIGNFSTI
LVNIPNGDKEGVQFIQMGDISAKDEFANVKNISAQDVLNAHRFPAGLCGIIPQNAAGLGD
PEKARNTYRKDEVIPIQRRFMASINKDPEIPQNLHLIFDFGDDTTIQGA
>fig|6666666.356856.peg.20
MAKYSDELIGVARLLYLKRATPKEIAADLNLPNARIIYYWAQKFGWADLLNAESTEEAIE
RRYQLLAGRDKKTELELQEMDMLIAHAVKLRAQSNKHKEKLAAAGHGNSPGPRGNDDDER
PAKKRQYRKNDISSLTKEDFDAWANEHLFGYQKHLRLNIGQQVRNILKSRQIGATWYFAF
EAFENAVLTGEPQIFLSASRAQAEVFRSYIVNIAQQYFDITLTGNPIRLSNGAELRFLST
NKNTAQSYSGHLYCDEYFWVPNFARLNEVASAMATHDKWRTTYFSTPSAKTHQAYPFWTG
EEWKRGNKKRAGVNFPGFDELRDGGRLCPDGQWRYVITMEDAILGGFNLASLEKLRNRYN
VDTFNMLYMCVFVDNKDAVFSFDDLERCGVDPATWQDHDPTAPRPFGNREVWGGYDPARS
GDLSTFVIVAPPIYDGEKFRVLLVVNWHGMNFRYQANQIKKLFQRYHFTYIGIDVTGIGA
GVFENIQHFAMRQATAIRYGVETKNRLVMKAADVVESQRIEWDQDEKAISASFMAIRRTT
TASGNAMTFIADRSAETGHAEAFFAIAHALDNEPLNYENKPQSRWRLKKAA
>fig|6666666.356856.peg.21
MRRGFYFMTCVYFAMFVKESLSEWRRIKPVAVLFLFRNNAVVRQERSM
>fig|6666666.356856.peg.22
MSQLMTNWICIATEGETVDKRVMERQWLIDAAETYDPQLYTALIWPEHETWFGNMGEVLA
LKTETGDDGLLRLFAQLRPNHQLLQANRDGQLLFCSVELTPDGNFRGTGKTYLEGLGVTN
TPASVGTTRLRFSSKKRGRLFGALKPLVIDEVKEIKGNSMASKSWHSLFGIKPKAFAEGE
GESNDAGGDDKLQALAEALAELESRVTALESQQSQTTDAVEAVQEDMDTVKEVVDTEDFA
TLRNNLPKILNNFGKLDRSITKLPQRQVGNKPKGFNFL
>fig|6666666.356856.peg.23
MFLNQRAREYLSAYSVGLAQEYGVSDTARYFALTDPKETQLRAALLERVDFLSMINVLDV
DQLSGQVVSVGSSALHTGRKEGGRFIRQVGVDGNDYKLVETDSCAALPWDLLSVWANAGG
EDEFFQLVQAFSNEAFALDMLRIGFNGTHVAKSTDPDENPNGEDVNIGWHQRMKGFKDGQ
QIITDRVVLDEGGDYTSLDAMASDLINAKIPQQYRNDPRLVVLVGADLVAAEQYRLFQKA
DRPTEKIAAQMLDSTIAGRPAMVPPFMPGKRMTVTTLSNLHIYTQRNTRQRKAEFVEDRK
QFENKYLRNEGYAVEYPELYASFDESAVTVGTVAEPTEKPAGA
>fig|6666666.356856.peg.24
MYAEQQLSRCQAVSGDHSLHVQLRALENDVARLRSQPTLRDRVEMKRRELLPRWLPTVQR
YLDSGEVYQNKVFAYCVVWLFDVEEFDQGLAWADIAIAQGQCTPDNIRRTFAAFIADTVL
AWAQQTADMGQSVEPYFSRTFKNVAENWRLHEEITAKWFKFAGLLLLRDEQGQPRATAAA
DIDTLKAADALLHQAEQFYRQVGVGTMRRNIAARIRALQKE
>fig|6666666.356856.peg.25
MFSGTPVDYQDEQLANNGFWPDLNVRDFQSQRTIPADLDADTVAQALLAAVGEVNADLAD
VEARNRAKGFARAQDVPGVSLKGQNVLCAQYQKAVFARAKADLLGEFATIGRRESHPGQE
GDDTRKGLLGEAAMVIRRMKGLKRATVRMV
>fig|6666666.356856.peg.26
MSKLDDLTTFVSKHLPPRVMQGFDSFMDEVSFIPARRDLGEDQYQLAVMRFDAVLSWERW
PYRVCDPRNLCALLLVWQEGQDDVPYMDAGLDMELPTLDVDVRDQDSAIVVVSLQLAESL
AIVADDDGIIPFDGRRWRLTSPEIWQVTSGHLFGAGGDGAEVGAS
>fig|6666666.356856.peg.27
MIVHGELSQSQLAELRTALQRLTLPPKKRQRLLWRLAKYGVIAAAKRNVRAQQAPDGSAW
TARRGRRRGRMLRNLPNLLHIREMPEIQAVRIYLKGGAYRNGKTPVPAGVVGYSQQNGMS
VSVKRSQVGNGRPEPGRMATRRQARKLRALGYRVKRGARWKKPPYREIEEILSFAQAGLL
IRKLSGKAAKTAWTVDVPARPFLGMNDAEFTKALARQLQGIGFGWDVKAQDIKG
>fig|6666666.356856.peg.28
MSWPTVQVNQVNQLQGETSEIERVVLFIGEGSVDAVKTVPVNTQSDLDQVLGAADSVLKR
DVSAAMVNAGQNWSAFVCLLPPKGDWVSAVTAAQLVASVEGVVVSLPASKNSIAQAASLR
SALVSKFGRWVWFLLAVDGPKEGEGWDKYLQSLSNLQNGAAAPAVQLVPRLWGNEPGVLA
GRLCNRAVTIADSPARVQTGALLAMGRTDLPVDGTGVMLDLAMLQALEKQRYSVPMWYPD
YDGYYWSDGRTLDVEGGDYQAIENLRVVDKVARRIRLQAIAKIADRSLNSTPGSIAAHQG
YFAKTLREMSRSTQINGITFPGEVKPPKDGDVVIAWRSKTAVEIYLVVRTYECPKGITVS
LVLDMSLEDSA
>fig|6666666.356856.peg.29
MTKRISGQSFDFNMDGALVHAEKVSLSITDNTAAAQTQGIPDGWVAGDVAAEGEMELSTK
SLAVVTAKASSAGSWRGIEPVDLMWYAKAGSEEMKVEAFGCKLILSDILDVDPKGGSVMS
HKIKFVVTSPDFVRINGIPYLESELTEKLIG
>fig|6666666.356856.peg.30
MQEYEKNALGLLVLGALIALGKLLASDEKITPRLFFGRMILGSATSMAAGAALVWVPGLS
SMAVTGLGAALGVAGHQAVEIWLRRRGSGLLKGSDAKDDVK
>fig|6666666.356856.peg.31
MTLSEKQQLFTQLVAQLIQWAGERGYRLTFGEAYRTPEQAKLNARNGSGIANSLHTQRLA
VDLNLFINGEYQTRTEAYLPLGEYWELLGGCWGGRFTSRPDGNHFSLEHNGVR
>fig|6666666.356856.peg.32
MDGLWRIVAGVAVAFVAGWKAASWQRDSVDLAVTRAATAAAEQSRQALQALASQSGAALE
SKLEALRNVPNKTVYREIVKPVFTNVCLSAEFVSLYNDAVNNTERVLSGKPEKEMPGH
>fig|6666666.356856.peg.33
MSYQENLKKKCPVTNLPRLSGTTGNDAAQPLISWPQIYADCAARHNQLIDEITQRENMQ
>fig|6666666.356856.peg.34
MSKVTLSVSGKELSFEPNTVAYNGMINDMAMDNKVAPAVTYLRRIVVAKDKETLDELLKL
PGAALQITEAVNAQYAPKLDIEVKN
>fig|6666666.356856.peg.35
MLHESPFNASAIPFATEIRIFSQCVFASQTARARLSVSSFSAGK
>fig|6666666.356856.peg.36
MKQLDFTLSLIDKLTRPVKQAQAAVTGFAKSSRDAFSKIAVGGAGLIGTAMSIQGALGPA
VEMHGAMVEASARGVDDSALQKINANALKFSTQYGRSALEYVQSTARINAAVGTLTKEDL
PGVVRASNVMAAALKATADESSEFMGQMFANFRSDAESMGNVQFAEQLASKAAYMRNAFG
VELGAIKDLMEGARGVGTNYGIGMDEQLAVMGELQRTLGTEASSSYEGFLSGAVKGAKKL
GLSFEDANGKLLTMPAMLEKLRGKYGASIEGNLKAQSDLDDAFGDSAAVIKQLYGNVGAL
QRHITELGSSDGMKRATEMAQKMASPWERLTAIWYAIRAAMGATLLPVLYPLINKMADGG
QVLVKWLNLFPNITRVIGYCVLAVLSLAGAGAIANIVMGVSVFVLGGLKGLWKGLTAIMK
IHVGVIWLYNKAVLAWAATMRILRGVLLAVRMASLLTGVAFNIALWPVLLIIGAVALLVA
GCYLLIKHWDGIKNAITQTDMWKTVTEKVQWVAEIFGQAWQGIVDGWNRVVNAMGNFSLS
ETMGKMVDGVGEIFSGLWDGILASFNASYRWIIEKLNAIPGINIAMPESVPRPGGDGLLT
GGKIKGIDSGGLQQDISNSNAKNYTDNSRKVENLTIYANKGFTPEQLTEWEALR
>fig|6666666.356856.peg.37
MGSTAVMDDVKYIDLLITERDFSLNAGREPIFCNNRISIGQDCVHAIIESGLTTKLVAER
SPTLRADVLTQMIILVEDDERIIPGTVVVSEESPTRLWVTAETYDFGPITARVDV
>fig|6666666.356856.peg.38
MTEKPKIDYEQALKEAGMPVTAETVTEQFQAQVTASGLVTNTSRMSPFWRLISVMVTTPV
IWLKDVLISVVLANMYLATASGPFLNLFAWGVNLSRKAATAATGVIRFYKSDAAQAVVIP
AGTLIQTERINGTIFSVAVSADTVITAGQASADVPVIATAEGGAFNLAPGYYRILPVGVA
GIERVENQEDWLLTPGADEESDDDLRERCRNQFNLVGNYHTDAVYRSMIAAVAGLSIDRI
FFLHDAPRGPGTANAYLLLDSGVVSQPFIDAVNDYITAQGHHGHGDDLRCVALPETQHDL
TITVYVRNLVNMTDEALAALRTGCQDLVRCAFRENTGYGVEKTWPWSRFSFSTLAQELHD
AFPLIASLDFSLGDIVSGLSVPRLASLTVVIADA
>fig|6666666.356856.peg.39
MPDFKGQLAGLRLPSWMDKGEPAGLLNASKAYWLQVNDWLRWPLQQLDVDTCAEPLLNVL
AYQRDISRLKGEALDLFRRRVKYAFVNAQDAGSVAGFIAIFERLGIGTVTLAERQPGYDW
DVILVRINDEQLSGYNALMMSLVRQYGRTCRRYTFDLSNGETQSVRGGEFEHNAEYYHAI
SLMPVGTVTARVALRYARASASTEYYSANV
>fig|6666666.356856.peg.40
MAQSVITHAFETWNVQRVLDGVAARPDKVVFARIPGQDESVPVDRNEGLPPADQIQHIAT
ITQAGVLNENAVVYSVVLDTTVGDWDYNWIGLLDSQTNTVLMIVHVRTQQKLATRNGQQG
NSLTRNLMMQFDGAAAATQINVTADTWQIDFSARLAGIDERIRIENMDRYGSSAFFGNAY
QVVKDGNAYVVKAGVAYAAGLRTSLSSDLKITVDALPTRVFLNVCWRGEFTQAWAVDSQI
VVANSADHEIRDGVQHYLLPVADIDENGNITDWRKQGSLAEQNAQTLYLRKDDNLAALRD
KEASRKNLGLGQLAVMDTDTARQTLRITQLENELVGIPLPYPGATAPDGWLKCNGQSFNK
SMYPLLAGRYPSGFLPDLRGEFIRGWDDGRGVDVGRGLLSAQTQAIQDHRHVGTMVNSNP
LQTGMNTGIGLLSQYTPTPTVGYSNEISSGGTVDGSIETRPRNIAFNYIVRAA
>fig|6666666.356856.peg.41
MRNNSVMANETTLDENGHAVSSGWITVYHVDASTREYLGNSQEYLLVGTGIPADSYADTP
ELPGTGQALCRTTDGQQWEYVPDYRGVTAYHTETREPFTVASLGELPAFATLQAPSSEFD
VWSGKEWVTDKDVQKQAEIIAAQRDQGLRLETATTRIQMLGDAVELNMATDDEVAALNAW
KAYRVLLNRVDVNAAPDIDWPEAPAV
>fig|6666666.356856.peg.42
MTWRRADICLTSALPPVTCSVLPVHPWVYGVGNVTDSGHYLSPVNAVTYLADKLGAAADN
VAVCVWMVCGNGLGEFLQALDALTVVFPAPVLSQVARQARAMAELSTVKMQLPAKSRTLP
AAALLSVASCRQALNAQRMSVAQQQATAPMGLDALKGMAERFASQREAALSEISQAMQQM
AQRSAPAWVFTGQGAPGVIAAEMLKNIPQPSAIYTAAMMFTGTELDALESMIREPDNYAR
P
>fig|6666666.356856.peg.43
MQFEEKDQSGQTSSTANAEQGIKPKELRVSGVIPFTEAKVLTRLFALAEAKEGNKLKRYR
VANPTAQAINFRLATFTGSIDAPKQDGKQAWLVTFTLREHISVSEKRDARAGNQTETKKQ
APGKGSDAGESDEQLSWFERKVLKPVNDALG
>fig|6666666.356856.peg.44
MLSGDAVHAVDVNMVLELNACGRGFITAETQQDYTGKLVRLDVGYTDLVLRWFTGYVERS
QPAENGYQRLFVRELAGVFDRMWPCAFQHPTLRQLADWLSEHSGLTVHLPDAGYVSQPIP
HFTHSGSGHQLLANIGAAFGIDDYVWQPLPDGALYLGSWADSLLAGAPVTIPAEFSQAQA
AGNSMTLPLIQSVRPGAVVNQQRLSRVQLLNENMTIEWVPVSTVTGRAAQRSPAQRQIDT
AYPELSAGLHLPKFARVEAPSEAASSGNIADPFRPRYAVDLQLLDADGKPAKDTPVYPAV
PLPVPMAGSEAGLFQFPPPGTLVEVGFTGGRPDKPFVRQTVASGQSLPDIKPGEQLQQQR
AEVSQRVTVAGDWERKTDQAIRESSMHREVSADEELRTLVTRETLIKATDNATVLGTHTL
QAGAIVQIAQGDYSLATQAGYTADVGQSVTVEVGQSLTEKIGQLRRSIAGARQELVAPVV
WVGSQQVNVMTLMLDTLDVIQELATQTASHTHNNTGTPLNAGEIQQTGRRTGTLKDKYSP
IIG
>fig|6666666.356856.peg.45
MSVHFVGALAASAGYRQRRKVLAWRRGDRERAWLSGPLSASGEGA
>fig|6666666.356856.peg.46
MTKSALHRTRLRFSDRKDFSVLFFYKTQRQPAPPQGFCGRTSTENSERNFSVFQLFGSGK
DRLKIATIRNKRVLCGFGQFEWISECE
>fig|6666666.356856.peg.47
MALTKCKECKKEVSTSAKVCPHCGVKNPSTTAGQAIGGFVVLVLLVWGATKIFGGSDDKP
TAKADTPKNCAANDGQCLFDKNWIEAASRCRPLIEKSSKYDFEWTDGMMTPMFSHFRLNE
AKKQMTFIGDKVKFTNGFNAKITMTYNCTYDLQGKSIADFGITEGKL
>fig|6666666.356856.peg.48
MTKKKAHKPGSATIALNKRARHEYFIEEEIEAGLALQGWEVKSLRAGKANISDSYVLMRD
GEAYLFGATFTPLHGASSHVVCDPTRTRKLLLNQRELDSLYGRVNREGYTVVALSLYWKN
AWCKVKVGVAKGKKEHDKRDDIKEREWKLDKARIMKNAAR
