# Supplementary material for: May the Phage be With You? Prophage-Like Elements in the Genomes of Soft Rot Pectobacteriaceae: Pectobacterium spp. and Dickeya spp
Source: Front Microbiol. 2019 Feb 14;10:138. doi: 10.3389/fmicb.2019.00138 (PMC6385640; doi:10.3389/fmicb.2019.00138)
Supplement: Supplementary file 1 [file Data_Sheet_1.ZIP › Supplementary_prophages_MULTI_AA_FASTA/FASTA MULTIPROTEIN SEQUENCES/phiDdd1.txt]

>phiDdd1
MKIQIRLALAHEYDGLLAQLEIDQLRQQATCHASAKACCHAHASVLRDYAEWELSQALDR
ISTALIRVITLKRHMLGITTSEFTEGLSYQKPDKVVMEQVVNCLIAKSNNYRFEMDNEPV
LSVLGLDSPSLPHADFPPVVNPIGRMNFFRDLKEKEAALTTRGRNTVD
>fig|6666666.356850.peg.2
METYKQDIKEKSRIEIWENAINRLTSNHESSRILETSYLEKLIDFCWKDILPDVFNYEEK
IILRNGYSWVKKIESSYKKKKPSDLRIAFFCGPEPENDLNILLSLGIEIENIWAFEVENR
TYNEALSKARKHFQKLKIFPGSIGEFFNTTHQTFDIIYLDFVSSLLTKSNPPLGTIHSVF
DNQALSDLGVLIVNSCEPDNNDGNAEFLSHYFYNHSMIESSVLNNNDGSNDNEFSSFTES
PICHGYDPASLKQEIEKNISGAYSAFSTNYICYYASMLSPTIRFLKNNSLKRQLFSNNPD
DIKNTFSELSSVDAIKNLLIGDSDLSIEYSPIAGDRFMDANSFPFWNFIESLSNESPSSY
FKDLYRREKEGVSILKAAQFRESIHSMLTGGEKLLSKRILSALPQIMSTIPDARGGLFCD
IPMPHLWLEVALNQLGAPYHINVKKHKRWKYKSKVRTMHTDLFVFDRCRAFYDSLPMIDQ
YESILTNIEEQIYSRCCIDIIGKQSRWPISNLYFGSNLICINDSDWSDFADFERRIEIKC
DEA
>fig|6666666.356850.peg.3
MARTTRPLTHTEVQKAKAADKDLTLHDGNGLFLLVKITGKKLWRFRYQKPTTGQRTMIGF
GAYPALSLADARAMRDEKLSLLAKGIDPQEKVAKEAEEAQIAVESLFINVARSWFTLKQA
TVSTDHAKDIWRSLEKDVLPAIENIPVQQIKARTLIQALEPIKARGALETVRRLVQRINE
IMVYAVNTGLIDANPASGIGMAFERPKKQHMPTIRPEELPKLMRTIAMSNLSIPTRCLLE
WQLLTLIRPAEASATAWAEIDIEKKTWSIPAERMKAKRDHIVPLSEQALELLDIMLPISG
NREHVFPSRNDPKKPMNSQTANAALKRIGYGGKLVAHGLRSIASTAMNEAGFNPDVIEAA
LAHCDKNEVRRAYNRSTYLEQRKELMDWWGIFSFKK
>fig|6666666.356850.peg.4
MAVRKLASGKWLCECYPFGREGKRVRKQFATKGEALAFERFTMEESENKPWLGEKVDNRS
LREIIDLWFSLYGRTLADPKRMMAKLDIICTGLGNPKARELSAADFAHYRELRLAGQMTD
SSGIPLSVVKPRTVNLEQRNLSAVFGTLKKLGHWDAPNPLSGLPTFKIAQQELAFLAPNE
IKRVLDACAESANPHLLLVTKICLATGARWSEAEGLSGQQVTPYRITYTRTKGKKNRTVP
ISRELYDEIPRKSGKLFSPCRKTFERAINRTGIQLPDGQCTHVLRHTFASHFMMNGGNIL
VLRDILGHADIKMTMIYAHFAPDHLEDAITKNPLNGLNWSPKTGGRVAAANGNHAFSSQL
TTE
>fig|6666666.356850.peg.5
MKVLLSIKPEFVEKILDGSKKFEFRKGIFKNPDVKSVVIYSTMPVGKVVGEFDIDAVIED
EPSKVWSKTKKYAGISKNFFDEYFGSKEKAFAIKIGDLRVYETPLQLSALGENITAPQSY
RYL
>fig|6666666.356850.peg.6
MENLKYIPFNHVDFSDDFFTSLKSDYSHGFVEWFEKKCNSPQDKAYVLYDENNKIDGFMY
LKIEDGTVEDTEPQLTAYKHLKVGTFKFNPKGTLRGQRFLKKIFDHAITEQVNDIYVTVF
DKHSYLIRLFQLYGFVKVGTKTGPNGTENVLVRDMGTEELTGDLLSDYPYINNRNKERKF
LLSIYPTFHTRLFPDSKLITESPDIISDVSYANSIRKIYICAMQDVLLMKAHDIIVIYRT
SDNQGPAYYRSVATSLCVVEEVKTIDSFDNEEEFIKYCSRYSIFTEPELRGFYKSRKYPY
VISFTYNLALPKRLNRAKLIQDVGLDPNNYWGVLKLTDDQFDRITELGEINESIIVN
>fig|6666666.356850.peg.7
MEIIMSRSLAIWGCRDYSGSNHEEDINDPFIDDLHINFWNINSKKLYCIDFGVLFKKPEA
DEISEKGAICIYIPFKKKKSEIDDLSSYLNENDDLITAVFNEYLNKKESIGNAFTKIHLT
NKEAIIMNTKLDSDSGTFDNRLTLTERDDGTIIILKIKECISRENEHQHYIRFRIFIDKS
EIKEIVRTFIPGDNFLKSNQERTDIIDFRINEQRNLPSGISSTLSAAVCTPQKYHFFIIR
DMSDEHSSAGKNYQGCRILEKETWQKYFHNRKALGDSSPIIYHWKLKVDTNKKERLTDFS
AIARFKNTRTKLRKIIAYILYGLAISFSIKYIPADNSIVGYSILSLSILYVIISISSYLK
KY
>fig|6666666.356850.peg.8
MNFGTGAKAAIERLVEAYGFKNRQALCDHLGVSKSTLANRYMRDSFPADWVIQAALETGV
SLRWLATGEGPKFDDARNDVIAIPRQKLIDGKLYDSNYYMFDKAFLPDGLKDPVVILDSD
ITYIADRQFDEVVDGKWLVEIEGRTSIRDLTRIPVGKVRVSGAGAEFDCGLGDISVLMKI
IMICCKNIINIITNYHY
>fig|6666666.356850.peg.9
MRPQISITLAVPSVSIEKYSELTGLSIDTINDMLADGRLTRHRLRKDKKREKVMINIAAM
TVDALADCDISLN
>fig|6666666.356850.peg.10
MFDYQIAKQMHFDEACRAFSLRHNLAELARTAGMNQQILRNKLNSDQPHKLTCDELLTLT
DITEDATLIDGLLAQLNCLPAVPVNEARAERLTAYVLQATAAVGKVAAESVSDERMTQTR
RHSLMSTISDGVRYLSLIGLTVQSRIQANPAMASTLDALSGLGASLTIG
>fig|6666666.356850.peg.11
MQKPISIAPFLRNNQAGVSLPVEVRHGKGKQGIIIRPDGRRWNPPKGAFNR
>fig|6666666.356850.peg.12
MSQSVDHQKWIQRCRDIVFKGESRAQSFWERAALDTREIILFSAKPKLKSRHVNYSWHQF
TAEERAAIWSAIKRIRSICDETALFGPDDFLKTRNQNGTSNMPNPSPIH
>fig|6666666.356850.peg.13
MIATKLRPMNAAADGALIELLNKARLEERKDQHFSFSLRLAALAVRAQQRDLSAAEVVAL
IRQESERFEHSAQELI
>fig|6666666.356850.peg.14
MDMPQNPAYNRVDINGCYAIAKVGYDFALGEVQCDNRDGAQPYLSTLAVYQTPITLVNDF
VHRSLCAEIRRGTVTDITTMLTEAERLSLLCLNAFEQLENTGTGLSE
>fig|6666666.356850.peg.15
MNPEHNGAYHVVNQWRREQFTRNEPDGLTYVERSLWHLNPLDHQWRQQYLAGMPDYLAKY
FGQRYEKLFKSDGHKGRRRANTFLLRTLGKSVLPRLRTVTERYQTQQRAAGDLPFPFGDD
LEKLPVYDRDNIRALSQQVADFMAASLRDYTENRIRNTGELTDRYITLLSFRHLGLLTLQ
AGTQPPYWAQFTKGRRPLSIEKAESGLLRMMSPEWWRARLKRRRDIQREHMAIAVGQVQK
AASPYVSRSTLDEWKEQKRRNREFFKAFELEDEEGNRVSLDDKVNASNANPAIRRCELMV
RMRGFEDLAQEMGCAGEFYTITAPSRYHAVHSGGGFVEQWSGASPRDTQKYLCGVWARIR
AELSREEISVFGFRVVEPHHDGTPHWHLLLFMRPEHIEQVRDIMAYHARREDADELNSEK
AQTARFHYEPIDPEKGSATGYIAKYISKNIDGYALDGEADEETGESLRDMAKAVSAWASR
WRIRQFQQIGGAPVTVYRELRRLGDKQLDNAAMDAVLAAADVGDWAAYTQAQGGPLVSRD
ALVVRLSYEVTERANQYAEDVQKVQGVYSPLLGAHSAIITRTVQWKIVPKQAAASAGAGV
SGGPAAAWSSVNNCTPGLRRRLSELLHLRGFQPDPGLVDVLIRGSHLAMSEGRALKLVNG
RLEEVRQTGDCELWPGWNWE
>fig|6666666.356850.peg.16
MDREFEQSLIVERIAFLAKNAGMEGNDERDRQIALIWIAELAGQLMTLQAA
>fig|6666666.356850.peg.17
MRVLKIECPECGSKAVIRKTNRKHRQIADIYCACSDVECGYTFVMNLTFSHTLSPSAKTG
DQLLQTVLNNLKPEQRQMALDLLKTAAA
>fig|6666666.356850.peg.18
METEKSSMKRTSHRRQKAQNAPRKKMSIITFGKPEPVLTTGTDYRDVWYDNEFNHYTLPI
DRLALAQLVNLNGQHGGILYARRNMVASDYQGGGLSHDDMLAAAFDYLTFGDIAILKVRN
GWGEVIALTPLPALYTRIRKTGEFAVLQKGEPLVYPPEDVIFVKMYDPQQQIYGLPDYIG
GIHSALLNSEAVIFRRRYYHNGAHTGGILYTSDPNMTDEIEEEIERQLASSKGIGNFSTI
LVNIPNGDKEGVQFIQMGDISAKDEFANVKNISAQDVLNAHRFPAGLCGIIPQNAAGLGD
PEKARNTYRKDEVIPIQRRFMASINKDPEIPQNLHLIFDFGDDTTIQGA
>fig|6666666.356850.peg.19
MAKYSDELIGVARLLYLKRATPKEIAADLNLPNARIIYYWAQKFGWADLLSAESTEEAIE
RRYQLLAGRDKKTELELQEMDMLIAHAVKLRAQSNKHKEKLAAAGHGNTPDSRSNDDDER
PAKKRQYRKNDISSLTKEDFDAWADEHLFGYQKHLRLNIGQQVRNILKSRQIGATWYFAF
EAFENAVLTGEPQIFLSASRAQAEVFRSYIVNIAQQYFDIVLTGNPIRLSNGAELRFLST
NKNTAQSYSGHLYCDEYFWVPNFARLNEVASAMATHDKWRTTYFSTPSAKTQQAYPFWTG
EEWKRGNKKRAGVNFPGFDELRDGGRLCPDGQWRYVITMEDAIRGGFNLASLEKLRNRYN
VDTFNMLYMCVFVDNKDAVFSFDDLERCGVDPATWQDHDPTAPRPFGNREVWGGYDPARS
GDLSTFVIVAPPIYDGEKFRVLLVVNWHGMNFRYQANQIKKLFQRYHFTYIGIDVTGIGA
GVFENIQHFAMRQATAIRYGVETKNRLVMKAADVVESQRIEWDQDEKAIPASFMAIRRTT
TASGNAMTFIADRSAETGHAEAFFAIAHALDNEPLNYENKPQSRWRLKKAA
>fig|6666666.356850.peg.20
MRRGFYFMTCVYFAMFVKEALSEWRRIKPVAVLFLFRNNAVVRQERSM
>fig|6666666.356850.peg.21
MSQLMTNWICIATEGETVDKRVMKRQWLIDAAETYDPQLYTALIWPEHETWFGNMGEVLA
LKAEDGDDGLLRLFAQLHPNSQLLQANRDGQLLFCSVELTPDGNFRGTGKTYLEGLGVTN
TPASVGTTRLRFSSKKRGRLFGALKPLVIDEVKEIKGNSMASKSWHSLFGIKPKAFAEGE
GESNDAGGDDKLQALAEALAELESRVTALESQQSQTTDAVEAVQEDMDTVKEVVDTEDFA
TLRNNLPKILNNFGKLDRSITKLPQRQVGNKPKGFNFL
>fig|6666666.356850.peg.22
MFLNQRAREYLSAYSVGLAQEYGVSDTARYFALTDPKETQLRAALLERVDFLSMINVLDV
DQLSGQVVSVGSSALHTGRKEGGRFIRQVGVDGNDYKLVETDSCAALPWDLLSVWANAGG
EDEFFQLVQSFSNEAFALDMLRIGFNGTHVAKSTDPDENPNGEDVNIGWHQRMKGFKDGQ
QIITDRVVLDEGGDYTSLDAMASDLINAKIPQQYRNDPRLVVLVGADLVAAEQYRLFQKA
DRPTEKIAAQMLDSTIAGRPAMVPPFMPGKRMTVTTLSNLHIYTQRNTRQRKAEFVEDRK
QFENKYLRNEGYAVEYPELYASFDESAVTVGTVAEPTEKPAGA
>fig|6666666.356850.peg.23
MALSPAQRHNARMYAEQQLSRCQAVSGDHSLHVQLRALENDVARLRSQPTLRDRVEMKRR
ELLPRWLPTVQRYLDSGEVYQNTVFAYCVVWLFDVEEFDQGLAWADIAIAQGQCTPDNIR
RTFAAFVADTVLAWAQQTADMGQSVEPYFSRTFKNVAENWRLHEEITAKWFKFAGLLLLR
DEQGQPRATAAADIDTLTAADALLHQAEQFYRQVGVGTMRRNIAARIRALQKE
>fig|6666666.356850.peg.24
MFSGTPVDYQDEQLANNGFWPDLNVRDFQSQRTIPADLAADTVAQALLAAVGEVNADLAD
VEARNRAKGFARAQDVPGVSLKGQNVLCAQYQKAVFARAKADLLGEFATIGRRESHPGQE
GDDTRKGLLGEAAMVIRRMKGLKRATVRMV
>fig|6666666.356850.peg.25
MSKLDDLTTFVSKHLPPRVMQGFDSFMDEVSFIPARRDLGEDQYQLAVMKFDAVLSWGRW
PYRVCDPRNLCALLLVWQEGQDDLPYMDAGLDMELPTLDVDVRDQDSAIVVVSLQLAESL
AIVADDDGIIPFEGRRWRLTSPEIWQATSGHLFGAGGDGAEVGAS
>fig|6666666.356850.peg.26
MIVHGELSQSQLAELRTALQRLTLPPKKRQRLLWRLAKYGVIAAAKRNVRAQQAPDGSAW
TARRGRRRGRMLRNLPNLLHIREMPEIQAVRIYLQGGAYRNGKTPVPAGVVGYSQQNGMS
VSVKRSQVGNGRPEPGRMATRRQARKLRALGYRVKRGARWKKPPYREIEETLSFAQAGLL
IRKLSGKAAKTAWTVDVPARPFLGMNDAEFTKALARQLQGIGFGWDVKAQDIKG
>fig|6666666.356850.peg.27
MSWPTVQVNQVNQLQGETSEIERVVLFIGEGSVDAVKTVPVNTQSDLDQVLGAADSVLKR
DVSAAMVNAGQNWSAFVCLLPPKGDWVSAVTAAQQVASVEGVVVSLPASKNSIAQAASLR
SALVSKFGRWVWFLLAVDGPKEGEGWDKYLQSLSNLQNGAAAPAVQLVPRLWGNEPGVLA
GRLCNRAVTIADSPARVQTGALLAMGRTDLPVDGTGVMLDLAMLQALEKQRYSVPMWYPD
YDGYYWSDGRTLDVEGGDYQAIENLRVVDKVARRIRLQAIAKIADRSLNSTPGSIAAHQG
YFAKTLREMSRSTQINGITFPGEVKPPKDGDVVIAWRSKTAVEIYLVVRTYECPKGITVS
LVLDMSLEGSA
>fig|6666666.356850.peg.28
MTKRISGQSFDFNMDGALVHAEKVSLSITDNTAAAQTQGIPDGWVAGDVAAEGEMELSTK
SLAVVTAKASSAGSWRGIEPVDLMWYAKAGSEEMKVEAFGCKLILSDILDVDPKGGSVMS
HKIKFVVTSPDFVRINGIPYLESELTEKLIG
>fig|6666666.356850.peg.29
MQEYEKNALGLLVLGALIALGKLLASDEKITPRLFFGRMILGSATSMAAGAALLWVPGLS
PMAVTGLGAALGVAGHQAVEIWLRRRGSGLLKGSDAKDDVK
>fig|6666666.356850.peg.30
MTLSEKQQLFTQLVAQLIQWAGERGYRLTFGEAYRTPEQAKLNARSGSGIANSLHTQRLA
VDLNLFINGEYQTRTEAYLPLGEYWESLGGCWGGRFTSRPDGNHFSLAHNGVR
>fig|6666666.356850.peg.31
MDGLWRVVAGVAVAFVAGWKAASWQRDSVDLAVTRAATAAAEQSRQALQALASQSGAALE
SKLEALRNVPNKTVYREIVKPVFTNVCLSAEFVSLYNDAVNNTERVLSGKPEKEMPGH
>fig|6666666.356850.peg.32
MSYQENLKKKCPVTNLPRLLGITGNDAAQQLISWPQIYADCAARHNQLIDEITQRENMQ
>fig|6666666.356850.peg.33
MSKITLSVSGKELSFEPNTVAYNGMINDMAMDNKVAPAVTYLRRIVVAKDKETLDELLKL
PGAALQITEAVNAQYAPKLEIEVKN
>fig|6666666.356850.peg.34
MLHESPFNASAIPFATEIRIFSQCVFASQTARARLSASSFSAGK
>fig|6666666.356850.peg.35
MKQLDFTLSLIDKLTRPVKQAQAAVTGFAKSSRDAFSKIAVGGAGLIGTAMSIQGALGPA
VEMHGAMVEASARGVDDSALQKINANALKFSTQYGRSALEYVQSTARINAAVGTLTKEDL
PGVVRASNVMAAALKATADESSGFMGQMFANFRSDAESMGNVQFAEQLASKAAYMRNAFG
VELGAIKDLMEGARGVGTNYGIGMDEQLAVMGELQRTLGTEASSAYEGFLSGAVKGAKKL
GLSFEDANGKLLTMPAMLEKLRGKYGASIEGNLKAQSDLDDAFGDSAAVIKQLYGNVGVL
QQHITELGSSDGMKRATEMAQKMASPWARLTAIWNAIRVAMGLTLLPVLYPLINKMANAG
QVLVRWLTLFPNIARVIGYCVLAVLSLAGAGAIANIVMGVSVFVLGGLKGLWKGLTAIMK
IHVGVIWLYNKAVLAWAATMRILRGVLLAVRMASLLTGVAFNIALWPVLLIIGAVALLVA
GCYLLIRHWDGIKNAITQTDMWKTVTEKVQWVAEIFGQAWQGIVDGWNRVVNAMGNFSLS
ETMGKMVDGVGEIFSGLWDGILASFNASYRWIVEKLNAIPGINIAMPESVPRPGGEGLLT
GGKIKGIDSGGLQQDISNSNAKNYTDNSRKVENLTIYANKGFTSEQLTEWEALR
>fig|6666666.356850.peg.36
MGSTAVMDDVKYIDLLITERDFSLNAGREPIFCNNRISIGQDCVHAIIESGLTTKLVAER
SPTLRADVLTQMIILVEDDERIIPGTVVVSEESPTRLWVTAETYDFGPITARVDV
>fig|6666666.356850.peg.37
MTEKPKIDYEQALKEAGMPVTAETVTEQFQAQVTASGLVTNTSRMSPFWRLISVMVTTPV
IWLKDVLISVVLANMYLATASGPFLNLFAWGVNLSRKAATAATGVIRFYKSDAAQAVVIP
AGTLIQTERINGTIFSVAVSADTVITAGQASADVPVTATAAGGAFNLAPGYYRILPVGVA
GIERVENQEDWLLTPGADEESDDDLRERCRNQFNLVGNYHTDAVYRSMIAAVAGLSIDRI
FFQHDAPRGPGTANAYLLLDSGVVSQPFIDAVNDYITAQGHHGHGDDLRCMALPETQHDL
TVTVYVRNLVNVTDETLAALRTGCQDLIRSAFRENTGYDVEKTWPWSRFSFSTLAQELHD
AFPLIASLDFSLGDIVSGLSVPRLASLTVVITDA
>fig|6666666.356850.peg.38
MPDFNEQLAGLRLPSWMDKGEPAALLNASKAYWQQVNDWLRWPLQQLDVDTCAEPLLNVL
AYQRDISRLKGEALDLFRRRVKYAFVNAQDAGSVAGFIAIFERLGIGTVTLAERQPGYDW
DVILVRINDEQLSRYNVLMMSLVRQYGRTCRRYTYDLWNGETQSVRGGEFEHNAEYYHAI
SLMPVGTVTARVALRYARASASTEYYSANV
>fig|6666666.356850.peg.39
MAQSVITHAFETWNVQRVLDGVAARPDKVVFARIPGQDESVPVDRNEGLPPADQIQHIAT
ITQAGILNENAVVYSVVLDTTVGDWDYNWIGLLDSQTNTVLMIVHVRTQQKLATRNGQQG
NSLTRNLMMQFDGAAAATQINVTADTWQIDFSARLAGIDERIRIENMDRYGSSAFFGNAY
QVVKDGNAYVVKAGVAYAAGLRTSLSSDLKITVDALPTRVFLDVCWRGEFTQAWAVDSQI
VVANSADHEIRDGVQHYLLPVADIDENGNITDWRKQGSLAEQNAQTLYLHKDDNLAALRD
KEASRKNLGLGQLAVMDTDTARQTLRITQLENELVGIPLPYPGATAPDGWLKCNGQSFNK
SMYPLLAGRYPSGFLPDLRGEFIRGWDDGRGVDVGRGLLSAQTQAIQDHRHVGTMVNSNP
LQTGMNTGIGLLSQYTPTPTVGYSNEISSGGTVDGSIETRPRNIAFNYIVRAA
>fig|6666666.356850.peg.40
MRNNSVMANETTLDENGHAVSSGWITVYHVDASTREYLGNSQEYLLVGTGIPADSYADTP
ELPGTGQALCRTTDGQQWEYVPDYRGATAYHTETREPFTVSSLGELPAFATLQAPSSEFD
VWSGKEWVTDKDVQKQAEIIAAQRDQGLRLETATTRIQMLGDAVELNMATDDEVATLNAW
KAYRVLLNRVDVNAAPDIDWPEAPAV
>fig|6666666.356850.peg.41
MTWRRADICLTSALPPVTCSVLPVHPWVYGVGNVTDSGHYLSPVNAVTYLADKLGAAADN
VAVCVWMVCGNGLGEFLQALDALTVVFPAPVLSQVARQARAMAELSTVKMQLPAKSRTLP
AAALLSVASCRQALNAQRMSVAQQQATAPMGLDALKGMAERFASQREAALSEISQAMQQM
AQRSAPAWVFTGQGAPGVIAAEMLKNIPQPSAIYTAAMMFTGTELDALESMIREPDNYAR
P
>fig|6666666.356850.peg.42
MSQIITLALDGEAIPLRGLTVTPSMQFEEKDQSGQTSSTANAEQGIKPKELRVSGVIPFT
EAKVLTRLFALAEAKEGNKLKRYRVANPTAQAINFRLATFTGSIDAPKQDGKQAWLVTFT
LREHISVSEKRDARAGNQTETKKQAPGKGSDAGESDEQLSWFERKVLKPVNDALG
>fig|6666666.356850.peg.43
MLSGDAVHAVDVNMVLELNACGRGFITAETQQDYTGKLVRLDVGYTDLVLRWFTGYVERS
QPAENGYQRLFVRELAGVFDRMWPCAFQHPTLRQLADWLSEHSGLTVHLPDAGYVSQPIP
HFTHSGSGHQLLTNIGAAFGIDDYVWQPLPDGALYLGSWADSLLAGAPVTIPAEFSQAQA
AGNSMTLPLIQSVRPGAVVNQQRLSRVQLLNENMTIEWVPVSTVTGRAAQRSPAQRQIDT
VYPELSAGLHLPKFARVEAPSEDVSSGNIADPFRPRYAVDLQLLDADGKPAKDTPVYPAV
PLPVPMAGSEAGLFQFPPPGTLVEVGFTGGRPDKPFVRQTVASGQSLPDIKPGEQLQQQR
AEVSQRVTVAGDWERKTDQAIRESSMHREVSADEERRTLVTRETLIKAADNATVLGTHTL
QAGAIVQIAQGDYSLATQAGYTASVGKSATVEVGQSLTEKIGQLRRSIAGARQELVAPVV
WVGSQQVNVMTLMLDTLDVIQELATQTAGHTHPNTGTPLNAGEIQQTGRRTGTLKDKYSP
IIG
>fig|6666666.356850.peg.44
MALTKCKECKKEVSTSAKVCPHCGVKNPGTTAGQAIGGFVVLVLLVWGAIKIFGGSDDKP
TAKADIPKNCAANDGQCLFDKNWIEAASRCRPLIEKSSKYDFEWTDGMMTPMFSHFRLNE
AKKQMTFIGDKVKFTNGFNAKITMTYNCTYDLQGKSIVDFGITEGKL
>fig|6666666.356850.peg.45
MTKKKAHKPGSATIALNKRARHEYFIEEEIEAGLALQGWEVKSLRAGKANISDSYVLMRD
GEAYLFGATFTPLHGASSHVVCDPTRTRKLLLNQRELDSLYGRVNREGYTVVALSLYWKN
AWCKVKVGVAKGKKEHDKRDDIKEREWKLDKARIMKNAAR
>fig|6666666.356850.peg.46
MPKISRSALVPFSAEQMYKLVNDVSSYPAFLPGCTGSRVLSSSRSEMTAAVDVSKAGISK
TFTTRNTLIDNQCILMQLVDGPFRQLTGDWRFTPLSDEACKVELNLDFEFKNVLIEMAFG
KIFKELANNMVQAFTLRAKEVYCA
>fig|6666666.356850.peg.47
MPEIRVEVVYALPERQYLRSLTLEEGSTAEQAIQASGLLALRPDIDLGVNKIGIFSRPAK
LTDVLSDGDRVEIYRPLLADPKELRRQRAERSKNKAR
>fig|6666666.356850.peg.48
MRCKTLTVVAAVVVVMLTAGCSTLERVVYRPDINQGNYLAPADVAKIRNGMTKQQVIYTL
GTPMLQDPFGSDTWYYVFRQQPGHEAVKQQTLTLTFNSQGVLANVDNKPTLQTQ
>fig|6666666.356850.peg.49
MLAQLTISNFAIVRELEIDFQAGMSVITGETGAGKSIAIDALGLCLGNRSDASMVRPGAS
RADICARFSLADTPAALRWLEHNQLDDNNECLLRRVISADGRSRAFINGTAVPLSQLREL
GQHLIQLHGQHAHQLLLKPEHQRHLLDAYADESQLLSAMRQIWQQWHQSCRELAQLQQAT
IEREARRELLQYQLKELNEFAPQSGEYEQIDVEYKRLANSGQLMSLSQQTLQILSESEDQ
NLLSMLHSARHQLSELVSLDEKLSGVFSMLEEAGIQISEASDELRHYCDSMDLDPIRLYE
LEQRLSRQLTLARKHHVTPEELPAFHQQLLQEQQQLEQQESDHETLNRAVQEFHQQALHV
AEQLHARRSQHAGELAELITTNMHELAMPHGHFTIDVTFTPDSLTANGADHIEFCVTTNP
GQPHQPLIKVASGGELSRIALIIQVITARKMDTPALIFDEVDVGISGPTAAIVGKMLRQL
GQSTQVMCVTHLPQVAGCGHHHYFVSKHTDGAATETLMQPLGKRERLQELARLLGGSAVT
KNTLANARELLAA
>fig|6666666.356850.peg.50
MNRSFNCIGIVGHPRHPNALTTHEMLYHWLRAQGYHVVIEQQIARELQLTDAATGSLSEI
GQQADLAVVVGGDGNMLGAARVLSRYDINVIGVNRGNIGFLTDLDPDHTQQQLSEVLAGR
YIREQRFMLEAQVCRANHPNSSSTAINEVVLHPGKVAHMIEFEVYIDDRFAFSQRSDGLI
ISTPTGSTAYSLSGGGPILTPSLDAIALVPMFPHTLSARPLVINSSSSIRLKFSHITQDL
EISCDSQISLPVQEGEEVLIQRSQYHLNLIHPENYSYFNTLSSKLGWSKKLF
>fig|6666666.356850.peg.51
MNAKNAENFMSSKEQKSPDEQVLDQKGAAEGQQTDAVPETTDVADPRDERIAELEAQLND
VQQRERESALRARAEMENIRRRAELDVEKAHKFALEKFAGEMLPVIDNLERALEMADKSN
EALSGMIEGVELTLKAMLSAVNKFGIEVVADVNVPFNPEIHQAMTLLESADHAPNHVMMV
MQKGYTLNGRLLRPAMVAVSKAKE
>fig|6666666.356850.peg.52
MISRKHFPATYAFFPDVITWSLFIRIMPCRSFFCLYFVNLYVLKRVSFVG
>fig|6666666.356850.peg.53
MESVSRTSRKLKLSLMGPAFIAAIGYIDPGNFATNIQSGAAYGYQLLWVVVWANLMAMLI
QLLSAKLGIATGKNLAEHIRDRFPKPAVWAYWVQAEIIAMATDLAEFIGAAIGFKLLLGV
SLLEGAILTGIATFLILTLQQRGQKPLEMVIGGLLLFVAAAYIVELIFSRPELASLAKGM
AVPSLPNSDAVLLAAGVLGATIMPHVIYLHSSLTQQQSNITRAERYSATKVDVAVAMTIA
GFVNLAMMATAAAAFHFSGNTSIAELDQAYLTLKPLLGQAAATIFGLSLVVAGLSSTVVG
TLAGQVVMQGFVRFHIPLWVRRVVTMLPSFIVILSGMNPTRVLVLSQVLLSFGIALALIP
LLVFTGNRELMGCLVNSRRVQNIGKVIVCMVIALNLYLVLDTLLG
>fig|6666666.356850.peg.54
MMLSPITVLDKQLLSDHWFVLHKYVFDLKRKNGGMVRQVREVYDRGNGAAILLYNRARGT
VVLTRQFRMPTYLNGNESGMLLEACAGLLDDQSPEQCIRNEAIEETGYQIGEVEKLFEAY
MSPGGITELVHFFAAEYDDSQRKTNGGGVDDEDIEVLELPFNNALAMIKDGRIRDGKTIM
LLQHAQINGWFANVR
>fig|6666666.356850.peg.55
MNQLDALKQFTVVVADSGDIESIRHFSPQDATTNPSLILKAASLPVYQPLFADALAYAHQ
QGGSRETLLINAGDRLAVNIGAEVLKSIPGRISTEVDARLSFDRGMCVAKARKLVTMYEE
KDVHRSRILIKLAATWEGIRAAEELEKEGINCNLTLLFSFAQARACAEAGVYLISPFVGR
IYDWYQARQPSADYDAEQDPGVLSVRRIYEYYKQHRYRTIVMGASFRKVEQILALAGCDR
LTIAPPLLEQLKNSTAPVERILSPSTEGFHQPAPLSETEFRWQHNQDPMAVEKLSEGIRL
FAADQQKLEDLLAARL
>fig|6666666.356850.peg.56
MEVQCALLQLFIHSLLPCLIALWVGWRVAQCTVSVIFETMKHYKIHAGIPLNIVN
>fig|6666666.356850.peg.57
MDEQLKQSALDFHQYPVPGKIQVSPTKPLATQRDLALAYSPGVAAPCLEIAEDPLAAYKY
TARGNLVAVISNGTAVLGLGNIGALAGKPVMEGKGVLFKKFSGVDVFDIEVDEQDPDKLI
DVIAALEPTFGGINLEDIKAPECFYIEQKLRERMKIPVFHDDQHGTAIICTAAVLNGLRV
VEKQISDVRLVVSGAGAASIACLNLLVALGLKHENIVVCDSRGVIYKGREANMAETKAAY
AIDDNGSRSLADVIPNADIFLGCSGPGVLTQDMVKTMAPRPLIMALANPEPEILPPLVKE
VRPDAIVCTGRSDYPNQVNNVLCFPFIFRGALDVGATTINEEMKLACVHAIADLALAEQS
EVVASAYGDQDLSFGPEYLIPKPFDPRLIIKIAPAVAKAAMESGVATRPIENFDDYIEKL
TQFVYKTNLFMKPIFAQARTQPKRVVLAEGEDPRVLHATQELVSLGLAFPVLIGRPGVIE
KRIQKLGLQIAIGKDFEVVNNESDPRFKAYWTEYFEMMKRRGVSQEQAQRDMRGNPTLIG
SIMVHRGEADAMICGTVGNYEEHFGVVEKVFGYRDGVHVAGAMNALLLPSGNTFIADTYV
NPDPTPEQLAEITLMAARTVRRFGIEPKVALLSHSSFGTSDSPTAKKMRATLALVNQLAP
ELQIDGEMHGDAALVEAIRREQMPNSPLKGAANILIMPNMEAARISYNLLRVSSSEGVTI
GPVLMGVAKPVHILTPIASVRRIVNMVALAVVEAQTELL
>fig|6666666.356850.peg.58
MTAIWVDADACPNVIKDVLYRAADRTATHLTLVANQPLRTPPSPHIHSLRVAAGFDVADN
EIVRRVQPGDLVITADIPLAAEVLEKHAIALNPRGERYTPDTIRERLTMRDFMDTLRASG
VQTGGPATLSQRERQQFANELEKWLRQQA
>fig|6666666.356850.peg.59
MSSPDINAIKHFLLTLQDDLCRQLELTDGSATFIEDAWQHASGGGGRSRVLRQGRVFEQA
GVNFSHVSGASLPPSASTHRPELAGRSFQAMGISLVIHPLNPYVPTSHANIRFFIAEKPG
EPAVWWFGGGFDLTPYYGFEEDAVHWHQTAFDLCKPFGDDVYPRYKQWCDDYFFLKHRNE
ARGVGGLFFDDLNTPDFDTSFAFMRAVGEGFRHAYLPIVNRRKDIPWGERERQFQLYRRG
RYVEFNLVWDRGTLFGLQSGGRTESILMSLPPLVRWEYQYQPEPDSPEAALYRDFLPARD
WLGLNTPSGAHK
>fig|6666666.356850.peg.60
MEIRIFRQDDFEEVITLWERCDLLRPWNDPEMDIERKLNHDPDLFLVAEVGGEVVGSVMG
GYDGHRGSAYYLGVHPDYRGRGIANALISRLEKKLIARGCPKIHLMVRQSNTAVISMYEK
MNYDMVDSITLGKRLIEDQEY
