# Supplementary material for: May the Phage be With You? Prophage-Like Elements in the Genomes of Soft Rot Pectobacteriaceae: Pectobacterium spp. and Dickeya spp
Source: Front Microbiol. 2019 Feb 14;10:138. doi: 10.3389/fmicb.2019.00138 (PMC6385640; doi:10.3389/fmicb.2019.00138)
Supplement: Supplementary file 1 [file Data_Sheet_1.ZIP › Supplementary_prophages_MULTI_AA_FASTA/FASTA MULTIPROTEIN SEQUENCES/phiDdd2.txt]

>phiDdd2
MNETDKSIVSLFIIGTLIAAGKVLAGSEPITLRLFIGRVMLGGFVSMMAGIALVQFPDLS
PVAINGIGAALGIAGYQTIELLIQRRVRQLGKKNTPEKNNDAQ
>fig|6666666.356851.peg.2
MLNNPNLIAFLDMLAFSEGTATHPLTRNRGYDVIVTGIDGKPEIFTDYQDHPFANGRPGK
IFNKQGQRSTAAGRYQQLYRYWPAYKTQLALPDFEPDSQDTLAIQLIREQRALDDIMQGR
LTSAITRCNNIWASLPGAGYGQREHNAERLIAVYQQAGGKLA
>fig|6666666.356851.peg.3
MKNAMIIAAIMMALSAGVGVQFWRLQNARQLTEQQAQTLSLQQIALDEKSGQLKALSEQA
ERNNLEQARLRDMAAETQAALSERQKVVMRLQHENDALKRWADTDLPADIIRLRQRPAFA
GGRAYREWLPQTDALPVPGGQSANQR
>fig|6666666.356851.peg.4
MDAIIACQAKSDATPGATVASGKQTGKQDSTGIGTPAPQ
>fig|6666666.356851.peg.5
MNSPLRQGKPLKKTLGSDVSDWDVRATEPGNRGIPIQVGRSCFHPKSARVFSDAVWSLSE
NSLHIPLYGNTGKKTGLEVAPCSHFDPVVTLLQWVCRGGNKKPPEGGHDASR
>fig|6666666.356851.peg.6
MLKNYFYDQHDVARSDEEKREIVVSAILEIIKEGASESGVQVALDAIRTRITQTADIIQR
ALEND
>fig|6666666.356851.peg.7
MAVSKLPSGKWLCQCFPYGRDGQRVRKQFATRGEALSYERRLMAEKKGISTETNSTTLQD
LIQRWYDMHGQTLESGEDRYSKLMAICVRLGNPFAIDVDKNMFAVYRERRLKGEWNPKGK
TAIKEATVNREYSYLRAVFSELKRMGEWEKENPLDGIRQFKEGDQELAFLYPDEIKRLLA
ACDESENKDLGIIVRLCLATGARWGEAQTLKQSQILPGRITFVKTKGKKNRTIPISERMH
ALLPKRRGQLFKPAYEAFKHALKKAHIELPEGQLTHVLRHSFASHFMMRGGNILVLQQIL
GHSSITMTMRYAHFAPDHLDAAVTLNPFDSLTTDE
>fig|6666666.356851.peg.8
MADEKLDVFNYKRNKDKLLINLINIIEGINSDGHIDEKEVLFLDTWIKNAELISKNYCVR
MISNRLSDILADGIIEQHELRYLKADLIKVQKELSDLPELDLYSDEADKHLLEGLCKGMM
ANHELNDSEIRYLNWWLSSNAALKANYPGKELYALVNRILADGIITSEERDELKKALIAF
TGSDVDSGVVDGLATRLPVDDIDSLVLANTTVCLTGEFLYGKRSVCKKLIEDAGGNVIDN
ITAKLDFLIIGTLSCKHWRYQAHGRKIEKAIDYRDNRGIPLKIISEEQWQSFTG
>fig|6666666.356851.peg.9
MTFEEWISKTEKEIFFTYINANNEVSNNYVVDAVYKDNYLQGYCINKKGFRTFKLERIMD
VYSSNEEMVSAASPLAIADLKIESRRVKDTPRGLEICFTGFDKDIKDELESLAEKKGLLV
RKGITAKLYFLCCGPNAGWKKIKQANEKNCFILSKDQFFSFVDTGEIPIEPTEVYESDEK
DIHEKIEILHNEVTSTFRTIREPRRSSALIARFVDGYAAGWRFAIKESHRNALDIKLTKF
VFNKYQYEDWTQGSSFSFGRGDVFYSDKLGYIEWSEFLKTPDAVMLQVKYECFSGYDPVA
RIDGFFSGDFIPYNQLTPKKLTNLPIMIDSQSYDPGKITLDIFKPSIDRSKFDLFDTVRI
TQDELISLLQSGYYWNKDEGKKPVRVNLFGDN
>fig|6666666.356851.peg.10
MSVESHGNENRVAGRDFYESSITVDKINIAIPAANEEKRPLVPAQRKQLNQLVKEIADGG
YEEGFSVWQRVHAEIGVKSIEDMTVNQYQTAVSYLQALRDRYREKDASNALVHLLLKNTQ
QVDQRQQLIHYCHIHFGTGRLTELTRSQLQQALSWLDDRQCSSVPGQTTPNTRQSWQEVL
KAEPLVFSAVFVAGIILGAIFFR
>fig|6666666.356851.peg.11
MENYIGTRLREERERLGLSQVAMGDIGGVKKLTQLNYEKGDRMPDAAYLNAVSKIGVDVQ
YVVTGVRSAATLTDEEQQLLGNYRTAPLTVKAAVLAALTAGSSVSTGSINVTGSGQRVAG
RDYHENKK
>fig|6666666.356851.peg.12
MRLSEDERARLAALAEKESRSLSSMARLVFLRGLESFNAEG
>fig|6666666.356851.peg.13
MSKALTINITVPTAYVSLRKYSELTGIPFETCRGMVKSGKIIIRPKEKANEKVEVNLVAM
LRDAITSSEI
>fig|6666666.356851.peg.14
MKINHNPEIWLQAADDAAESFLSQPTDVRESGSDNSYTRINVLSSLEALADAVYYLNHNL
CIFIKNRANQWYRDGMMHAPEFAINWAKKG
>fig|6666666.356851.peg.15
MANTESARAIPLSIAERTEGLNHIAMLRGKYFKTNSEKEMCRFIDDMRDKIDDDYYKNMR
VLSAIFELADIDKERHHLKFNELTTDEKERLIKAMNKLRAVVSLFPKNLILPL
>fig|6666666.356851.peg.16
MKDVEVKTMTVANDGALVELLKKARLEERKDQHFSFSLRLAALAVRAQQRDLSAAEVVEL
IRQESERFEHSAQGLS
>fig|6666666.356851.peg.17
MAQEREAFIRETQIQHARQQSGFTVSAFVCESCDAPIPEARRVAVPGVRLCVYCQGDAEL
KNKHYRGAL
>fig|6666666.356851.peg.18
MSIIATPLKWVGSKARVMDILSEHLPAGNRLIEPFAGSCAVMMNTNYPEYLIADINPDLI
NLYQVIKEDAKDFIDTAEGLFRTANTAESYYRFRQVFNRSKENRITSAALFLYLNRHGYR
GVCRYNRAGGFNVPYGHYASPYFPLAEIQALAEKSRRAKFICAAFGETLQLTRPGDVVYC
DPPYIPQTPTANFTSYHTDGFTHNDQYDLCSALSSLAERGITVIASNSDTHHAHSLYHRF
DICRFTAPRSVGVAAGEGKQAGEIIAKRLPVSAARSMSKVCDGCEHEGGGHCPDCGPAMG
DATYQEMVASGALNEEPF
>fig|6666666.356851.peg.19
MQPLAYYNEIDKFAAQWLRNLIDAGHIAPGIVDTRSIEDVTPNDLKGFSQYHFFAGIGVW
SYALRRAGWPDSRPAWTGSCPCQPFSAAGKKGGVADERHLWPSFFHLIQQCRPDVVFGEQ
VASSDGRAWFDTVQTDMENVGYACAALDLCAAGVGAPNIRQRLFWVADDQRSGLRSSSSE
CVNSVQFDQKATADAGTCCGVDGMDNAVRIGRETGRDRYHTGYDWQQLGTTGESCRVAHA
NGNKQRQGGETGECNECTPLGRQQDPTAASGLCGDMRPLEVNGFWRDADWICCRDGKWRP
VESGSFPLANGVTGRVGRLRAYGNAINAEVATAFVSAYMGRADNA
>fig|6666666.356851.peg.20
MIQLCYGLIKIPVITWRCQSAFNHPAQMPCDGRMRFSIGNE
>fig|6666666.356851.peg.21
MDHREPNGTQLRIRRGLAEIVRRDYQKTLSDWMKTPEGVEARLHEQPFFIRDVYRQKIEW
LRANREPRHISAFFMGTVKKALLRLDAVRAQQGVRDGFTSELAAYWGPRWAYLAGFTKHE
VINAAHTLAAAIAEMFETECGHTSPEDMTDDEIQWLYRHLGRELLALRVTPPCWGLVIGD
QQARHRIYSAILRITSPEWWGRKLWRLRCEWRENQFRAIGVIHKKRMPYVSLDALNLWQE
QRRKNRAFFQTHELVDEDGNIASLENMVYGSISNPAIRRHELMTRMAGVEMVAIARGDEG
VFLTITCPSRYHANIQNGHRNPKWDHTSPRQGQRYLCCTWARAMSALNRRGLRPYGFRVA
EPHHDATPHWHVLLFMPPADRKAITDILREYFIAEDRAELGRNTGARFKAKKLDPRKGSA
TAYVAKYISKNIDGYALDGELDNETGKPLRETAKFAMAWASQHNIRQFQPFGLPPVTVWR
ELRRLANQLTAAQKENGTFKRGAAQLADPAMDAVLASADAGCFATYIEKQGGVLIPRERY
TVRIAYEDADEQNTYGETPEKIFGVFSPRLGAISRICTRLIKWKIRKKQAIDDGASISTG
SGLAVTSPTGDAWSSVNNSTGDEKTAIPSGIDGDDYGRCELPDGEPGDTSAQTFADFERM
TDPERRALLSRLRTQPPDRRNNQHSSTTQRNKPVEKQVVVNIPDEWRASIADFALSIGWD
VSIGEASRLAAGHPIDFCGHRYYARRNGELYREAEKQQVDKAGLMQRVAALRELSQRKD
>fig|6666666.356851.peg.22
MIWSKKALKQRLTIDKRYQTAISEKVTELENFPAVRLDIVPLKGKEGAFRLRVGDYRIIF
QITKGEPVICEIKEVKRRTSTTY
>fig|6666666.356851.peg.23
MSKLQYINDVNGNPQFVVLPIDVYESLLSNDDSGYESIPYAADEHDDETVPNEVVNIMFR
DDISLLAAWRVYRGLSQYDVAERLGTTQSAVSQWEAKDSRPQKKTRQKLAELYGCRPEQM
IL
>fig|6666666.356851.peg.24
MSRKKKTGTHLAVTTGQPDMADALKSDSGLSAFTFDGPYPVRDGYDLLDNMYCADNGRYY
DTPVDLYGLARAFGSASWHQSALYFKRNALTGCFIPHPLLSRQAFSAFVLDWFVFGNGYL
ERRVNRLGGVLSLRHVPAKYTRRGSDLDTYWFIRQWKDEHAFDTGSVCHVINPDIHQEIY
GMPEYMGALLSASLSHSADMFRKLYYDNGSHAGCIIYIGASQVDNESMEGVKKTLKEARG
KGAFKNLLLHAPGGGDKGVQIIPFSQISAKDEFLNIKSVTRDDILAAHRVPPQLMGAMPE
GNGSFGDVEKAARVFAINELMPVMEALKHVNDWLGMEVIRFNPYALLKAE
>fig|6666666.356851.peg.25
MIQDAFVRQRAKQLYWQGYPPAEISRLMGINQNTVYAWKKRDEWDETPPIQRVTHSIDAR
LCQLAQKPTKTGGDLKEMDALTRQLKTLNDGQLGNAAGGKKPRKRKVKNHFTEEQIAALR
TNILDSLAWHQNGWYAQQDQRNRMLLKSRQIGATWYFAREALLRALRDDVAYPYQRHQIF
LSASRRQAHQFRGFIQKVAEEVDVELKGGDKIVLSNGAELHFLGTSAATAQSYTGNLYFD
EFFWVSNFANLRKVAGAMATLKGLTRTYFSTPSSETHEAYPFWTGARWNEKRSKAQKVAF
DVSWKALNSGLLCPDKTWRQIVTLQDVIDHGWEYTDLEEIRDENSPDEYNNLYGCEFVRD
GESAFNLNLLFSCGADGYDEWPDWKPFASRPIADRGVWIGYDANGSSGNGDSGAISVVVP
PLVAGGKFRTIETQQIRGLEFEEQAKVIEALTFKYNVQHIAIDGTGIGEAVYQIVKKFFP
AAVCFLMSVSSKRALVLKMLQVIRAGRWEYDRSEQALINAFNAVRRAKTPGGIMTYDTDR
ARGSNHGDLAWATMLAVINEPLGQEQGGGGFAMEF
>fig|6666666.356851.peg.26
MSGTAKPTRKKFRVAVSGSTVDGREIGRDQIYAMAESYNPQVYGARVNVEHILSPYPGSD
FGAMGDVEALSAEDITDGPLKGRAALYAEIEPTERMKQLTGEGKKIYSSIEIDPQFAATG
RPYLRGLAMTDTPASLGTERLKFAAQQRAQVQAFNNLPGEPVMFTEAMEAELVELSEQRN
DEGKQWFSRVMGIIGKGRKSEGEQFSQVREAVENVAQSHADLLDNFNALKNQQQQNSRTI
QTLTSELAALTQKLATQDNSYNQRPAASGGNSGAQLADF
>fig|6666666.356851.peg.27
MENSTRNLYNQYISRQAQLNGVQPNDVAMTFSVEPAAQQRMEQAAQESDEFLKQINVFGV
KAQEGQKILIGSKGPIASTNNSSDGTSRRNPTDNHSKEPNTYHCRKVNYDSAISYPQLDA
WASQPNFQALISQANAQQIGLDRIMIGFNGITYAEKSNRSANPLLQDCGVGWLQKTRNDA
AHRIIKNVTLTARDEDNKIIAKGTYGNLDTAVFDAKNSLLDPWHRKAPDLVVIMASDLLT
SSNFPRLNALSQSNPNTELLAGQLIVSQERVGGLPTFLAPYFPSNAVLITSFKNLSVYYQ
LGALRRSIAEEPEYNRISTYQSSNDDFVVEDYGKVALIDGIQFAQAAGDGQ
>fig|6666666.356851.peg.28
MAERRGQADTETEVSRTAHEQILHRLRLHQAALKQVQSDATKAEMKKAMLPEYDGWIDGT
LEGDSGRQDEVIVTLMVWAIDCQDNALALKLGRYVVKHGLSLPADKFRRDAVTVLAEEVS
NPVLTLATTDADADLSGYTAVLDEVAAIVDGKDMPDEVRAKLCKARAFSRRAAVDAPTKG
EALKLFREAMARNPNAGVKRDIATLTRELKKLMPASSNEPEEGAPGDDEAATEPPAGETT
PATPTDAAQPAAKQAAVRNTTARKTTRTTGKSKAARQSAKR
>fig|6666666.356851.peg.29
MSLVASKRVSDSGDVPEIDDGAAAVSAGEFWPVIVLRDLRLAARITGGITTTRLMHVTTE
AVVHVTDQLAGWQQAQQAAGYAALADVPAGQVNGESIKVYRFKRAVYAIARALLLEGYRD
VDTTAKGDKATDTFDSQRDDLWRDARWSIADIRGAQRLFAELC
>fig|6666666.356851.peg.30
MLMVVRALQGDTVDLLCYRHYGTSAGVTEQVIAANPGLSRQMFLTAGQAITLPDIPRQTE
QETVQLWD
>fig|6666666.356851.peg.31
MGLNDLQRLNDGVTYGLSVMVTGIGVMTVSEKVALAGLVIGVVTAWRAWLFRRRIERAQR
RRNELIEQILQQSERRPLNASERRAVAILHQGDVDDESRD
>fig|6666666.356851.peg.32
MKAAIKRCSIALIVAIGVTLAPGTLRTSPEAQQKTASWEDCRASPYYCPAGVLTVGIGST
GNVQNRPYSNDEIARRWVNDMQRAENCVNGNFNGAAMPQSAFEAMTDTAFNLGCSGLMWF
TNRQGSKQRTTIWKHAQAHEWPAMCERLTDFVNSGGQRSTGLVNRRTDFKVWCLRDIAGA
P
>fig|6666666.356851.peg.33
MKLTATLAALLVLAVSGVLWQTYQRGIDRAHTEALTDSARQQHELLTEVRALADDARNVL
AQVREREQQRYAEGEERREKMREVMRPDRCANTVVPAAVSDSLQKRASVNRHADTERSGA
ARPDGADTDAHAKNAGDLGRGRALE
>fig|6666666.356851.peg.34
MTWGAVALWSDQLRDALDTCNADKAAINDLYLRRLQRLKDAATP
>fig|6666666.356851.peg.35
MLKTDSLRDALTASSTWCRANPEAFTVFVEEGGIETTGETPSFLYRYSLVLFVMNFTGDI
DDFTLPLMAWLWQNQPDLLLNPQKNREVKFTTLINNDDSADILFEIPVRERVRVTRDDNG
TLRAEHLPEPRPRLTGGVWDAVLDDATGETTT
>fig|6666666.356851.peg.36
MTDNLFHALDTVFDDILYGLSPAGRLKTARQVGQALRRSQQQRIRAQKNPDGSAYATRRR
KVLRSQQGMIFVWEGQVRHLKNWHGGRGKYGRTLTGFDEDRNAIRTFYRSDIERYIEINT
QAVRRTTSKKAPMFQRLRGYRFLKMRADTDGASVGFDGIAARIARVHQYGERDKVGPGAF
ARYPVRELLGISPTDERLIQDTVINGLGSAAT
>fig|6666666.356851.peg.37
MSAELMRLLENLLRVGVVTAVDPESWRVRVKSGELLTDWLRWNTTRAGAFNVWFPPAVGE
QVLLGCLGGNPETAVIIGSLFSEAHPAPGNSLKEIVITAPDGARFRYDAAAGALEATGMK
TVNVVASVSVTLNTPVVECTQHLKARTVEITHGGTLAGNVAHSGGAMTSNGVQVDNHRHG
GIQPGGSWTSGTQ
>fig|6666666.356851.peg.38
MTATYTGMNPHGTGTLTDADQLWQSVRDILTTPLASRVMRRDYGSLIPDLLDAPQNAVTR
LQLMSAAVIALTRWEPRISLNAVDIRYSASGTVEAELSGLITETMQAASSTLTLRSDSDG
DG
>fig|6666666.356851.peg.39
MATVDLSQLPQPQIIEVLDFEVLLQEVKAVMIAAFPTAQQASVTAALALESEPLTVIAQV
IAYREMMLRQRINEGAEACLLSYAVSSDLDNLAANLNTQRLTITKATDTADAVMESDSAL
RLRAQAAFEGLSVAGPTGAYEYFAKSASGKVADAKAISPSPAVVVVSVLSTEGDGSASAD
LLATIDAALSADDKRPVGDRLTVQSAEIVRYTITAVLYRYPGPESEPIQQAAQQALTSWL
NTQGRIGRDVARSAIMAALHVQGVQRVELLEPAQDIVIGDTQAAYCTGFTVTEGGSDE
>fig|6666666.356851.peg.40
MSNSLLPPSASDFMRHVASSTQLLSEIAVNLDTLWDAERCPAQLMPYLAWALSVDRWDKR
WSEQTKRQVIKAAWLVHRQKGTIAALRRVVEPFGYLIRITEWWQTGGVPGTFRLDIGVQD
AGITEETYLELERLIADAKPVSRHLLGLNIVMDCAGNIPLAAGQYSGDALTVYPYFPETI
TTAGADVRGVVVHLSDNVSVSA
>fig|6666666.356851.peg.41
MTTRYFALLTTTGAALLANATALGRQLQITQMGLGDGGGTLPTPDPTQTKLVNERRRAPL
NSLSIDPANTNQIIAEQVIPEDEGGWWIREIGLYDANGNLIAVANCPETYKPQLQEGSGR
VQTVRMILIVSSTDAVTLKIDPAVVLATRAYTDSKSTEAKTYTDAQTSSAKIEVKAYADN
LLDQLATTMTATLTEKMDKTQNGADITDVAKFLENIGLTAPRFSGVVGTTRNAKMSIATA
SATATFTADEIIVAESLGGRQYRLSLFNASVNLTMTGAGGMDTGTAPAAGFVALYAIYNP
TSKAQALLAVNTTSAVSPEIYAGGNMPAGYSASALVSVWRVSSSRFVVGYQSGRHINIMR
SAALSSTTQHADLIPLSLAGLVPPNAHSVNGDGYTTTSDGSTVAVNFSIASSATGINRYS
ATQFGSLSMPFSSVAIIDAQTVYYTATIVSGALTMAINVSGYEI
>fig|6666666.356851.peg.42
MIYVQFSDSSQTDVVAVFSCPQNEAAYQHQGQVPDNDARYLTFISKLEQVE
>fig|6666666.356851.peg.43
MMMVYGLFVFELRTLPYQQLQQSRAWRHVKNERINRSAKWQYIGAGEDQITLSGVLYPEI
TGGEVSLTALTTQAYSGRPWPLIDGTGQIYGMYVLTGMQTTRTELNRYGKAKKIEFSLSF
QRCDEDLREKLQSSSFSDLMDTARSAATNAMNNVKDAATGAIDTVKGLF
>fig|6666666.356851.peg.44
MLWSLITGAVSVLGGVLSLLLSPIGLIGAAFVAAGLLIWRFWEPIRTFFSGMFTGIVISL
GPIRQAFTGLAPVFDVIVSAVSRLWDRFTQLFQPIQTTKKTLDDCAIAGYGFGKVLGSAL
ELLFWPLQKLMEGIGWVLEKLGLIPSGLDAAQKKADQLKELTPEGKDRLQGLVANLTGDL
KGATTAPPPAPKPPLTGDSGTQRRLQKIADNTGGVLEETKKRIGPGDIVFKNLPKALAVR
GEWQESRLTGGTPSAPSQPAQTMQALSDRPAVVAATQPVKQADASPVGRPAARTPAASGF
NGEIHIHLHGVERQDARELGRIVADAVSAELTRRDRLQRGSFRDRE
>fig|6666666.356851.peg.45
MKSLDIRVAFSAIDRLTRPVNAARQSAGGLSESLKRTQAAIKDLDNQSRTFNRLRDSVQK
TSRKIDEASRSLDGLKKAQQNNTVLTDKQREHMAALAAKLERLNITRDQEMVKLRAVSQA
LRGHGVSLVGSNATIQSAIRRTEQYNQTLERERRQLAAVTQARARYERMQQTAGKLRGSG
TMAVAGGAAVGYAGGQFLAPAVGFDEEMSRVQALTRLDKGDQQLAALRAQAKKLGAETAF
TTRDAASGQAFLAMAGFTPQAIQAALPGVLNMALAGGMELGETADIGSNILSQFNLDASQ
MDRVSDVLTGAFTRTNTDLFSLGETMKYTGPVAAKLGISLEDAAAMAGMLANNGIRGSDA
GTAMRASLARLASPPKAAAEALKELGVSVADAKGKMRPMQDVLRDLYKATKKYGQVDQVS
FFKDIAGEEAFVGLQTLVQAAGSGALGKLSGELKKAKGEADAVAKKMADNLGGDLKNLDS
AWEGFRIQVEETTDRPLRSLTQGLSDVITTVSNWVRENPRLTQTLLLAVGGAAAFAVAVG
GTSLAIGLLMGPLAKLQLGFSLLLGSRGVGGAVSMFSGLSSLLGGPMARMGGWLQLFSGS
TGRLTATLTHCVACYWPCLPRRCLH
>fig|6666666.356851.peg.46
MQFDQIDDLVADIAVVFNWPPSELFSMDLGDVIAWRARAAIRSGASEADEKP
>fig|6666666.356851.peg.47
MNTPNDNTVTLATPIARGDSTISQVAITDDIKQAGSLRGLRLVNVLNMDVDSITTLLTRV
TSPKLKLAEINAMDTRDFMRLAEAITPFLVHAEPGEPNAEATEEA
>fig|6666666.356851.peg.48
MAVPHKLRLFTCFVNGNNQIGKVTSVTLPKLTRKTEDFQGAGMIGSVAVDLGMDSGALEA
QMVVGGMEKKLLLEYGGDIDDVRLRFAGEYYTDGDSQLVEVEMRGRITEIDGGESKQGED
TSVTYALKNTYYKLSIDDQSVLEIDLLNFIYKKNGKNIYPDRITSALGLGN
>fig|6666666.356851.peg.49
MRECAADIRDYRHELNNVMVANMSETRFHGVRVRENTDLVTAINDIDSSVIGVVAVAEDA
DADTFPLNTPVLITRVNSVLGKAGKTGSLYKTLKAIADQTSPKVIVVRVAAAVEGGDKTQ
SQLIIGGTAADGSYTGMYALLTAEAKVNYRPRILAVPDYDTAEVTSALCVIAQNLRAFVY
AGCHGCATMAEAITYRAQFAYRELMVIWPDFIAYNPLSGSNETFPAPAYACGLRAAIDNA
QGWHKSLSNVAVNNVLGISRDVFWSLQAEDSDANELNNKEITTLIKRNGFRFWGNRTTDT
HDYLFEVYTRTAQILADSIAEAQFEAVDEPLTPANVKDVVNGINGKLSALVTAGRLIGGE
CWFDIQDNPTTGLRQGQVRVRYKYTPVPPLEDLTLYQTFTDDYFDSAFSSLGGV
>fig|6666666.356851.peg.50
MAITELTDSLINAAKRYDDALTEAVKSPAFSITLGGKSLKELSDRLISLSLTDNRGFEAD
QLTLSIDDSDGRVELPPRGAQIALSIGWQGEALTYKGLYTVDEISHEGPPDVLGVTARSA
DFREEFNVKREVSWHDVTIERVVSAIAHRYGMKAQISDMLMNIEIDHADQTEESDMSFLT
RMAEQLGAIATIKNGTLLFILPGGGVTASGKALPSASLTRSSGDGHRFRIADRDAYTGVR
AYWLDLKFGKKKKVSVKRRRTKPKPKKEKSSSREGDYITGAEGNVFVLRKTYQNEEVAKR
AAAAKWRQLQRGAAEFSITLARGRAELYPEMHLTVSGFKPDIDNQDWIIARAEHVIDGNG
FTTRLELEAKIPDWIAESE
>fig|6666666.356851.peg.51
MARTRTSRRLSDITIRQYHQCQNLECSETFTTLNTVERRVSKRTREDPLPPDFIPQDAFP
ASHYGRDQLNLAL
>fig|6666666.356851.peg.52
MTATRRFFCACNLASGSKMAAEWQRPFFRYKKGGLQSVAIVNCC
