# Supplementary material for: May the Phage be With You? Prophage-Like Elements in the Genomes of Soft Rot Pectobacteriaceae: Pectobacterium spp. and Dickeya spp
Source: Front Microbiol. 2019 Feb 14;10:138. doi: 10.3389/fmicb.2019.00138 (PMC6385640; doi:10.3389/fmicb.2019.00138)
Supplement: Supplementary file 1 [file Data_Sheet_1.ZIP › Supplementary_prophages_MULTI_AA_FASTA/FASTA MULTIPROTEIN SEQUENCES/phiDdi3.txt]

>phiDdi3
MDTTPAVLITGASSGIGAVYAERFAHRGHDLVLVARDSTRMDALAVRLHQDYGVTVDVLP
ADLTQPDELAVVETRLREDSHIGILVNNADMSIAGNFLEQATNDIGRLVALNTVALVRLA
SAVAPRLAAAGEGAIINIGSVVGLAPEFGATVYGATKAFVLFLSQGLSLELAPCGVYVQA
VLPAATRTESGERSGTDINTLPPVMEAEELVDAALVGFDRREPVTIPPLHEFGQWEAYQH
ARQAMLPGFAQANTDARYRLMHSPILNCVRSAPVLFTQATDSLMVNQ
>fig|6666666.356839.peg.2
MWSNSAQRGTGRLGVKVQPSGSKVWSSLMYRKTSVST
>fig|6666666.356839.peg.3
MKELTKESNSLYIFPLSTNGERPVRTDSLARSIMHFRAFNPEFKVFTARDLRRTCKTLMG
EAGISKEIRDRIQNHALNDVSSKHYDRYDYLTEKRRALEIWEDRVNNYQRQQENNVVNLF
GRR
>fig|6666666.356839.peg.4
MAKYELNSAEERYQPGSGDLVLANKLGIIDEQEMEALESGLLLMLYEQLFIEGQPPEMLA
FEHISRWHRQWLGNVYDWAGRLRNANLTKDGFQFAAADRIPLLLDGFEKQFLARSGELKS
LARSELVNYLAECHVEFILIHPFREGNGRLSRLLCDVLSVLSGKGLLDYSLWDEHKAFYF
KAIQAGVSGNYSPMMQLVSDILPD
>fig|6666666.356839.peg.5
MTKKTAHTQITKTQIYRAVASSTAIETGVSVQKIEQQLKKNQAQAKAVGLAR
>fig|6666666.356839.peg.6
MPEKRELVRYVMKEHQASERRGCRIIGINRSLLHYCPNTARDLPVVEALQKLAHQYPAYG
FGLMFSKLRQAGLLWNAKRVYRIYRLLKLNLRRKGKECLPNRHPQPLVIPHKMNHCWSVD
FMSDALIDGRRFRLFNVVDDFNREALAIEVDLNIPAHRVVRILERLSAERGYPAFIRSDN
GPELTAAALAEWAERHGVILDFIQPGKPMQNGFIERFNKTLRTEILDMYLFRTLSEVREL
TEDWRTEYNEERPHSSLGDMPPVIYARKKLAGDPHCRWY
>fig|6666666.356839.peg.7
MKKVRFTETQILRVLKEVEGGRHVKDVCRENGVSEASYYNWKAKYGGMVSSDIKRMKELE
EENRRLKQMYASLSLDHEILKDVVSKKL
>fig|6666666.356839.peg.8
MAVRKNPDGGWICELYPNGAKGKRIRKKFATKGEALAFEQYTVQNPWNEEKEDQRTLKEL
VDSWYSAHGITLRDGLKRQGAMHHAFECMGEPLARDFDAQMFSRYREGRLRGEYARSNRV
REVSPRTLNLELIYFRATFNELSRLGEWKGENPLKNMRPFRTEEMEMAWLNQDQIALLLS
ECKRHDHPDLETVVRICLATGARWSEAEKLKGTQAAKCKITYTKTKGRKNRTVPVSKEIF
DLLPVDKKGRLFSDCYGAFRSAIKRTGIELPAGQLSHVLRHTFGAHFMMNGGNILVLQRV
LGHTDIKMTMKYAHFAPDHLEQAVKLNPLATSGDKVATEKANDG
>fig|6666666.356839.peg.9
MKSYNHFWLQSTGYTKMKIDLSEQNNVEILDRICETYGFSQKVQLANHYNIAASSLSNRY
RRGPISYDFAVYCALETGASIHWLITGEGPKFSGDPIIDPSKNTISIPHFTIVEGRLSEM
EPLSVSPFIFRKKITAPMSLEYDGHTYFIDRTHPLSDGSWLVDIEGAISIRDLTVLPAKR
LHVAGGKVPFECGVDEIKTLGRVVGVYSEVN
>fig|6666666.356839.peg.10
MFDYQVDKQPHFNDACRQFAQRHNLEAVAAAVGMRPQMLRNKLNPDQPHRLTCDELWHIT
DVTEDPTLIDGLLAQMKCMPAVPVNEAKPERLTTYVLEAAAAVGAVAARSVSTERLTQTG
RHDFIGSVNSGIRFLSLVGLSIQARIQQNPTISATVDVISGIGAGLS
>fig|6666666.356839.peg.11
MGFFGFGKKVAAAKVELKKVENRDLMEAIIGGCLLVAAADGEIEKEETDKLDQLLRSNPQ
LSHFGNEITQVIGRFTEQLQAGFRVGRLNILRELDDVKNTAKDAEEVFVNMLTIAEADGE
IEPAEQKVLEEVGRRLGLRIEDYL
>fig|6666666.356839.peg.12
MDGLTNKLRLAAAMVLAFMAVAVDFSSYLLSVASDAFFIGAMVAVIWAPLTKKA
>fig|6666666.356839.peg.13
MKQPISIAPFLWCHQTEKISSVEIRHGKGVQGIIIRPDGRRWNPPKGAFNR
>fig|6666666.356839.peg.14
MFKGESRAQSFWERAALETREIILFSAKPKLKSRHVNYSWHQFTAEERAAIWSAIKRIRA
ICDETALFGPDDFLKTSNQNGTPNQPNPSPIH
>fig|6666666.356839.peg.15
MKNAEVKTMTVAADGALIELLNKARLEERKDQHLSFSLRLAALAIRAQQRDLSAAELVEL
MRQESERFEHSAQGLS
>fig|6666666.356839.peg.16
MDSMDMAQEREAFIRETQIQQARQQSGCAVSAFVCESCDAPIPEARRVAVPGVRLCVYCQ
GDAELKNKHYRGAL
>fig|6666666.356839.peg.17
MSIIATPLKWVGSKARVMDILREHLPAGDRLVEPFAGSCAVMMNTDYPEYLIADINPDLI
NLYQVIKEDLKDFIDTAEGLFRTANTAESYYRFRQVFNRSKENRTTSAALFLYLNRHGYR
GVCRYNRAGGFNVPYGHYASPYFPLAEIQAFAEKARRAKFICAAFGETLQLIRSGDVVYC
DPPYIPQTPTASFTSYHTDGFTHNDQYDLCSALSRLAERGIPVIASNSDTHHAHSLYHRF
DICRFTAPRSVGVAAGESKQAGEIIAKRLPVHGQRGAA
>fig|6666666.356839.peg.18
MRAIDLFAGFGGSSTGARMAGVHVVWAANHWPAAVEYHRLNHPDAIHVCQDLHQADWSSV
PAHDLMMASPCCQGHSRARGKAAGNPQHDASRSTAWAVVSAAEYHKPSAVIVENVPEFLN
WALYPAWAAAMAALGYALSPHIVDCADLGVPQNRVRLFLICTRSRSPLLLDLPRIGHVPA
ASFIDFEGGKWSPVNRPGRAISTLERIENGRQQFGDRFVFSYYGNTKTGRSLSRPIGTIT
TRDRWAIVDGDRMRMMTKREVLAAMSFSSSYITPDSHRLTVNMAGNAVPPVAMCRVVGAI
GGCL
>fig|6666666.356839.peg.19
MSILQLAVMGEYFAAMKAGLKPFEYRLDNAYWRRRLIGRDYEQLVITWGYPARSDMSRRL
ILPWLGYEMQTITHPHFGDKPVNVFAIRISDGVCE
>fig|6666666.356839.peg.20
MTDLQILEHNGAYHAVREWQREQFSPGEPAGLSFVERSLWHLNKIDHDWRQQYLAGMPDY
LAKYFGQRYEKLFKSDEHKGRRRANTFLLRTVGKSVLPRLRTVTERYQTQQRAAGDLPFP
FYDDLEKLPVYDRDNIRALSQQVADFMAASLRDYTENRIRNTGELTDRYITLLSFRHLGL
LTLQAGTQPPYWAQFTKSRHPLSTEKAESGLLRMMSPEWWRARLKRRRDIQREHMAIAVG
QVQKAASPYVSRSTLDEWKEQKRRNREFFKAFELEDEEGNRVSLDDKVNASNANPAIRRC
ELMVRMRGFEDLAQEMGCAGEFYTITAPSRYHAVHSGGGFVEQWSGASPRDTQKYLCGVW
ARIRAELSREEISVFGFRVVEPHHDGTPHWHLLLFMRPEHIEQVRDIMAYHARREDADEL
NSEKAQKARFHYEPIDPEKGSATGYIAKYISKNIDGYALDGEADEETGENLRDMAKAVSA
WASRWRIRQFQQIGGAPVTVYRELRRLGDKQLDNAAMDAVLAAADVGDWAAYTQAQGGPL
VSRDALVVRLSYEVTERANQYAEDVQKVQGVYSPLLGAHSAIITRTVEWKIVPKQAAASA
GAGVSGGPAAAWSSVNNCTPGLRRRLSELLRLRGFPPDPVLVDVLIRGGNLAMSEGRALK
MVNGRLEEVRKTGDCELWTGWNWES
>fig|6666666.356839.peg.21
MGYLGSKAASGAYQKIIAAMPPHDTYIETHLGSGAVMVRKPAAVRSVGIDIDGEALRHFS
IGHSIGAGGLQHVTLIDADAVEYLREFDFASAGQVLIYADPPYLPETRTSRARYRFEYTV
EQHRELIAVLRSVPASVMISGYPSALYDELLGDWRSITFQVMTRGGVRTEQLWVNYPEGA
AYDATFAGENYVDRQRIKRKAQRWADNYRAMSRPERLAIMSALQGVDASDC
>fig|6666666.356839.peg.22
MEVSVFVERVGLLAKLTEHGGADEHDKDVALAWINEMVNEFVSREVNGFERE
>fig|6666666.356839.peg.23
MVAGDEVYNSAPYKKEGVMSSIAALRLGNPVERLARVLKENQDKLNLSKDGFVSVDLSNE
EALKAIRDQMDKLEGIKTSTVKAKHYYRTR
>fig|6666666.356839.peg.24
MERLYLYRVESDRFTYKKPLTKITAKSNVAIIGFCNNVLL
>fig|6666666.356839.peg.25
MAAWGIVFFLAGGFLTFALNISGGFRWLSNALNLTPDSFNGMLSATTDRSQRINEIKQIA
WVVISIVLAALFGWLNKQRTSKGDRRWDALAKAVGNNAFESLLMEASARQFPIIATLSSR
KIYVGLVTCPALENGLSEHLEILPMLSGYRDKDDLTISITTNYHQHYLESGIIGGMSRLN
IQDFRVLIPKDEVETISFFDTETYNKFKEDEARDRKNCRNLGGKKPSTRRRRTTDDAEQD
SA
>fig|6666666.356839.peg.26
MAKRRKPQPPATLAAAPTGPAGVEAFSFGDPIPVLDRRELLDYIECVRTDRWYEPPVSFE
GLARTFRAAVHHSSPIFVKRNILTSTFIPHPLLSQQAFSRFVQDYLVFGNAYLEMRTNRL
GGLLSLQPTLAKYTRRGLDLDTYWFARYGYNSQPYAFEPGSVFHLMEPDLGQEIYGLPEY
LSAIPSALLNESATLFRRKYYLNGSHAGFILYMSDGQQNQEDVNNIRQAMKSAKGPGNFR
NLFLYSPNGKPDSVKVIPVSEVAAKDEFLNIKNVSRDDMLAAHRIPPQMMGIIPNNVGGF
GDVGKASKVFVRNELMPLQRQILALNEWAGIEVIRFDSYQLDVEDGNLSVSISK
>fig|6666666.356839.peg.27
MGRSGTAGGSGRSLADMETTAQHTDLDPRRQAMFLWFQGLRIARIAEMLGEKPATVHSWK
KRDKWGDYGPLDQMQLTTAARYCQLVMKPVKEGKDFKEIDLLARQAERHARIGKFNNGGN
EADLNPKVANRNNSPRKPPEKNVFTDDQIEKLVDVFHRGMFDYQRHWWEAGNKYTVRNLL
KSRQIGATYFFAREALIDALTTGRNQIFLSASKAQAHVFKQYIIEFAREVDVELKGDPMT
LPNGTTLYFLGTNARTAQSYHGNLYLDEYFWIPKFQELQKVASGMALHKQWRQTYFSTPS
SLTHSAYPFWSGTLFNRGRAKADRIDIDLTHAHLSPGVLCPDGQYRQIVTVEDAVRGGCN
LFDLDQLRLRYSPADYQNLLMCDFIDDLASVFPLSDMQACMVDSWEVWDDFQPLLLRPFG
RYPVWIGYDPAKGTQNGDSAGCVVLAPPQALGGKFRILERHQWRGMDFRAQAEAIRKLTE
QYNVTYIGIDSTGVGHGVYQNVKQFFPAAREFVYNPNVKNALVLKAYDVISHRRLEFDAG
HTDIAQSFMSIRKAMTASGSRPTYEASRSEEASHADLAWATMHALFNEPLEGENANSHNI
VEIF
>fig|6666666.356839.peg.28
MAAKANARRFRIGVEGATTDGRTIERAWLEQMAANYDPAVYTALINMEHIKGYTPDSPFR
RYGKIEALETEEIQDGLLSGKLALYAYLAPTDDLIALTQKWQKIFTSMEVNPDFADTGAA
YLVGLAVTDDPASLGTEMLTFSAGAKHNPLAARKQAPGNLFTAAEETSLVFELDDNKPSL
FGRISALFAKKQTSDDARFGDVHQAVELVAQEQQQLAGQVQQHGAQLARLSTLETDLQAQ
KTELASLKETLGKQDRNPAFRPLSTGGADIATVLTDC
>fig|6666666.356839.peg.29
MKKDTRFKYNAYLTQLAALNNVPVEDVGTKFTVEPSVSQTLEDKIQESSAFLTLINIVPV
DEQSGEVLGLGIGQTVAGTTDTTQKEREPTDPTYIDGSGYKCTQTNFDTALPYSKIDLWA
KFQDFQTRIRNAIVQRQALDRIMIGWNGVQREKNSNRVKYPLLQDVNIGWLEKIRQEAPA
HVIGNIVDDNGQEISRKIRVGKGGDFDNLDALVMAAVNEKIAVQYQDDTELVVICGRQLL
ADKYFPLVNKEQDNSEKLAADLIIGQKRMGGLQAVRVPFFPANALLVTRLDNLSIYWQDG
TRRRAVIDNPKRDRVEDFESVNEAYVVEDYDCTCLIENITLGEFAASAAAQVAENGGTPA
TPDDPNAGA
>fig|6666666.356839.peg.30
MALNPFQRHTRFIQGQQAAHSGGTARPLSGYDRMLMQLTEDQMRLKRIQSQEKKAELKRQ
LLPAYAPWVAGVIAADGQRQDDVLMHVMVWRIDAGDYDGALTIARHVLRHDWVMPKRYTR
TTACTVAEEFADAAIRAFLARQSFDAGLLQAALDLTADADMPDQSRARLYKSLGYAQRLA
DCPAPALDNLRRALELDQRCGVKKDIEQLERQLRNAENGG
>fig|6666666.356839.peg.31
MSFIAPESAPAQQDLIKNTAFWPDLDIAHFRDAMRTDGTVTPPRLRQAVLTAISEVNAEL
FDWRQRQLADGYTSLADVPGEQLDGEPERLHLYRRAVWCWARANLAERYRDYDATAAGNK
RADALEPAIDDLWRDVRWALSRLQSQPHVIVELI
>fig|6666666.356839.peg.32
MQVRAQQHDTVDALCWRHYGRTAGLTEQVLAINPGLADIGPILPHGLLVELPDVALAATQ
ETLQLWD
>fig|6666666.356839.peg.33
MNETDKSIVTLFIIGMLIAVGKVLAGGEPVTLRLFLGRVLLGGFVSTVAGVALVQFPDLS
PLAINGIGAALGIAGYQTIELLIQRRAKQLSDKAGGNE
>fig|6666666.356839.peg.34
MLAFSEGTANHPLTRNRGYDVIVTGADGAPEIFTDYRDHPFANGRPAKVFNKQGQRSTAA
GRYQQLYRYWPTYKKQLRLPDFSPASQDTLAIQLIRERRALDDVLAGRIACAIVACNNIW
ASLPGAGYGQREHDAVRLLSVYQQAGGRLA
>fig|6666666.356839.peg.35
MSLWLKVAALMVLLVAAVAVQSWRLSHAQQLADQQAQTLTAQHAALTEQASQLKSLADLA
ERNNAEQARLRSLAADTQEALTERQKTLARLQRENEALKRWADTALPDDIIRLRQRPALT
GGRTYREWLSQANALPVSGGQPAN
>fig|6666666.356839.peg.36
MNKPRLLRNALSSAVPHLRDNPDRLHVFVESGTVVGTLAPSLSWEYRYTLTLIVTDYAGN
EDLLVAPVMAWLREHQPDLLANPEKREKGVEFETEILNNGSVDISISLKLTERVQVRAGS
GNQVVEPLLEPGEPDDYWIDRRG
>fig|6666666.356839.peg.37
MDNLQRIDDWLAALLAKLTPAERKALLRGVARDLRKRQQERIRLQQNPDGTAFEPRRVSL
KDKKGRIRRQMFSKLRAAKYLKASATATEADVGFIGSAQRLARVHHYGLRDRVREHGPVV
KYAARQLLGMDTELINHILNKLHVSIK
>fig|6666666.356839.peg.38
MLQVSNGNFFNPDDDIQESVHRAPIYTNAIFFDDNIETPIGKLLNTTINSSYKIIIAEMN
CKQKNKFNNGESNPLSCMGGNEMIADISAIFSFSMNATCTTSSHLIESLLQGDTSNSYKR
PFLFISQFFDQDVILKDREIKHFKNLISMMLKMNRKDYEVALKSIHRYVSAMYRILDDSH
AAYSLLVASLEALAQTEKGNYQASWNDYDKAKRNLIDQEIATLPPEKQDLIRNEIIKEKH
AKIGKNYVNYIISNIEDDFYRVDRRDYRKISRDDLLLALKNAYDLRSSYIHELKKIPKEI
SGFPTHDMRVLIDDKPFLTFNGLAVVAREVIKNFIIKSKKEERKEEIYDEVIHGIFDIKK
TDEYWIANPNKYTKSEIKRYLNIIIDMIEKNRLNPCGNKIIDMHGLMVEIEKKIKGENNK
DDKAIMVLTFLLIKKFFHLHEDIKSKINIENSRKLFSELNINSLVFIALLREKFIFQPRD
AYEFMEKYRANRYEKPSINISEYAEYNIMIKIMTESFRIGDTQTHAHTMEFISGMPNYDK
LIGK
>fig|6666666.356839.peg.39
MNAQTTEIMRLLLNLIRVGVVIDVDPNNWLCRVQTGELQTGWLNWLTTRAGRARTWWKPS
QGEQVLLLAIGGELTTAFVLPAIFSNDNPPPSASDDALVTVFPDGARFEYEPANGQLLID
GVKSVVLNADTLTLNAAVTINGQVTQQGGDMSSNGVVVHTHQHGGVQGGGSNTGGPV
>fig|6666666.356839.peg.40
MRYLGMNQQTGGRISEMAHLRQSVRDILITPLGSRLARREYGSLLSELLDQPQNAATRLQ
VMAAIYGALHRWEPRLQLTAIDLTTTLDGRMVADLTGELVSGQSAALSVSLGSDA
>fig|6666666.356839.peg.41
MSVIDLSQLPAPDIVTVPDFETVLAARKAAYLALFPADERDAVAATLALESEPVVKLLQE
NAYREILLLQRINEAAQACMVAYALGNDLDQLAANYNVDRLTVTPADETAVPPVDAVLES
DDDLRQRIPAAFEGLSVAGPTGAYAFHALSADGRVSDATAISPSPAAVTVTVLSRESDGA
APDDLLAAVAAALNDESVRPVADRVTVQSARVVPYAVTARLYLYPGPEAEPIRQAAEAKL
TAYISAQRRLGRDIRRSALYAALHVEGVQRVELDSPAADVVLDDTQAAYCTGNQVTIGGN
DE
>fig|6666666.356839.peg.42
MNNSLLPPGSSALERRLAAACGDISALSVPIRRVWNPDTCPASFLPYLAWAFSVDRWDEH
WPEAVKRQVIKDAFFIHRHKGTIGALRRVVEPFGYLIRITEWWQIGGTPGTFRLDIGVQD
AGITEETYLELERLIADAKPVSRHLLGLAIHLDSRGALPVSAGQYSGDALTVYPYFPEIL
TTGGADRRAAAVHLSDNVSVSA
>fig|6666666.356839.peg.43
MTTKYYAILTNTGAALLANATALGRQLPITQMALGDGGGTLPTPDTAQTKLVNERRRAPL
NSLSVDPVNPSQIIAEQVIPEDEGGWWIREIGLYDAGGNLIAVANCPETYKPQLQEGSGR
VQTVRMILIVSSTDAVTLKIDPSVVLATRAYTDGKAAEAKAYTDAQTGGAKIEVKAYTDN
MLTAHLAAANPHPQYAVSADVAVAMKAKLDVADVVGIPLPWPQAVAPSGWLKCNGQAFDK
ALYPKLATAYPSGVLPDLRGEFIRGWDDGRGVDSGRGLLSAQRATLLRTAMIDYAGTDLD
NSSVLNGLAYAEADGSTKSIYPASAIYAPNGDNLSNTAAADNAVSGTSSFAAFQTGVTPP
NWISVRSRNVAFNYIVRAA
>fig|6666666.356839.peg.44
MSEKYSVAVQNAGLGKNGLAERAGWLTVYHVDPLTREYTGASYEYLMIGTGLPADSYVDA
PDLPGAGQALRRTADGSVWEHVPDLRGKTAYSTTNGQAQTVQDIGALPGGLTLLAPATAF
DAWNGDQWVTDTGAQQAAAIAVAAQTLADRKAVAVARINELNYAVTLGMATRAEKDALTD
WQTYLVQLSRIDTAAAPDIDWPAAPEK
>fig|6666666.356839.peg.45
MATDYHHGVRVTEINDGTRTITTVSTAIVGLVCTADDADAATFPLNKPVLITDVLTASGK
AGESGTLARALDAIADQAKPVIVVVRVPQGESEAETTSNIIGGVTADGKKTGMKALLAAQ
AQLGVKPRILGVPGHDNKAVAVELASIAQSLRAFAYVSAHGCKTVADAIAYRGNFSQREL
MVIWPDFVAWDTVADAEATAWATARALGLRAKIDEQTGWHKTLSNVGVNGVTGLSADVFW
DLQDSATDAGLLNQNAVTTLIRKDGFRFWGSRTCSDDPLFAFESYTRTAQVLADTMAEAH
MWAVDKPLTPSLARDIIEGIRAKLRELVAQGYLLGGDCWIDESVNSKDTLKAGKLAIDYN
YTPVPPLENLLLRQRITDTYLMDFTGQVSG
>fig|6666666.356839.peg.46
MALPRTLKYLNLFNDGNNFMGVVESFTPPKLTRKLEKFRGGGMSGTVDIDMGLDDGALEC
EWQIGGWEPLIFKQLGTAKADGVQLRFTGSIQRDDTGEVQAVEIVLRGRHKEVDSGEAKQ
GEKTTTKISTVCTYYKLTINGDVLVEIDILNMIENIGGEDRLAEHRSAIGL
>fig|6666666.356839.peg.47
MQELNTEKTVTLDSPLKRGDTVIDSITIRKPTSGALRGVRLQALMEMDVNAVMVVLPRVT
APALTATEVLELDPADLVALAVEVVTFLLPKSARQDSPAS
>fig|6666666.356839.peg.48
MADIATVFHWPPAVTADMPLTEVLTWRHKAILRSGAGDE
>fig|6666666.356839.peg.49
MSNSLRLQVVLDAVDKLTRPLRQAQAGSKGLSTAIKESQVRLKALDTQAARIDGFRKASA
QAAVVSNSLKGAREEAARLATQFAATERPTAQQARLLQQAKDRVNELQDKYNGLRVSVQR
QREALSASGIDTKKLSDAQRQLRSEAQSVTDSLQRQQQALKQLGERQQKLNAIKARHEKT
LDTRNKLAGTGGTMVATGVATAAPMIAPIKAYADSEDAATQLAGSMMGPGAKVSAEFEKI
NTLAVSLGDRLPGTTADFQNMMTMLRRQGLSAQSILGGTGEAAAYLGVQLKMAPTEAAEF
AAKMQDATGTAEKDMMPLMDIIQKGFYAGVDPTNMLGGFAKIGSAMSIIKKDGIEAAKIF
APLLVMADQASMEGGAAGNAYRKIFQAAMKTDKVKDVNDDLKDKKIKIKFDFTNGKGEFG
GLEKMYAQLGQLQKLNTETRLKVLKDIFGDDAETLQALNIMITKGLDGYRETQAKLEQQA
SLRERVDAQLQTLGNKWDAATGSFTNAMASIGATVAPDLKQLIDGLGELAGKLNDFVKAH
PVLVSSLFKSAAGFAIAATAIGILFVAIASVMGPLSLLRMSLGMLGLKLPTLGGAVARFA
GLFGSVGSVFSGLGRLLLWLVASPFALLRPALMFVGGILGALLSPVALFMAAVVAVGVAI
YQHWEPIKAFLGGVVDGFTAAAGPIVAAFEPLKPVFAWVGDKVQALWKWFTDLLEPVKWS
AAELDNAAAMGRKFGEFLADGLSKVMHPLDSLKSGVSWLLEKLGVVKTESDKLPSADVIQ
KAQDAKAAATAPVNPTNATPWGAPPVYSPFAGMYDSGGIIPSGQFGIVGENGPEIVNGPA
RITSRRHTAALAAAVLGAAASPVLAQPLHPFSLPASQYGSAGQEYSAGRLATAAPVTVNA
PISIYTQPGQNATDIAREVARQLDERERRARAKSRSNYSDQGGIG
>fig|6666666.356839.peg.50
MININLSVSVMMALGLFVFGLQTVPYQELQRQRNWRHVTNSRIGQRPSWQFIGPDSDTLT
LQGVLLPEITGGRLSLLMLEKMAESGKAWSLIEGTGTIYGMYVIESLSETRTLFFFNGSA
RRIEFTITLKRVDGDFGAVTGSLSEQWTSLKDSATGYADKVTAAAGQAVDAVKGVFS
>fig|6666666.356839.peg.51
MSLLDQMSTGRESAPDYRITISGKDVTETLDKRLMSLTITDNRGFEADQLDLELDDADGQ
LMLPRRGAQITVFLGWKGYALTKKGTFVVDEIEHSGAPDRLTVRARSADFRQTLNIKREK
SWHQTTVGAIVREIADRHKLVAALDEATAAQKVEHIDQTNESDCSFLVRLAKDHGAIAAV
KDGRLLFLRQGQGKTASGKPLPAAIITREDGDSHRFTLADRGAYTGVVANWLHTKEPKKK
QEVKVKRRRRRRRTSTKKKKEPEAKQGEYLIGTDENVLVLSRTYANKANAERAAKMHWER
LQRGTASFSIDLARGREDLFPELPVKVSGFKQEIDMADWTITTVTHSLNDRGFITSLEFE
VKIDNLDME
>fig|6666666.356839.peg.52
MMKCPLCGNAAHTRSSFEVTDTTKERYNQCTNINCGHTFISHETFVRSIARPGVVQHVAP
HPKGQQVVMNL
>fig|6666666.356839.peg.53
MAIDFFNKSMQEQPLMKKFLLSVLIAATFSAAADPVPQKIEELIKVYQTKSHSLEGGKLT
IVIKKPQITEETIRLFFNGVCSGQFDKNPWPPETITSVVMLNADGNQGYTVKGGGKECKK
LGPMLGDEADAYIKSLIYAN
>fig|6666666.356839.peg.54
MEQNPQSQLKLLVTRGKEQGYLTYAEVNDHLPEDIIDSDQIEDIIQMINDMGIQVMEEAP
DADDLMLAENTADEDAAEAAAQVLSSVESEIGRTTDPVRMYMREMGTVELLTREGEIDIA
KRIEDGINQVQCSVAEYPEAITYLLDQYDRVEAGESRLSDLITAFVDPNAEEDLAPNTTP
ENAEPADDGIDDDDDESEEDEDDTDDDNSIDPELARQKFAELRDQYEATRVSIKAHGRSH
PTAIDEINKLSEVFKQFRLVPKQFDLLVNNMRAMMDRVRAQERQIMKLCVELCKMPKKNF
VTLFTGNETNRKWFDAALSMGKPWCEKLREVEDDVHRGLQKLQQIEDETGLTIEQVKDIN
RRMSIGEAKARRAKKEMVEANLRLVISIAKKYTNRGLQFLDLIQEGNIGLMKAVDKFEYR
RGYKFSTYATWWIRQAITRSIADQARTIRIPVHMIETINKLNRISRQMLQEMGREPTPEE
LAERMLMPEDKIRKVLKIAKEPISMETPIGDDEDSHLGDFIEDTTLELPLDSATSESLRS
ATHDVLAGLTAREAKVLRMRFGIDMNTDHTLEEVGKQFDVTRERIRQIEAKALRKLRHPS
RSEVLRSFLDD
>fig|6666666.356839.peg.55
MAGRIPRVFINDLLARTDIIDLIDARVKLKKQGKNYHACCPFHHEKTPSFTVNGDKQFYH
CFGCGAHGNAIDFLMNYDRLEFVESIEELAAMHSLDVPYEAGTGPTQLERHQRQSLYELM
EQLSAFYQHTLNQPAGTPAREYLSRRGLSDEVIRQFAIGCTPPGWDNALKRFGRSSENRT
TLTDAGMLVTNENGRTYDRFRDRVMFPIRDKRGRVIAFGGRVMGEGMPKYLNSPETEIFH
KGRQLYGLYEAQQKNPELKRLLVVEGYMDVVALAQFGIDYAVASLGTSTTADHIQLLFRA
TDQVVCCYDGDRAGRDAAWRALETALPYLDDGRQLRFMFLPDGEDPDTLVRQEGKAAFEQ
RIEQAMPLSAFLFDSLLQQVDMSTPDGRTKLSTLALPLIGQVPGETLRLYLRQQLGNKLG
LLDDSQLDRLLPKAAEQTSSYQPPRLKVTTMRILIGLLVQNPRLSFEVPELALDGVEENK
VAGLELFLDLVKTCNESPGMNMGLLLEKYRESKYRKQLETLAAWDHMIEEEELEEKFRVS
LTELYDQLLQLRMDTLIARERTHGLNMNERKELWSLQLALTRKN
>fig|6666666.356839.peg.56
MPVIKVRENEPFDVALRRFKRSCEKAGVLAEVRRREFYEKPTTERKRAKASAVKRHAKKL
ARENARRTRLY
>fig|6666666.356839.peg.57
MLLALCQPFQNGAEFYCNCGAFVKRISDHKTRGAGSLVCGLAYDRLCSA
>fig|6666666.356839.peg.58
MRVLGIETSCDETGVAIYDTQAGLLANQLYSQVTLHADYGGVVPELASRDHVRKTVPLIQ
AALKEAGLQRSEIDGVAYTAGPGLVGALLVGATVGRSLAFAWNVPAIPVHHMEGHLLAPM
LEDNPPAFPFVALLVSGGHTQLISVTGIGEYRLLGESIDDAAGEAFDKTAKLLGLDYPGG
PLLSKMAQNGHSKRFVFPRPMTDRPGLDFSFSGLKTFAANTIRENGSDAQTQADIARAFE
DAVVDTLAIKCRRALDDTGFSRLVMAGGVSANRTLRQRLADIMAKRGGDVFYARPEFCTD
NGAMIAYAGAVRLAQGVTDELGITVRPRWPLAELPAL
>fig|6666666.356839.peg.59
MRNSTKQEDLVKAFKALLKEEKFSSQSEIVQALQDDGFENINQSKVSRMLTKFGAVRTRN
AKMEMVYCLPAELGVPTTTSPLKNLVLDVDYNDAVVVIHTSPGAAQLIARLLDSLGKSEG
ILGTIAGDDTIFTTPARGFSVKQLYEAILVLFEQEL
>fig|6666666.356839.peg.60
MFRGVTHSAPCPGKVEYAAIMHLNEFLCNMSAYKTELSA
>fig|6666666.356839.peg.61
MKVAVLGAAGGIGQALALLLKTQLPSGSELSLYDIAPVTPGVAVDLSHIPTDVKIKGFSG
EDATPALEGADIVLMSAGVARKPGMDRSDLFNVNAGIVRNLVSQIARTCPNACIGIITNP
VNTTVAIAAEVLEQAGVYNKDKLFGVTTLDIIRSSTFVAELKDKQPQAIDVPVIGGHSGV
TILPLLSRIPGVSFTEQEVADLTKRIQNAGTEVVEAKAGGGSATLSMGQAAARFGLSLVR
ALQGESGVVECAYVEGDGKHARFFAQPLLLGKNGVAERKDIGTLSAFEQQALVSMLDTLK
QDIALGEEFVNKK
>fig|6666666.356839.peg.62
MNSRKNDWHPADIIAALRKKGTTLAAVSRAAGLSSSTLANALSRPWPKGEWLIADALGIH
PSEIWPSRYYDPETQELLDRKKLIRPQSDPQSE
>fig|6666666.356839.peg.63
MPQSVQQTLLIQETSGEYSAKPSDMLSVWIQIYHQLSVPEREKLIAYIMREGVSSTLKQL
GLANTASATLIKDFSD
>fig|6666666.356839.peg.64
MMMEKAWFTTNELLGVAGLPKSRQGLNKRAKENGWEKRRRKGVQGKGVEYAIWSLPTEVK
TTLMQETAPDYAGKSATVQEHTWVQIYHQLSAEERTRLIGHILREGVMGMLARLENGPQE
YKNKGE
>fig|6666666.356839.peg.65
MNLEQITALSAQDMAAVNQTILDQLNSDVVLINQLGNYIISGGGKRIRPMIAVLTARALN
YQGDKHITIAALIEFIHTATLLHDDVVDESDMRRGKATANAAFGNAASVLVGDFIYTRAF
QMMTSLASLRVMSVMSDAVNVIAEGEVLQLMNCNDPDITEDSYMRVIYSKTARLFEAAAQ
ASAILSDASSEQELALQEYGRYLGTAFQLIDDLLDYSADGETLGKNTGDDLNEGKPTLPL
LHAMHHGNEEQRTMIRQAIEEGNGRHLLEPVLAAMQSCGSLAYTRQRAEEEADKAITAIQ
CLPASDFRTALEGLAHLAVQRDF
>fig|6666666.356839.peg.66
MYAVFQSGGKQHRVSEGQTVRLEKLDIATGEAIEFDQVLMVANGEDVKIGVPFVDGGKIK
AEVVAHGRGEKVKIVKFRRRKHYRKQAGHRQWFTDVKITGISA
>fig|6666666.356839.peg.67
MAHKKAGGSTRNGRDSESKRLGVKRFGGESVLAGSIIVRQRGTKFHAGSNVGCGKDHTLF
ALSDGKVKFEVKGPNNRKFISIVAE
>fig|6666666.356839.peg.68
MLQGFLHLRSTIKKSIKRTGDVMKQNAVIGFCLALTTAICWGALPIAMKQVLVAMEPYTI
VWYRFLIASVGLGIFLYSKGALPTSQAFDHQRWWILLLIATGGLLGNFVLFSSSLQYLSP
TASQVIGQLSTVGLMVASVVILKEKMRPSQIIGAGVLICGLLMFFNNSLVELFTRLTDYT
FGILLGVAASSVWVAYGVAQKVLLRRLTSQQLLFLLYTLCVLFITPLAKPGVIFQLTSWQ
LACLLFCGANTLVGYGALAEAMARWQAAQVSTIITLTPLFTLFFSDLLALAWPAVFAAPA
LDLLGYVGAFVVVTGAMFSAVGHRLIALKRDKRPMV
>fig|6666666.356839.peg.69
MTDNRSMSPATEKPTHQNCSDKRALIVPAWRKDFTCIKNNQP
>fig|6666666.356839.peg.70
MKFVDEATILVVAGDGGNGCVSFRREKYIPNGGPDGGDGGDGGDVYLLADENLNTLIDYR
FEKNFRAERGQNGQSRDCTGKRGKDITIKVPVGTRVLDKSTGEVLGDMTRNQQKLMVAKG
GWHGLGNSRFKSSVNRAPRQKTNGTPGEERELMLELLLLADVGMLGLPNAGKSTFIRAVS
AAKPKVADYPFTTLVPSLGVVRMDSEKSFVVADIPGLIEGASEGAGLGIRFLKHLERCRV
LLHLIDLAPIDESDPIENAKVIVNELQQYSASLAEKPRWLVFNKVDLLEKGEAEKRAKEI
AAALGWEGKYYLISAANREGVNSLCWDVMNFLNTQPKALSEVENKAPEKVDFMWDDYHRE
QLEAAKAEAEEEWDDDWDEEDDEGVEIVYQR
>fig|6666666.356839.peg.71
MRFLSILTGFSCAVALQANAVPIDEYTKYLPDGANLALVVQKIGASTPTVDYHSQQMALP
ASTQKVITALAALLQLGPDYRFVTTMESSGTLTNGVLRGNLAVRFSGDPSLKRQQLHNMV
QELKKRGIREISGDVLIDTSVFASHDKAPGWPWNDMTQCFSAPPAAAIVDKNCFSISLYS
APKAGDNAFIRVASYYPVQMFSEVRTLPKGSPDAQYCELDVVPGELSRFTVTGCLTQRAE
PLPLAFAIQDGASYAGAIVKDELQQADIRIAGSLRRQSLPGAHGTVLAQTESEPLHELLT
TMLKKSDNMIADTVFRTIGHERFKVPGTWRAGADAVRQILRQKAGIDLGNTIIVDGSGLS
RHNLIAPATMMQVLQYIAQHDNELNYIKMLPLAGYDGTLRYRAGLHEAGLDGKVSAKTGA
LQGVYNLAGFITTASGQRMAFVQYLSSYAVPPEDQKERRIPLVRFESRVYKDIYQNN
>fig|6666666.356839.peg.72
MKQFPMTLRGAEKLREELDFLKMVRRPEIIAAIAEAREHGDLKENAEYHAAREQQGFCEG
RIQEIEAKLSNAQVIDVTKMAANGRVIFGATVTVMNVDTEEEQTYRIVGDDEADFKQNLI
SVNSPIARGLIGKEGDDVVTISTPGGVVEYEILKVEYL
>fig|6666666.356839.peg.73
MNLSNKQKQHLKGLAHPLKPVVMLGNNGLTEGVLAEIEQALEHHELIKVKIAAEDRETKG
LIVDAILRETGASNVQVIGHTLVLYRASKERKIVLPR
>fig|6666666.356839.peg.74
MANKKRSASSTRWLQEHFSDKYVQQAQKKGLRSRAWFKLDEIQQTDRLFKPGMTVVDLGA
APGGWSQYVVSQNGGKGRIIACDLLPMDPIVGVDFLQGDFRDELVLKTLLERVGAEKVQV
VMSDMAPNMSGTPAVDIPRAMYLVELALDMCRDILAPGGSFVVKVFQGVGFDEYLREIRS
LFATVKIRKPDASRARSREVYIVATGRKL
>fig|6666666.356839.peg.75
MSDMAKNLILWLVIAVVLMSVFQSFGPSESNGRRVDYSTFLTEVNQDQVREARINGREIN
VVKKDSSRYTTYIPVNDPKLLDNLLTKSVKVVGEPPEEPSLLASIFISWFPMLLLIGVWI
FFMRQMQGGGGKGAMSFGKSKARMLTEDQIKTTFADVAGCDEAKEEVAELVEYLREPSRF
QKLGGKIPKGVLMVGPPGTGKTLLAKAIAGEAKVPFFTISGSDFVEMFVGVGASRVRDMF
EQAKKAAPCIIFIDEIDAVGRQRGAGLGGGHDEREQTLNQMLVEMDGFEGNEGIIVIAAT
NRPDVLDPALLRPGRFDRQVVVGLPDVRGREQILKVHMRRVPLSPDIDASVIARGTPGFS
GADLANLVNEAALFAARGNRRVVSMVEFEKAKDKIMMGAERRSMVMTEAQKESTAYHEAG
HAIIGRLVPEHDPVHKVTIIPRGRALGVTFFLPEGDAISASRQKLESQISTLYGGRLAEE
IIYGFEHVSTGASNDIKVATSIARNMVTQWGFSEKLGPLLYAEEEGEVFLGRSVAKAKHM
SDETARIIDQEVKALIERNYQRARELLMANMDILHSMKDALMKYETIDAPQIDDLMSRKD
VRPPAGWEEPTSGNTPSSSDNGGAPKAPTPADEPHTPTPGNTMSGPLNDK
>fig|6666666.356839.peg.76
MDEFKKQNMKLNARGLTLDLTCPQIMGILNVTPDSFSDGGKHNTLNTALIHAEQMISAGA
TFIDVGGESTRPGADEVSTNEELERVVPVVEALAQRFETWISVDTSKPEVITASAQAGAH
LINDIRALREPGALEAAAATGLPVCLMHMQGLPRTMQHTPHYDDVVGEVSAFFEHHIARC
VAAGIPRDQLLLDPGFGFGKNLQHNYRLLGHLEALHRFGLPLLVGMSRKTMIGQLLGVPP
LERVHGSVACAVIAAMKGAHIIRVHDVKATVDAIRVVEATLSAKE
>fig|6666666.356839.peg.77
MSSRKYFGTDGIRGKVGDLPITPDFVLKLGWAAGKVLARHGSRKIIIGKDTRISGYMLES
ALEAGLAAAGLSASFTGPMPTPAVAYLTRTFRAEAGIVISASHNPYYDNGIKFFSIDGTK
LPDEVEEAIEAEMEKTLTCVESAELGKANRIVDAAGRYIEFCKGTFPSELSLSGLKIVVD
CANGATYHIAPSVLRELGAQVIAIGCEPDGMNINEQCGATDVTQLQARVLSEKADVGLAF
DGDGDRLIMVDHQGNKVDGDQILYIIAREALRQGQLRGGAVGTLMSNMGLELALKQLGVP
FARAKVGDRYVLELMQSKGWRLGAENSGHVILLDKTTTGDGVIAGLQVLTAIVRNHMSLH
DLCSGMKLFPQILVNVHFSGEGDPLESESVKQATQAVEEQLAGRGRVLLRKSGTEPLIRV
MVEGEDEAMVMQMAHRIADAVKAAG
>fig|6666666.356839.peg.78
MGTTMYEALLVIFLIVAIGLVGLIMLQQGKGADMGASFGAGASATLFGSSGSGNFMTRMT
ALFATLFFVLSLILGNMSSNHSKQGSEWENLNQPAAPEKAEQSKAPAAPSSDIPK
