# Supplementary material for: May the Phage be With You? Prophage-Like Elements in the Genomes of Soft Rot Pectobacteriaceae: Pectobacterium spp. and Dickeya spp
Source: Front Microbiol. 2019 Feb 14;10:138. doi: 10.3389/fmicb.2019.00138 (PMC6385640; doi:10.3389/fmicb.2019.00138)
Supplement: Supplementary file 1 [file Data_Sheet_1.ZIP › Supplementary_prophages_MULTI_AA_FASTA/FASTA MULTIPROTEIN SEQUENCES/phiDdi5.txt]

>phiDdi5
MAKIAKKLTDTEIKNTKPAEKEINLFDGDGLMLRIAPLSVGGKKNWYFRYAVPVTKKRTK
MSLGTYPHLTLAKARTLRDEYLSLLANGIDPQTHNNDKANALKDATEHTLKAVAKKWLDE
KVNPLVSHKIMQKTSGEASNEISSPV
>fig|6666666.356836.peg.2
MDRITAIERLNAFDKQGRYVFTSRDLAKIFHEDRPRAFNAGLTRLVKDGILTRAIRGVYV
YNHAKSKDAYTLERIVLALRRGEYNYLSLESALSEYGVISQIPIGRITVMTTGRSEEHKT
PFGVIEFTHTKRPPEQILQDTYLGNSPLRQATKQTAVRDLRRVGRNTHLIDESELYHESE
S
>fig|6666666.356836.peg.3
MNQKVNFAELVSKAMESAELEGLRNVVEKELLHYDILYCLDSAGLLEQLTFQGGTSLRLC
HGGNRFSEDLDFAGGIAFSGADLKNMKACIEDYLGNRYGLEVNVKEPNELRNEPGYEEVR
IDKWQVSVTTAPEKRDMPKQRVKIEIANIPAYTRMPMALKRNYDVLPDGYSDTLVMCETL
NEVMCDKLVSLVATTKYIRYRDVWDLPWLIQQNATYDLDLIRKKIQDYRIPNYDELLAHR
IQSIEQIVGDGRFSAEMRRFLPQAVFDRTLGREAFSQYLSGELKTLLSTLQQELNGQGGK
APFIM
>fig|6666666.356836.peg.4
MAQPTVTQAVKRASGHWPQLLPLLGISVDAAGRHSACPVCGGKDRFRFDNKEERGTWFCN
QCGAGDGLNLVEKALNLTPTDAALKVSALLGTLPDSPAASTSDDDDNDAARQRAAVQAQA
KIKETVTQSGNAYLSAKGWPDVEVLTLQGKPLRMGGIVYQSGDVLVPLTTHDGEVVNIQL
INAQGDKRTLKGGQVKGTFYCFSGKHTTVIWLAEGYATGLTLYQLTGDTVYVALSANNLS
SLARELKTRHPAATLLIAADRDENGTGQSKAGQAASAVHGRVALPPIFGDWNDVYRREGA
DVTRHYLTEFIQPEKASPFESLGEAEFKAMSASEKAEKIRDHYRNTLAIDAFGETFFQYQ
NGAWKALPYRLLSRDIAVLFQKIQAPFTASSIGSVLDTLKLIIPMQAKPQRRLIGFRNGV
FDTVSGEFKPHRRENGLHTVNDVDYTPLKAGENLADNAPHFWRWLTRAAGHNEDKQARIL
AALFMVLANCYDWQLFLEVTGPGGSGKSILAEIATMLSGEDNTTAATINTIESSRERASL
IGFSFIVLPDQEKWSGDGAGIKAITGGDAVMVDPKYRDAYSTRIPAVILAVNNTPMRFSD
RSGGVSRRRVIIHFSEPIPASERDPKLKEKIRAELAVIVRHLMKRFADPNNARTLLQAQQ
HSAEALEIKRQADPLVDFCGYLQAHSGTTGLYMGNANITPRNPRKYLYHAYLSFMESHGH
QKPISLTAFGKVLPNIMSEYGLVYLKGRTKQGIQTNLELKGESDADWLPKCDRA
>fig|6666666.356836.peg.6
MATTPTPSHPQFTFLFLAVRRAELRALPHREAVIAPDEISARRLLARDYVLSFAGRLPLR
GARHV
>fig|6666666.356836.peg.5
MFDVTPLTAEEITDQCRALTYAVIELDNPMAKEVLLFVLAERLEVLSATLDMPDAIDNLN
DPGQTDSTLH
>fig|6666666.356836.peg.7
MITLAIAGQSTTLDERETLSLCDQLLAAASDSPRHYCTSRAGDALTNC
>fig|6666666.356836.peg.8
MRLPEVLHVTGISRSTLYELSSRNAFPARVPLGGKNVAWVESEIHHWVAERIAARQQENH
A
>fig|6666666.356836.peg.9
MADNIGRYLVNVRPALAGWRWIYLVARYYVNICSGGNKGKKGD
>fig|6666666.356836.peg.10
MDKKRSGTTVNSQRCPIFANISQFYTFDKNQIIGGYLYGLN
>fig|6666666.356836.peg.11
MSQTTPQSDIPDVLKKMADNYLKAREAHLANASELDNIMTAMRRAKAQQTATEAENQLSD
TEWRARFLKARGEMTEELKALQLQRLAQRELAHEYDGLLAQLEIDQLRQQATCHASAKAC
CNAHASALRDYAEWELSQALDRISTALIRAIKLKQHMLGITTSEFTEGLSYQKPDKVVME
QVVNCLIAKSNNYRFEMDNEPVLSVLGLDSPSLPHADFPPVANPIARHRAGFFLRLFLWL
ALF
>fig|6666666.356836.peg.12
MKLTSQLALSRQYWHGLSDFMQLHENCYIKWVGVAGAQLRAGSFSVYGCDWYHFYIQMNY
R
>fig|6666666.356836.peg.13
MIEGPTEEIISRAFFQEFPPKKTIFVLNCGTVNNIPFYQKIFSRFNIKYHVICDTDKAKI
VEYDQAGNPSFDSGIQKTISDQYRSDYDVTNGNIGLLRVHNVTFEPAHQNVDIPEILRFA
DFGDRSKPFNANLYWKNVLKPNIAHQDINKVPIIRYLKEIMAH
>fig|6666666.356836.peg.14
MARTTRPLTHIEVQKAKAADKDLTLHDGNGLFLLVKTTGKKLWRFRYQKPTTGQRTMIGF
GAYPALSLADVRAMRDEKLSLLAKGIDPQEKVAKEVEEAQIAVESLFINVARSWFTLKQA
TVSTDHAKDIWRSLEKDVLPAIENIPVQQIKARTLIQALEPIKARGALETVRRLVQRINE
IMVYAVNTGLIDANPASGIGMAFERPKKQHMPTIRPEELPALMRTIAMSNLSIPTRCLLE
WQLLTLIRPAEASATAWAEIDIEKKTWSIPAERMKAKRDHIVPLSEQALELLDIMRPISG
NRDYVFPSRNDPKKPMNSQTANAALKRIGYGGKLVAHGLRSIASTAMNEAGFNPDVIESA
LAHCDKNEVRRAYNRSTYLEQRKELMDWWGLGVHK
>fig|6666666.356836.peg.15
MCECYPFGREGKRVRKQFATKGEALAFERFTMEESENKPWLGEKADNRSLREIIDLWFSL
YGRTLADPKRMMAKLDIICTGLGNPKARELSAADFAHYRELRLAGQMTDASGIPLSVVKP
RTVNLEQRNLSAVFGTLKKLGHWDAPNPLSGLPTFKIAQQELAFLAPNEIKRVLDACAES
ANPHLLLVTKICLATGARWSEAEGLSGQQVTPYRITYTRTKGKKNRTVPISRELYDEIPR
KSGKLFSPCRKTFERAINRTGIQLPDGQCTHVLRHTFASHFMMNGGNILVLRDILGHADI
KMTMIYAHFAPDHLEDAITKNPLNGLNWSPKNGGKLAAANGNQAFSSPLITK
>fig|6666666.356836.peg.16
MNCDQSTFCVQAKFTITFGFSQTKSIHLVNFMDFGTGAKAAIERLVEAYGFKNRQALCDH
LGVSKSTLANRYMRDSFPADWVIQAALETGVSLRWLATGEGPKFDDARNDVIAIPRQKLI
DGKLYDSNYYMFDKAFLSDGLKDPVVILDGDITYIADRQFDEVVDGKWLVEIEGRTSIRD
LTRIPVGKVRVSGAGAEFDCGLGDIQIIAECKGFYKGL
>fig|6666666.356836.peg.17
MRPQISITLAVPSVSIEKYSELTGLSIDTINGMLADGRLTRHRLRKDKKREKVMINIAAM
TVDALADCDISLN
>fig|6666666.356836.peg.18
MFDYQITKQTHFDEACRAFSLRHNLAELARTAGMNQQILRNKLNPDQPHKLTCEELLTLT
DITEDATLIDGLLAQLNCLPAVPVNEARAERLTAYVLQATAAVGKVAAESVSDERMTQTR
RHSLMSTISDGVRYLSLIGLTVQSRIQANPAMASTLDALSGLGASLTIG
>fig|6666666.356836.peg.19
MSQSVDHQKWIQRCRDIVFKGESRAQSFWERAALDTREIILFSAKPKLKSRHVNYSWHQF
TAEERAAIWSAIKRIRAICDETALFGPDDFLKTSNQNGTPNQPNPSPIH
>fig|6666666.356836.peg.20
MKNAEVKTMTVAADGALIELLNKARLEERKDQHLSFSLRLAALAIRAQQRDLSAAELVEL
MRQEFVLPEKRKP
>fig|6666666.356836.peg.21
MIATKLKPMNAAADGALIELLNKARLEERKDQHLSFSLRLAALAVRAQQRDLSAAEVVEL
IRQESERFEHSAQGLS
>fig|6666666.356836.peg.22
MDSMDMAQEREAFIRETQIQQARQQSGCAVSAFVCESCDAPIPEARRVAVPGVRLCVYCQ
GDAELKNKHYNVLSTPLRSCTDGQQYQGERQ
>fig|6666666.356836.peg.23
MANSIRENVSDELLREICNGSPFTGAFENEVVEMARELIEFRTAAARDMQKLADLERAVE
VLSHKVGSVSISRGAL
>fig|6666666.356836.peg.24
MSIIATPLKWVGSKARVMDILREHLPAGDRLVGPRDGYPA
>fig|6666666.356836.peg.25
MDILREHLPAGDRLVEPFAGSCAVMMNTDYPEYLIADINPDLINLYQVIKEDLKDFIDTA
EGLFRTANTAESYYRFRQVFNRSKENRITSAALFLYLNRHGYRGVCRYNRAGGFNVPYGH
YASPYFPHQLSHRWFHP
>fig|6666666.356836.peg.26
MPVASNIAKVCDGCGYEGGGHCPDCGPVMGDATYQEMVASGALDADPF
>fig|6666666.356836.peg.27
MQPLAYYNEIDPFAAQWLRNLIDAGHIAPGIVDTRSIEDVTPNDLKGFSQHHFFAGIGVW
SYALRRAGWPDGQPVWTGSCPCQPFSAAGKKKRVCR
>fig|6666666.356836.peg.28
MTDLQIPEHNGAKVTLSGNDSESSFTASGRYLTAAKRNRITAAALWLYLNRQGYRGVCRY
NRAGGFNVPYGNYASPYFPLAEIQAFAEKARRAKFICAAFGETLQLIRTGDVVYCDPPYI
PQTPTASFTSYHTDGFTHNDQYDLCSALSRLAERGIPVIASNSDTHHAHSLYHRFDICRF
TAPRSVGVAAGESKQAGEIIAKRLPVHGQRGAA
>fig|6666666.356836.peg.29
MRAIDLFAGFGGSSTGARMAGVHVVWAANHWPAAVEYHRLNHPDAIHVCQDLHQADWSSV
PAHDLMMASPCCQGHSRARGKAAGNPQHDASRSTAWAVVSAAEYHKPSAVIVENVPEFLN
WALYPAWAAAMAALGYALSPHIVDCADLGVPQNRVRLFLICTRSRSPLLLDLPRIGHVPA
ASFIDFEGGKWSPVNRPGRAISTLERIENGRQQFGDRFVFSYYGNTKTGRSLSRPIGTIT
TRDRWAIVDGDRMRMMTKREVLAAMSFSSSYITPDSHRLTVNMAGNAVPPVAMCRVVGAI
GGCL
>fig|6666666.356836.peg.30
MSILQLAVMGEYFAAMKAGLKPFEYRLDNAYWRRRLIGRDYEQLVITWGYPARSDMSRRL
ILPWLGYEMQTITHPHFGDKPVNVFAIRISDGVCE
>fig|6666666.356836.peg.31
MTDLQILEHNGAYHAVREWQREQFSPGEPAGLSFVERSLWHLNKIDHDWRQQYLAGMPDY
LAKYFGQRYEKLFTSDEHKGRRRANTFLLRTLGKSVLPRLRTVTERYQTQQRAAGDLPFP
FYDDLEKLPVYDRDNIRALSQQVADFMAASLRDYTENRIRNTGELTDRYITLLSFRHLGL
LTLQAGTQPPYWAQFTKGRHPLSTEKAESGLLRMMSPEWWRARLKRRRDIQREHMAIAVG
QVQKAASPYVSRSTLDEWKEQKRRNREFFKAFELEDEEGNRVSLDDMVNASNANPAPRVF
QGV
>fig|6666666.356836.peg.32
MPATPTQRREFFKAFELEDEEGNRVSLDDKVNASNANPAIRRCELMVRMRGFEDLAQEMG
CAGEFYTITAPSRYHAVHSGGGFVEQWSGASPRDTQKYLCGVWARIRAELSREEISVFGF
RVVEPHHDGTPHWHLLLFMRPEHIEQVRDILAYHARREDADELNSEKAQKARFHYEPIDP
EKGSAVTSLSTRVN
>fig|6666666.356836.peg.33
MPALASTQKQLRDIRAHHARREDADELNREKRAKSPRPLRATS
>fig|6666666.356836.peg.34
MRPKHIEQVRDIMAYHARREDADELNSEKAQKARFHYGRLNRKKAAPRVISPSTSARILM
ATHWMARPTRKPGKTYATWQKRYQRGHHAGVSGSFSKSVARR
>fig|6666666.356836.peg.35
MTVYRELRRLGDKQLDNAAMDAVLAAADVGDWAAYTQAQGGPLVSRDALVVRLSYEVTER
ANQYAEDVQKVQGVYSPLLGAHSAIITRTVEWKIVPKQAAASAGAGVSGGPAAAWSSVNN
CTPGLRRRLSELLRLRGFPPDPVLVDVLIRGGNLAMSEGRALKMVNGRLEEVRKTGDCEL
WTGWNWES
>fig|6666666.356836.peg.36
MGYLGSKAASGAYQKIIAAMPPHDTYIETHLGSGAVMVRKPAAVRSVGIDIDGEALRHFS
IGHSIGAGGLQHVTLIDADAVEYLREFDFASAGQVLIYADPPYLPETRTSRARYRFEYTV
EQHRELIAVLRSVPASVMISGYPSALYDELLGDWRSITFQVMTRGGVRTEQLWVNYPEGA
AYDATFAGENYVDRQRIKRKAQRWADNYRAMSRPERLAIMSALQGVDASDC
>fig|6666666.356836.peg.37
MLAKLTEHGGADEHDKDVALAWINEMVNEFVSREVNGFERE
>fig|6666666.356836.peg.38
MVAGDEVYNSAPYKKEGVMSSIAALRLGNPVERLARVLKENQDKLNLSKDGFVSVDLSNE
EALKAIRDQMDKLEGIKTSTVKAKHYYRTR
>fig|6666666.356836.peg.39
MERLYLYRVESDRFTYKKPLTKITAKSNVAIIGFCNNVLL
>fig|6666666.356836.peg.40
MFFLAGGFLTFALNISGGFRWLSNALNLTPDSFNGMLSATTDRSQRINEIKQIAWVVISI
VLAALFGWLNKQRTSKGDRRWDALAKAVGNNAFESLLMEASARQFPIIATLSSRKIYVGL
VTCPALENGLSEHLEILPMLSGYRDKDDLTISITTNYHQHYLESGIIGGMSRLNIQDFRV
LIPKDEVETISFFDTETYNKFKEDEARDRKNCRNLGGKKPSTRRRRTTDDAEQDSA
>fig|6666666.356836.peg.41
MAKRRKPQPPATLAAAPTGPAGVEAFSFGDPIPVLDRRELLDYIECVRTDRWYEPPVSFE
GLARTFRAAVHHSSPIFVKRNILTSTFIPHPLLSQQAFSRFVQDYLVFGNAYLEMRTNRL
GGLLSLQPTLAKYTRRGLDLDTYWFARYGYNSQPYAFEPGSVFHLMEPDLGQEIYGLPEY
LSAIPSALLNESATLFRRKYYLNGSHAGFILYMSDGQQNQEDVNNIRQAMKSAKGPGNFR
NLFLYSPNGKPDSVKVIPVSEVAAKDEFLNIKNVSRDDMLAAHRIPPQMMGIIPNNVGGF
GDVGKASKVFVRNELMPLQRQILALNEWAGIEVIRFDSYQLDVEDGNLSVSISK
>fig|6666666.356836.peg.42
MGRSGTAGGSGRSLADMETTAQHTDLDPRRQAMFLWFQGLRIARIAEMLGEKPATVHSWK
KRDKWGDYGPLDQMQLTTAARYCQLVMKPVKEGKDFKEIDLLARQAERHARIGKFNNGGN
EADLNPKVANRNNSPRKPPEKNVFTDDQIEKLVDVFHRGMFDYQRHWWEAGNKYTVRNLL
KSRQIGATYFFAREALIDALTTGRNQIFLSASKAQAHVFKQYIIEFAREVDVELKGDPMT
LPNGTTLYFLGTNARTAQSYHGNLYLDEYFWIPKFQELQKVASGMALHKQWRQTYFSTPS
SLTHSAYPFWSGTLFNRGRAKADRIDIDLTHAHLSPGVLCPDGQYRQIVTVEDAVRGGCN
LFDLDQLRLRYSPADYQNLLMCDFIDDLASVFPLSDMQACMVDSWEVWDDFQPLLLRPFG
RYPVWIGYDPAKGTQNGDSAGCVVLAPPQALGGKFRILERHQWRGMDFRAQAEAIRKLTE
QYNVTYIGIDSTGVGHGVYQNVKQFFPAAREFVYNPNVKNALVLKAYDVISHRRLEFDAG
HTDIAQSFMSIRKAMTASGSRPTYEASRSEEASHADLAWATMHALFNEPLEGENANSHNI
VEIF
>fig|6666666.356836.peg.43
MAAKANARRFRIGVEGATTDGRTIERAWLEQMAANYDPAVYTALINMEHIKGYTPDSPFR
RYGKIEALETEEIQDGLLSGKLALYAYLAPTDDLIALTQKWQKIFTSMEVNPDFADTGAA
YLVGLAVTDDPASLGTEMLTFSAGAKHNPLAARKQAPGNLFTAAEETSLVFELDDNKPSL
FGRISALFAKKQTSDDARFGDVHQAVELVAQEQQQLAGQVQQHGAQLARLSTLETDLQAQ
KTELASLKETLGKQDRNPAFRPLSTGGADIATVLTDC
>fig|6666666.356836.peg.44
MKKDTRFKYNAYLTQLAALNNVPVEDVGTKFTVEPSVSQTLEDKIQESSAFLTLINIVPV
DEQSGEVLGLGIGQTVAGTTDTTQKEREPTDPTYIDGSGYKCTQTNFDTALPYSKIDLWA
KFQDFQTRIRNAIVQRQALDRIMIGWNGVQREKNSNRVKYPLLQDVNIGWLEKIRQEAPA
HVIGNIVDDNGQEISRKIRVGKGGDFDNLDALVMAAVNEKIAVQYQDDTELVVICGRQLL
ADKYFPLVNKEQDNSEKLAADLIIGQKRMGGLQAVRVPFFPANALLVTRLDNLSIYWQDG
TRRRAVIDNPKRDRVEDFESVNEAYVVEDYDCTCLIENITLGEFAASAAAQVAENGGTPA
TPDDPNAGA
>fig|6666666.356836.peg.45
MALNPFQRHTRFIQGQQAAHSGGTARPLSGYDRMLMQLTEDQMRLKRIQSQEKKAELKRQ
LLPAYAPWVAGVIAADGQRQDDVLMHVMVWRIDAGDYDGALTIARHVLRHDWVMPKRYTR
TTACTVAEEFADAAIRAFLARQSFDAGLLQAALDLTADADMPDQSRARLYKSLGYAQRLA
DCPAPALDNLRRALELDQRCGVKKDIEQLERQLRNAENGG
>fig|6666666.356836.peg.46
MSFIAPESAPAQQDLIKNTAFWPDLDIAHFRDAMRTDGTVTPPRLRQAVLTAISEVNAEL
FDWRQRQLADGYTSLADVPGEQLDGEPERLHLYRRAVWCWARANLAERYRDYDATAAGNK
RADALEPAIDDLWRDVRWALSRLQSQPHVIVELI
>fig|6666666.356836.peg.47
MQVRAQQHDTVDALCWRHYGRTAGLTEQVLAINPGLADIGPILPHGLLVELPDVALAATQ
ETLQLWD
>fig|6666666.356836.peg.48
MNETDKSIVTLFIIGMLIAVGKVLAGGEPVTLRLFLGRVLLGGFVSTVAGVALVQFPDLS
PLAINGIGAALGIAGYQTIELLIQRRAKQLSDKAGGNE
>fig|6666666.356836.peg.49
MLAFSEGTANHPLTRNRGYDVIVTGADGAPEIFTDYRDHPFANGRPAKVFNKQGQRSTAA
GRYQQLYRYWPTYKKQLRLPDFSPASQDTLAIQLIRERRALDDVLAGRIACAIVACNNIW
ASLPGAGYGQREHDAVRLLSVYQQAGGRLA
>fig|6666666.356836.peg.50
MSLWLKVAALMVLLVAAVAVQSWRLSHAQQLADQQAQTLTAQHAALTEQASQLKSLADLA
ERNNAEQARLRSLAADTQEALTERQKTLARLQRENEALKRWADTALPDDIIRLRQRPALT
GGRTYREWLSQANALPVSGGQPAN
>fig|6666666.356836.peg.51
MNKPRLLRNALSSAVPHLRDNPDRLHVFVESGTVVGTLAPSLSWEYRYTLTLIVTDYAGN
EDLLVAPVMAWLREHQPDLLANPEKREKGVEFETEILNNGSVDISISLKLTERVQVRAGS
GNQVVEPLLEPGEPDDYWIDRRG
>fig|6666666.356836.peg.52
MDNLQRIDDWLAALLAKLTPAERKALLRGVARDLRKRQQERIRLQQNPDGTAFEPRRVSL
KDKKGRIRRQMFSKLRAAKYLKASATATEADVGFIGSAQRLARVHHYGLRDRVREHGPVV
KYAARQLLGMDTELINHILNKLHVSIK
>fig|6666666.356836.peg.53
MIEKNRLNPCGNKIIDMHGLMVEIEKKIKGENNKDDKAIMVLTFLLIKKFFHLHEDIKSK
INIENSRKLFSELNINSLVFIALLREKFIFQPRDAYEFMEKYRANRYEKPSINISEYAEY
NIMIKIMTESFRIGDTQTHAHTMEFISGMPNYDKLIGK
>fig|6666666.356836.peg.54
MDREFEQSLIVERIAFLAKNAGMEGNDERDRQIALIWIAELAGQLMTLQAA
>fig|6666666.356836.peg.55
MGHKTLKFSHILEAGAWNMRVLKIECPECGAKAVIRKTNRKHRQIADIYCACADVECGYT
FVMNLTFSHTLSPSAKTGDQLLQTVLNNLKPEQRQMALDLLRTAAA
>fig|6666666.356836.peg.56
METEKSSMKRTSHRRQKAQNAPRKKMSIITFGKPEPVLTTGTDYRDVWYDNEFNHYTLPI
DRLALAQLVNLNGQHGGILYARRNMVASDYQGGGLSHDDILAAAFDYLTFGDIAILKVRN
GWGEVIALTPLPALYTRIRKTGEFVVLQKGEPLVYPPEDVIFIKMYDPQQQIYGLPDYIG
GIHSALLNSEAVIFRRRYYHNGAHTGGILYTSDPNMTDEIEEEIERQLASSKGIGNFSTI
LVNIPNGDKEGVQFIQMGDISAKDEFANVKNISAQDVLNAHRFPAGLCGIIPQNAAGLGD
PEKARNTYRKDEVIPIQRRFMASINKDPEIPQNLHLIFDVGDDTTIQGA
>fig|6666666.356836.peg.57
MAKYSDELIGVARLLYLKRATPKEIAADLNLPNARIIYYWAQKFGWADLLSAESTEEAIE
RRYQLLAGRDKKTELELQEMDMLIAHAVKLRAQSNKHKEKLAAAGHGNTPGSRSNDDDER
PAKKRQYRKNDISSLTKEDFDAWADEHLFGYQKHLRLNIGQQVRNILKSRQIGATWYFAF
EAFENAVLTGEPQIFLSASRAQAEVFRSYIVNIAQQYFDITLTGNPIRLSNGAELRFLST
NKNTAQSYSGHLYCDEYFWVPNFARLNEVASAMATHDKWRTTYFSTPSAKTHQAYPFWTG
EEWKRGNKKRAGVNFPGFDELRDGGRLCPDGQWRYVITMEDAIRGGFNLASLEKLRNRYN
VDTFNMLYMCVFVDNKDAVFSFDDLERCGVDPATWQDHDPTAPRPFGNREVWGGYDPARS
GDLSTFVIVAPPIYDGEKFRVLLVVNWHGMNFRYQANQIKKLFQRYHFTYIGIDVTGIGA
GVFENIQHFAMRQATAIRYGVETKNRLVMKAADVVESQRIEWDQDEKAIPASFMAIRRTT
TASGNAMTFIADRSAETGHAEAFFAIAHALDNEPLNYENKPQSRWRLKKAA
>fig|6666666.356836.peg.58
MTGVYFAVFVKASLSEWRRIKPVAARFLFRNNAVIRQKRSM
>fig|6666666.356836.peg.59
MSQLMTNWICIATEGETVDKRVMERQWLIDAAETYDPQLYTALIWPEHETWFGNAGEVLA
LKAENGDDGLLRLFAQLRPNHQLLQANREGQLLFCSVELTPDGNFRGTGKTYLEGLGVTN
TPASVGTTRLRFSSKKRGRLFGALKPLVIDEVKEIKGNSMASKSWHSLFGIKPKAFAEGE
GESNDAGGDDKLQALAEALAELESRVTALESQQSQTTDAVEAVQDDMDTVKEVVDTEDFA
TLRNNLPKILNNFGKLDRSITKLPQRQVGNKPKGFNFL
>fig|6666666.356836.peg.60
MFLNQRAREYLSAYSVGLAQEYGVADTARYFALTDPKETQLRAALLERVDFLSMINVLDV
DQLSGQVVSVGSSALHTGRKEGGRFIRQVGVEGNDYKLVETDSCAALPWDLLSVWANAGG
EDEFFQLVQAFSNEAFALDMLRIGFNGNSVAKSTDPDENPNGEDVNIGWHQRMKDFKDGQ
QIITDRVVLDENGDYKSLDAMASDLINAKIPQQYRNDPRLVVMVGADLVAAEQYRLFQKA
DRPTEKIAAQMLDSTIAGRPAIVPPFMPGKRMTVTTLSNLHIYTQRNTRQRKAEFVEDRK
QFENKYLRNEGYAVEYPELYASFDESAVTIGTVAEPAEKEPA
>fig|6666666.356836.peg.61
MALSPAQRHNARMVAEQQLSRCQAVSGDHSLHVQLRALENDVARLRSQPTLRDRVEMKRR
ELLPRWLPTVQRYLDSGEVYQNPVFAHCVVWLFDVEEFDQGLAWADIAIAQGQHTPDNIR
RTFAAFVADTVLAWAQQTADIGQSVEPYFSRTFKNVAENWRLHEEITAKWFKFAGLLLLR
DEQGQPRATAAADIDTLTAADALLHQAEQFYRQVGVGTMRRNIAARIRALQKE
>fig|6666666.356836.peg.62
MFSGTPVDYQDELLANNGFWPDLNVRDFQSQRTIPADLAADTVAQALLAAVGEVNADLAE
VEASRRAKGFMRAQDVPGVSLKGQNVLCAQYQKAVFARAKADLLGEFATIGRRESHPGQE
GDDTRKGLLGEAAMVIRRMKGLKRATVRMV
>fig|6666666.356836.peg.63
MSKLDDLTTFVSTHLPPRVMQGFDSFMDEVSFIPARRDLGEDQYQLAVMKFDAVLSWERW
PYRVCDPRNLCALLLVWQEGQDDVPYMDAGLDMELPTLDVDVRDQDSAIVVVSLQLAESL
AIVADDNGIIPFDGRRWRLTSPEVWQATSGHLFGAGDDGAEVGAS
>fig|6666666.356836.peg.64
MIVHGELSQSQLAELRTALQRLTLPPKKRQRLLWRLAKYGVIAAAKRNVRAQQAPDGSAW
AARRGHRRGRMLRNLPNLLHIREMPEIQAVRIYLQGGGYRNGKTPVPAGVVGYSQQNGMS
VSVKRSQVGNGRPEPGRMATRRQARKLRALGYRVKRGARWKKPPYREIEESLSFAQAGLL
IRKLSGKAAKTAWTVDVPARPFLGMNDAEFTKALARQLQGIGFGWDVKAQDIKG
>fig|6666666.356836.peg.65
MSWPTVQVNQVNQLQGETSEIERVVLFIGEGSVETVKTVPVNTQSDLDQVLGAADSVLKR
DVSAAMVNAGQNWSAFVCLLPPKGDWVSAVTAAQQVASVEGVVVSLPATKGIIAQASSLR
STLVSAFGRWVWFLLAVDSPKEGEGWDKYLQSLSNLQNGAAAPAVQLVPRLWGNEPGVLA
GRLCNRAVTIADSPARVQTGALLAMGRTDLPMDGAGVTLDLAMLQALEKQRYSVPMWYPD
YDGYYWSDGRTLDVEGGDYQAIENLRVVDKVARRIRLQAIAKIADRSLNSTPGSIAAHQG
YFAKTLRDMSRSTQINGITFPGEVKPPKDGDVVIAWRSKTAVEIYLIVRTYECPKGITVS
LVLDMSLEGSA
>fig|6666666.356836.peg.66
MTKRISGQSFDFNMDGALVHAEKVSLSITDNTAAAQTQGIPDGWVAGDVAAEGEMELSTK
SLAVVTAKASSAGSWRGIDPVDLMWYAKAGSEEMKVEAFGCKLILSDILDVDPKGGSVMS
HKIKFVVTSPDFVRINGIPYLESELTEKLIG
>fig|6666666.356836.peg.67
MQEYEKNALGLLVLGALIALGKLLASDEKITPRLFFGRMILGSATSMAAGAALVWVPGLP
PMAVTGLGAALGVAGHQAVEIWLRRRGSGLLKGSDAKDDVK
>fig|6666666.356836.peg.68
MTLSEKQQLFTQLVAQLIQWAGERGYRLTFGEAYRTLEQAKLNAHSGSGIANSLHTQRLA
VDLNLFIDGEYQTRTEAYLPLGEYWESLGGCWGGRFTSRPDGNHFSLEHNGVR
>fig|6666666.356836.peg.69
MDGLWRVVAGLTVAFAAGWQTASWQRDSIDLAVTRAATAAAEQSRQALQALASQSGEALE
SKLEALRNVPNKTVYREIVKPVFTNVCLSAEFVSLYNDAVNHTERVLSGKPEKEMSGQ
>fig|6666666.356836.peg.70
MSYQENLKKKCPVNNLPRLSGTTGNDAAQPLISWPQIYADCAARHNQLIDEITQRENMQ
>fig|6666666.356836.peg.71
MSKITLSVSGKELSFEPNTVAYNGMINDMAMDNKVAPAVTYLRRIVVAKDKETLDELLKL
PGAALQITEAVNAQYAPKLEIEVKN
>fig|6666666.356836.peg.72
MKQLDFTLSLIDKLTRPVKQAQAAVTGFAKSSRDAFSKIAVGGAGLIGTAMSIQGALGPA
VEMHGAMVEASARGVDDSALQKINANALKFSTQYGRSALEYVQSTARINAAVGTLTKEDL
PGVVRASNVMAAALKATADESSEFMGQMFANFRSDAESMGNVQFAEQLAGKAAYMRNAFG
VELGAIKDLMEGARGVGTNYGIGMDEQLAVMGELQRTLGTEASSAYEGFLSGAVKGAQKL
GLSFEDSNGKLLTMPAMLEKLRGKYGASIEGNLKAQSDLDDAFGDSAAVIKQLYGNVGVL
QRHITELGSNDGMTRATEMAQKMTSPWERLTAIWYAIRAAMGATLLPVLYPLINKMADGG
QVLVRWLNLFPNITRVIGYCVLAVLSLAGAGAIANIVMGVSVFMLGGLKGLWKGLTAIMK
IHVGVIWLYNKAVLAWAATMRILRGVLLAVRMASLLTGMAFNIALWPVLLIIGAVALLVA
GCSLLIRHWDGIKNAITQTDMWKTVAEKVQWVAEIFSQTWKAIIDGWNRVVNAMGSFSLT
ETMGKMADGVGEIFSGLWDGILASFNSSYRWIIGKLNAIPGINIAMPESVPRPGGEGLLT
GGKIKGIDSGGLQRDISNSNAKNYTDNSRKVENLTIYANKGFTPEQLTEWEALR
>fig|6666666.356836.peg.73
MDDVKYIDLLITERDFSLNSGREPIFCNNRISIGQDCVHAIIESGLTTKLVAERSPTLRA
DVLTQMIILVEDDERIIPGTVVISEESPTRLWVTAETYDFGPITARVDV
>fig|6666666.356836.peg.74
MTEKPKIDYEQVLKEAGMPVTAETVTEQFQAQVTASGLVTNTSRMSPFWRLISVMATTPV
IWLKDVLISVVLANMYLATASGPFLNLFAWGVNLSRKAATAAAGVVRFYKSDAAQAVVIP
AGTLIQTERINGTVFSVAVSVDTVIAAGLASADVPVTATADGGAFNLAPGYYRILPVGVA
GIERVENQEDWLLTPGADEESDDDLRERCRNQFNLVGNYHTDAVYRSMIAAVAGLSIDRI
FFQHDAPRGPGTANAYLLLDSGVVSQPFIDAVNDYITAQGHHGHGDDLRCMALPETQHEL
TVTVYVRNLVNVTDEALAALRSGCQDLVRCAFRENTGYDVAKTWPWSRFSFSTLAQELHD
AFPLIASLDFSLGDIVSGLNVPRLASLTVVIADA
>fig|6666666.356836.peg.75
MPDFKEQLSGLRLPSWMDKGEPAALLNASKAYWLQVNDWLRWPLQQLDVDTCAEPLLNVL
AYQRDISRLKGEALTLFRRRVKYAFVNAQDSGSVAGFIAIFERLGIGAVTLAERQPGYDW
DVILVRINDEQLSGYNALMMSLVRQYGRTCRRYVFDLWNGETQSVRCGEFEHNAEYYHAV
SLMPAGTVTARVALHPVRTSASTEYYSANV
>fig|6666666.356836.peg.76
MAQSVITHAFETWNVQRVLDGTAARPDQVVFARVPGQDESVPVDRNEGLPPADQIQHTAA
ITQAGVLNENAVVYSVVLDTTVGDWDYNWIGLLDSKTNTVLMIVHVRTQQKLATRNGQQG
NSLTRNLMMQFDGAAAATQINVTADTWQIDFSARLAGIDERIRIENMDRYGSSAFFGNAY
QVVKDGNAYVVKAGVAYAAGLRAWLSSDLKITVDALPTRVFLDVCWRGEFTQAWAVDSQI
VVANSADHEIRDGVQHYLLPVADIDENGNITDWRKQGSLAEQNAQTLYLRKDDNLAALRD
KEASRKNLGLGQLAVMDTDTARQTLRITQLENELVGIPLPYPGATAPDGWLKCNGQSFNK
SMYPLLAGRYLSGFLPDLRGEFIRGWDDGRGVDAGRSLLSAQTQTVQDHKHVGTMVNSNP
LQTGMNTGIGLLSQYTSTPTVGYSNEISSGGTAEGSKETRPRNVAFNYIVRAA
>fig|6666666.356836.peg.77
MANYSVNVKETTLDKDGHAMMAGWITVFHVDAKTREYRGASYEYLMAGVGIPADSYSDAP
ELPPEGKALCRAADGLSWMSVPDYRGRVAYDTQTRLSTEITVPGQLPETLTLLAPVSEFD
IWNGKKWVTDTDAQHQAYVNSAMQELNERFTTANTRIQALSDAVDMELATEEEKALLGKW
KEYRVLLNRVDVNTAPDIVWPETPAV
>fig|6666666.356836.peg.78
MGNVTDNGHYLSPANAVAYLAERLGTAADNLTVCVWMVCGSGLGEFLQALDALTVVFPAP
ALSQVARQARAMAELATVKMQIPAKNCTFPAAAPLSVASCRQALNAQRMAAAQQQAAVPM
GLNALKGMAERFTSQREAALSEISKTMQQMAQRSALAWVFTGQGAMGVIAAEMLKNIPQP
SAIYTAAMMFTGKELDALESMIREPDNYTRP
>fig|6666666.356836.peg.79
MSQIITLALDGEAIPLRGLTVTPSMQFEEKDQSGQTSSTANAEQGIKPKELRVSGVIPFT
EAKVLTRLFALAEAKEGDQLKRYRVANLTAQAINFRLATFTGSIDAPKQDGKQAWLVTFT
LREHISVSEKRDARAGNQTETKKQAPGQGSAAGEGGEKLSWFERKVLKPVNDALG
>fig|6666666.356836.peg.80
MRPITRLMLSGDAVHVVDANVVLELNACGRGFITVETEQDYTGKLVRLDVGYTDLVLRWF
TGYVERSQPAENGYQRLFVRELAGVFDRMWPCSFQHPTLRQLADWLSEHSGLTVQLPDAA
YVSKPIPHFTHSGSGHQLLANIGAAFGIDDYVWQPLPDGALYLGSWADSLLAGAPVSIPA
EFSQAQAAGNSMTLPLIQSVRPGAVVNQQRLSRVQLLNESMTIEWVPVSTVTGKAAQRSP
AQRQIDTAYPELSAGLHLPKFARVEAPSEAVSSGNIADPFRPRYAVDLQLLDADGKPAKD
TPVYPAVPLPVPMAGSEAGLFQFPPPGTLVEVGFTGGRPDKPFVRQTVASGQSLPDIKPG
EQLQQQRAEVSQRVTVAGDWERKTDQAIRESSMHREVSADEERRTLVTRETLIKATDSAT
VLGTHTLQAGAIVQIAQGDYSLATQAGYTASVGQSATVEIGQSLTEKIGQLRRSIAGARQ
ELMAPVVWVGSQQVNVMTLMLDTLDVIQELATQTASHTHPNTGTPLNAGEIQQTGRRTGT
LKDKYSPIIG
>fig|6666666.356836.peg.81
MVIKPRSKKLKNAEIPFTVFSGRSSAKARRRRGLALGFVEK
>fig|6666666.356836.peg.82
MALTKCKECKKEVSTSAKVCPHCGVKNPSTTAGQAIGGFVVLVLLVWGAIKIFGGSDDKP
TAKADTPKNCAANDGQCLFDKNWIEAASRCRPLIEKSSKYDFEWTDGMMTPMFSHFRLNE
AKKQMTFIGDKVKFTNGFNAKITMTYNCSYDLQSKSIVDFGITEGKL
>fig|6666666.356836.peg.83
MTKKKAHKPGSATIALNKRARHEYFIEEEIEAGLALQGWEVKSLRAGKANISDSYVLMRD
GEAYLFGATFTPLHGASSHVVCDPTRTRKLLLNQRELDSLYGRVNREGYTVVALALYWKN
AWCKVKVGVAKGKKEHDKRDDIKEREWKLDKARIMKNAAR
>fig|6666666.356836.peg.84
MPKISRSALVPFSAGQMYKLVNDVSSYPAFLPGCTGSRVLSSSGSEMTAAVDVSKAGISK
TFTTCNTLIDNQCILMRLVDGPFRQLTGDWRFTPLSDDACKVELNLDFEFKNALIEMAFG
KIFKELANNMVQAFTLRAKEVYCA
>fig|6666666.356836.peg.85
MVYALPERQYLRPLTLEAGSTAEQAIQASGLLALRPDIDLGVNKIGIFSRPAKLTDVLSD
GDRVEIYRPLLADPKELRRQRAERSKNKAR
>fig|6666666.356836.peg.86
MRCKTLTVVAAVVVVMLTAGCSTLGRVVYRPDINQGNYLAPADVAKIHNGMTKQQVIYTL
GTPMMQDPFGSDTWYYVFRQQPGHEAVKQQTLTLTFNSQGVLANVDNKPTLQTQ
>fig|6666666.356836.peg.87
MLAQLTISNFAIVRELEIDFQAGMSVITGETGAGKSIAIDALGLCLGNRSDANMVRPGTG
RADICARFSLADTPAALRWLEHNQLDDNNECLLRRVISADGRSRAFINGTAVPLSQLREL
GQHLIQLHGQHAHQLLLKPEHQRHLLDAYADESQLLSAMRQIWQQWHQSCRELAQHQQAT
IEREARRELLQYQLKELNEFAPLAGEYEQIDVEYKRLANSGQLMSLSQQTLQILSENEDQ
NLLGMLHSARHQLSELVSMDEKLSSVFSMLEEAGIQISEASDELRHYCDSMELDPIRLYE
LEQRLSRQLTLARKHHVTPEALPTFYQQLLQEQHLLEQQESDHETLNRTVQEFHQQALHV
AEQLHARRCQHASELAELITTNMHELAMPNGHFTIDVTFTPDSLTANGADHIEFCVTTNP
GQPHQPLIKVASGGELSRIALIIQVITARKMDTPALIFDEVDVGISGPTAAIVGKMLRQL
GQSTQVMCVTHLPQVAGCGHHHYFVSKHTDGAATETLMQPLGKRERLQELARLLGGSAVT
KNTLANARELLAA
>fig|6666666.356836.peg.88
MNRSFNCIGIVGHPRHPNALTTHEMLYHWLRAQGYHVVIEQQIARELQLTDAATGSLSEI
GQQADLAVVVGGDGNMLGAARVLSRYDINVIGINRGNLGFLTDLDPDHTQQQLSEVLAGR
YIREQRFMLEAQVCRANHPNSSSTAINEVVLHPGKVAHMIEFEVYIDDKFAFSQRSDGLI
ISTPTGSTAYSLSGGGPILTPSLDAIALVPMFPHTLSARPLVINSSSAIRLKFSHITQDL
EISCDSQISLPVQEGEEVLIQRSQYHLNLIHPENYSYFNTLSSKLGWSKKLF
>fig|6666666.356836.peg.89
MNAKNAENFMSSKEQKSPDEQVLDQKEAAEGQQADAVPETTAVADPRDERIAELEAQLND
AQQRERESALRARAEMENVRRRAELDVEKAHKFALEKFAGEILPVIDNLERALEMADKSN
DALSGMIEGVELTLKAMLSAVNKFGIEVVADVNVSFNPEIHQAMTLLESADHAPNHVMMV
MQKGYTLNGRLLRPAMVAVSKAKE
>fig|6666666.356836.peg.90
MEGIYSCDGIYSRNAVPVVFCLYFVNLYVLKRVSFVG
>fig|6666666.356836.peg.91
MPGSRVVESVSRTSRKLKLSLMGPAFIAAIGYIDPGNFATNIQSGAAYGYQLLWVVVWAN
LMAMLIQLLSAKLGIATGKNLAEHIRDRLPKPAVWAYWVQAEIIAMATDLAEFIGAAIGF
KLLLGVSLLEGAILTGIATFLILMLQQRGQKPLEMVIGGLLLFVAAAYIVELIFSSPELA
SLAKGMAVPSLPNSDAVLLAAGVLGATIMPHVIYLHSSLTQQQSNITRAERYSATKVDVA
VAMTIAGFVNLAMMATAAAAFHFSGNTSIAELDQAYLTLKPLLGQAAATIFGLSLVVAGL
SSTVVGTLAGQVVMQGFVRFHIPLWVRRVVTMLPSFIVILSGMNPTRVLVLSQVLLSFGI
ALALIPLLVFTGDRELMGGLVNSRRVQNIGKVIVCMVIALNLYLVLDTLLG
>fig|6666666.356836.peg.92
MSSPITILDKQLLSDHWFVLHKYVFDLKRKNGGIVRQMREVYDRGNGAAILLYNRVRGTV
VLTRQFRMPTYLNGNESGMLLEACAGLLDDQSPEQCIRNEAIEETGYQIGEVEKLFEAYM
SPGGVTELVHFFAAEYDDSQRKTNGGGVDDEDIEVLELPFNDALAMIKDGRIRDGKTIML
LQHAQINGWFANMR
>fig|6666666.356836.peg.93
MDEQLKQSALDFHQYPVPGKIQVSPTKPLATQRDLALAYSPGVAAPCLEIAEDPLAAYKY
TARGNLVAVISNGTAVLGLGNIGALAGKPVMEGKGVLFKKFSGVDVFDIEVDEQDPDKLI
DVIAALEPTFGGINLEDIKAPECFYIEQKLRERMKIPVFHDDQHGTAIICTAAVLNGLRV
VEKQISDVRLVVSGAGAASIACLNLLVALGLKHENIVVCDSRGVIYKGREANMAETKAAY
AIDDNGSRSLADAIPNADIFLGCSGPGVLTQDMVKTMAPRPLIMALANPEPEILPPLVKA
VRPDAIVCTGRSDYPNQVNNVLCFPFIFRGALDVGATTINEEMKLACVHAIADLALAEQS
EVVASAYGDQDLSFGPEYLIPKPFDPRLIIKIAPAVAKAAMASGVATRPIENFDDYIEKL
TQFVYKTNLFMKPVFSQARTQPKRVVLAEGEDPRVLHATQELVSLGLAFPVLIGRPGVIE
KRIQKLGLQIAIGKDFEVVNNESDPRFKAYWTEYFEMMKRRGVSQEQAQRDMRGNPTLIG
SIMVHRGEADAMICGTVGNYEEHFSVVEKVFGYRDGVHVAGAMNALLLPSGNTFIADTYV
NPDPTSEQLAEITLMAASTVRRFGIEPKVALLSHSSFGTSDSPTAKKMRATLERVNKLAP
ELQIDGEMHGDAALVEAIRREQMPNSPLKGAANILIMPNMEAARISYNLLRVSSSEGVTV
GPVLMGVAKPVHILTPIASVRRIVNMVALAVVEAQTELL
>fig|6666666.356836.peg.94
MTAIWVDADACPNVIKDVLYRAADRTATRLTLVANQPLKTPPSPHIHSLRVAAGFDVADN
EIVRRVQPGDLVITADIPLAAEVLEKQAVALNPRGERYTPDTIRERLTMRDFMDTLRASG
VQTGGPAALNQRDRQQFANELEKWLRQQA
>fig|6666666.356836.peg.95
MSSPDINAIKHFLLTLQDNLCRQFELTDGTATFIEDAWQHASGGGGRSRVLRQGQVFEQA
GVNFSHVSGTSLPPSASTHRPELAGRSFQAMGVSLVVHPLNPYVPTSHANIRFFIAEKPG
EPAVWWFGGGFDLTPYYGFEEDAVHWHQTAFDLCKPFGDDVYPRYKQWCDDYFVLKHRNE
ARGVGGLFFDDLNTPDFDASFAFMRAVGEGFRHAYLPIVNRRKDIPWGERERQFQLYRRG
RYVEFNLVWDRGTLFGLQSGGRTESILMSLPPLVRWEYQYQPEPDSPEAALYRDFLPARD
WLGLNTPSGARG
