# Supplementary material for: May the Phage be With You? Prophage-Like Elements in the Genomes of Soft Rot Pectobacteriaceae: Pectobacterium spp. and Dickeya spp
Source: Front Microbiol. 2019 Feb 14;10:138. doi: 10.3389/fmicb.2019.00138 (PMC6385640; doi:10.3389/fmicb.2019.00138)
Supplement: Supplementary file 1 [file Data_Sheet_1.ZIP › Supplementary_prophages_MULTI_AA_FASTA/FASTA MULTIPROTEIN SEQUENCES/phiDdi6.txt]

>phiDdi6
MAKIAKKLTDTEIKNTKPAEKEINLFDGDGLMLRIAPLSVGGKKNWYFRYAVPVTKKRTK
MSLGTYPHLTLAKARTLRDEYLSLLANGIDPQTHNNDKANALKDATEHTLKAVAKKWLDE
KVNPLVSHKIMQKTSGEASNEISSPV
>fig|6666666.356837.peg.2
MDRITAIERLNAFDKQGRYVFTSRDLAKIFHEDRPRAFNAGLTRLVKDGILTRAIRGVYV
YNHAKSKDAYTLERIVLALRRGEYNYLSLESALSEYGVISQIPIGRITVMTTGRSEEHKT
PFGVIEFTHTKRPPEQILQDTYLGNSPLRQATKQTAVRDLRRVGRNTHLIDESELYHESE
S
>fig|6666666.356837.peg.3
MNQKVNFAELVSKAMESAELEGLRNVVEKELLHYDILYCLDSAGLLEQLTFQGGTSLRLC
HGGNRFSEDLDFAGGIAFSGADLKNMKACIEDYLGNRYGLEVNVKEPNELRNEPGYEEVR
IDKWQVSVTTAPEKRDMPKQRVKIEIANIPAYTRMPMALKRNYDVLPDGYSDTLVMCETL
NEVMCDKLVSLVATTKYIRYRDVWDLPWLIQQNATYDLDLIRKKIQDYRIPNYDELLAHR
IQSIEQIVGDGRFSAEMRRFLPQAVFDRTLGREAFSQYLSGELKTLLSTLQQELNGQGGK
APFIM
>fig|6666666.356837.peg.4
MPSLGVAEFSSIAVNTSPQTKINKIKSIANRPEYHPGKDFYKKIRDAIKRLIVKKGHISE
LYDLCRKEKNSSKKIYFEKIVNVFNEWQSGKNITGFPAPKRYYHYAKTDISCNPELNVNF
QGRSKLVKLHFSNSEKMTQERANFICFLMERAIGDQGFEYSVLDLTSGKEFFFSGNKEKQ
EIRVNKEIQFIEAHWED
>fig|6666666.356837.peg.5
MAQPTVTQAVKRASGHWPQLLPLLGISVDAAGRHSACPVCGGKDRFRFDNKEERGTWFCN
QCGAGDGLNLVEKALNLTPTDAALKVSALLGTLPDSPAASTSDDDDNDAARQRAAVQAQA
KIKETVTQSGNAYLSAKGWPDVEVLTLQGKPLRMGGIVYQSGDVLVPLTTHDGEVVNIQL
INAQGDKRTLKGGQVKGTFYCFSGKHTTVIWLAEGYATGLTLYQLTGDTVYVALSANNLS
SLARELKTRHPAATLLIAADRDENGTGQSKAGQAASAVHGRVALPPIFGDWNDVYRREGA
DVTRHYLTEFIQPEKASPFESLGEAEFKAMSASEKAEKIRDHYRNTLAIDAFGETFFQYQ
NGAWKALPYRLLSRDIAVLFQKIQAPFTASSIGSVLDTLKLIIPMQAKPQRRLIGFRNGV
FDTVSGEFKPHRRENGLHTVNDVDYTPLKAGENLADNAPHFWRWLTRAAGHNEDKQARIL
AALFMVLANCYDWQLFLEVTGPGGSGKSILAEIATMLSGEDNTTAATINTIESSRERASL
IGFSFIVLPDQEKWSGDGAGIKAITGGDAVMVDPKYRDAYSTRIPAVILAVNNTPMRFSD
RSGGVSRRRVIIHFSEPIPASERDPKLKEKIRAELAVIVRHLMKRFADPNNARTLLQAQQ
HSAEALEIKRQADPLVDFCGYLQAHSGTTGLYMGNANITPRNPRKYLYHAYLSFMESHGH
QKPISLTAFGKVLPNIMSEYGLVYLKGRTKQGIQTNLELKGESDADWLPKCDRA
>fig|6666666.356837.peg.7
MATTPTPSHPQFTFLFLAVRRAELRALPHREAVIAPDEISARRLLARDYVLSFAGRLPLR
GARHV
>fig|6666666.356837.peg.6
MFDVTPLTAEEITDQCRALTYAVIELDNPMAKEVLLFVLAERLEVLSATLDMPDAIDNLN
DPGQTDSTLH
>fig|6666666.356837.peg.8
MITLAIAGQSTTLDERETLSLCDQLLAAASDSPRHYCTSRAGDALTNC
>fig|6666666.356837.peg.9
MRLPEVLHVTGISRSTLYELSSRNAFPARVPLGGKNVAWVESEIHHWVAERIAARQQENH
A
>fig|6666666.356837.peg.10
MADNIGRYLVNVRPALAGWRWIYLVARYYVNICSGGNKGKKGD
>fig|6666666.356837.peg.11
MDKKRSGTTVNSQRCPIFANISQFYTFDKNQIIGGYLYGLN
>fig|6666666.356837.peg.12
MSQTTPQSDIPDVLKKMADNYLKAREAHLANASELDNIMTAMRRAKAQQTATEAENQLSD
TEWRARFLKARGEMTEELKALQLQRLAQRELAHEYDGLLAQLEIDQLRQQATCHASAKAC
CNAHASALRDYAEWELSQALDRISTALIRAIKLKQHMLGITTSEFTEGLSYQKPDKVVME
QVVNCLIAKSNNYRFEMDNEPVLSVLGLDSPSLPHADFPPVANPIARHRAGFFLRLFLWL
ALF
>fig|6666666.356837.peg.13
MNLHVKLTSQLALSRQYWHGLSDFMQLHENCYIKWVGVAGAQLRAGSFSVYGCDWYHFYI
QMNYR
>fig|6666666.356837.peg.14
MIRVTERSQRTCNLKYDEYITFLLISDENHKISFILIYL
>fig|6666666.356837.peg.15
MKISFFGVNNFRAISGGIDNNKIIFKDTNTLFVYGANNVGKSTFLKAYLFFYSNEKPIID
DFFRRDDKNSIEFELEVKLDDLDKERIEDKAPKQKESYKRYLNNDYIRIKKVWSKNGAKI
EDKNYTFDYSKGEGGEYDEVGYATIGLHQVFQSCLPKPVFIKAMPTEEEAKKILNEILKM
MAESTLKKSELEELKVAQDKIKELQDKMYDSDLIETYQNSVNGYFNKIFFDTTICFKDQK
DRVVWTENKLGRDFEIEFMKRNSDGEYDGSIPSSYSSVGHGAIRTAIFTLLLMRDVAERF
ERRQGRKDYMVLFEEPELFLYPRMIKELRELIYQVSVEDLPYQVLCASHSSSMIDLSKPK
SSIIRLVKNSNGTKSYQINDQFLKEAKGIATNDELKQEMYEVLRFNPYICESFYADEVLL
IEGPTEEIISRAFFQEFPPKKTIFVLNCGTVNNIPFYQKIFSRFNIKYHVICDTDKAKIV
EYDQAGNPSFDSGIQKTISDQYRSDYDVTNGNIGLLRVHNVTFEPAHQNVDIPEILRFAD
FGDRSKPFNANLYWKNVLKPNIAHQDINKVPIIRYLKEIMAH
>fig|6666666.356837.peg.16
MARTTRPLTHIEVQKAKAADKDLTLHDGNGLFLLVKTTGKKLWRFRYQKPTTGQRTMIGF
GAYPALSLADVRAMRDEKLSLLAKGIDPQEKVAKEVEEAQIAVESLFINVARSWFTLKQA
TVSTDHAKDIWRSLEKDVLPAIENIPVQQIKARTLIQALEPIKARGALETVRRLVQRINE
IMVYAVNTGLIDANPASGIGMAFERPKKQHMPTIRPEELPALMRTIAMSNLSIPTRCLLE
WQLLTLIRPAEASATAWAEIDIEKKTWSIPAERMKAKRDHIVPLSEQALELLDIMRPISG
NRDYVFPSRNDPKKPMNSQTANAALKRIGYGGKLVAHGLRSIASTAMNEAGFNPDVIESA
LAHCDKNEVRRAYNRSTYLEQRKELMDWWGLGVHK
>fig|6666666.356837.peg.17
MAVRKLASGKWLCECYPFGREGKRVRKQFATKGEALAFERFTMEESENKPWLGEKADNRS
LREIIDLWFSLYGRTLADPKRMMAKLDIICTGLGNPKARELSAADFAHYRELRLAGQMTD
ASGIPLSVVKPRTVNLEQRNLSAVFGTLKKLGHWDAPNPLSGLPTFKIAQQELAFLAPNE
IKRVLDACAESANPHLLLVTKICLATGARWSEAEGLSGQQVTPYRITYTRTKGKKNRTVP
ISRELYDEIPRKSGKLFSPCRKTFERAINRTGIQLPDGQCTHVLRHTFASHFMMNGGNIL
VLRDILGHADIKMTMIYAHFAPDHLEDAITKNPLNGLNWSPKNGGKLAAANGNQAFSSPL
ITK
>fig|6666666.356837.peg.18
MNCDQSTFCVQAKFTITFGFSQTKSIHLVNFMDFGTGAKAAIERLVEAYGFKNRQALCDH
LGVSKSTLANRYMRDSFPADWVIQAALETGVSLRWLATGEGPKFDDARNDVIAIPRQKLI
DGKLYDSNYYMFDKAFLSDGLKDPVVILDGDITYIADRQFDEVVDGKWLVEIEGRTSIRD
LTRIPVGKVRVSGAGAEFDCGLGDIQIIAECKGFYKGL
>fig|6666666.356837.peg.19
MRPQISITLAVPSVSIEKYSELTGLSIDTINGMLADGRLTRHRLRKDKKREKVMINIAAM
TVDALADCDISLN
>fig|6666666.356837.peg.20
MFDYQITKQTHFDEACRAFSLRHNLAELARTAGMNQQILRNKLNPDQPHKLTCEELLTLT
DITEDATLIDGLLAQLNCLPAVPVNEARAERLTAYVLQATAAVGKVAAESVSDERMTQTR
RHSLMSTISDGVRYLSLIGLTVQSRIQANPAMASTLDALSGLGASLTIG
>fig|6666666.356837.peg.21
MSQSVDHQKWIQRCRDIVFKGESRAQSFWERAALDTREIILFSAKPKLKSRHVNYSWHQF
TAEERAAIWSAIKRIRSICDDTALFGPDDFLKTSNQSGTPNQPNPSPIH
>fig|6666666.356837.peg.22
MIATKLKPMNAAADGALIELLNKARLEERKDQHLSFSLRLAALAVRAQQRDLSAAEVVEL
IRQESERFEHSAQELH
>fig|6666666.356837.peg.23
MANSIRENVSDELLREICNGSPFTGAFENEVVEMARELIEFRTAAARDMQKLADLERAVE
VLSHKVGSVSISRGAL
>fig|6666666.356837.peg.24
MSTIATPLKWVGSKARVMDILREHLPAGDRLVEPFAGSCAVMMNTDYPEYLIADINPDLI
NLYQVIKEDLKDFIDTAEGLFRTANTAESYYRFRQVFNRSKENRITSAALFLYLNRHGYR
GVCRYNRAGGFNVPYGNYASPYFPLAEIQAFAEKARRAKFICAAFGETLQLIRTGDVVYC
DPPYIPQTPTASFTSYHTDGFTRNDQYDLCSALLRLAERGIPVIASNSDTHHAHSIYHRF
DICRFTAPRSVGVAAGESKQAGEIIAKRLPVPVASNIAKVCDGCGYEGGGHCPDCGPVMG
DATYQEMVASGALDADPF
>fig|6666666.356837.peg.25
MQPLAYYNEIDPFAAQWLRNLIDAGHIAPGIVDTRSIEDVTPNDLKGFSQHHFFAGIGVW
SYALRRAGWPDGQPVWTGSCPCQPFSAAGKKKRVCR
>fig|6666666.356837.peg.26
MTDLQIPEHNGAYHAVREWQREQFSPGEPAGLSYVERSLWHLNPLDHQWRQQYLAGMPDY
LAKYFGLRYEKLFKSDEHKGRRRANTFLLRTLGKSVLPRLRTVTERYQTQQHAAGDLPFP
FYDDLEKLPVYDRDNIRALSQQLADFMAASLRDYTENRIRNTGKLTDRHITLLSFRHLGL
LTLQAGTQPPYWAQFTKGRHPLSTEKAESGLLRMMSPEWWRARLKRRRDIQREHMAIAVG
QVQKAASPYVSRSTLDEWKEQKRRNREFFKAFELEDDEGNRVSLDDKVNASNANPAIRRC
ELMVRMRGFEDLAQEMGCAGEFYTITAPSRYHAVHSGGGFVEQWSGASPRDTQKYLCGVW
ARIRAELSREEISVFGFRVVEPHHDGTPHWHLLLFMRPEHIEQVRDIMAYHARREDANEL
NSEKAQKARFHYEPIDPEKGSATGYIAKYISKNIDGYALDGEADEETGENLRDMAKAVSA
WASRWRIRQFQQIGGAPVTVYRELRRLGDKQLDNAAMDAVLAAADVGDWAAYTQAQGGPL
VSRDALVVRLSYEVTERANQYAEDVQKVQGVYSPLLGAPSAIITRTVQWKIVPKQATASA
GAGVSGGSAAAWSSVNNCTPGLRRRLSELLRLRGFPPDPGLVDVLMRGGHLAMSEGRALK
MVSGRLEEVRQTGDCELWLGWNWG
>fig|6666666.356837.peg.27
MYQYKSININDLMLDVQNSRFGDNVDGQREAIKVMVENQGQKIVKLAKDIAENGVDPSER
MIVVESDDEEKGFIVKEGNRRVTALKLIENPSLVQNKTLELTFEKIKKSRKIRVLNVDCV
VYDNEEYNHWINLKHTGQNEGAGRVGWTTPEQLRYMARNGKESFANQLYSFIDLFPEHFE
NIIKNKSKVKITNLDRLIGDPSFRKSLNLNGVDGLLFCSQPLNRFISELKKILDVMILTD
DNGRPEFTVNRIRSKDDRANFISELGLTSFSPALEKEWRLLEPPKSSSKDDGRQNEKGSQ
NDTNHEKNTAGDVDTGHEKSSGEHSTTGDGEGKNSGGSSDTDDKAKGKKGSNPAGVKRNH
MIPMGVSLKFGTKHKRCHRIFTELKRMTHEDHQNSLAVMLRVFIELSLNTYIDINNLVYQ
DKKNPHKTPGLHDKVVMVSSNLFEKKIIDGPKKTAIQSYSKQMTSSSASLQQYVHNANLI
PEKEFVNTEWDNFQPLIEAIWGSIAS
>fig|6666666.356837.peg.28
MRFYTPLRYPGGKGKLSYYIKSLLEANLITDGYYVEPYAGGAAIALDLVVNEYVRNIIIN
DADPAVYSFWHSVMHETDALCTMIEECNVTMDTWYEQKEVISSDNPENSLALGFAAFFLN
RTNRSGILKAGVIGGKAQSGEWKMDVRFKKDDLISRINKISGYKNRIKVTNLDAIELLLN
IKNLTSGSDKLLVYLDPPYYVKGQDLYRNYYEHKDHVAVKNALSESGINNWLVSYDNAEE
IKEIYSAFRQSEYSLSYTAQSKRVGKEVMIFSDSLIIPDVNLGKAA
>fig|6666666.356837.peg.29
MDREFEQSLIVERIAFLAKNAGMEGNDERDRQIALIWIAELAGQLMTLQAA
>fig|6666666.356837.peg.30
MGHKTLKFSHILEAGAWNMRVLKIECPECGAKAVIRKTNRKHRQIADIYCACADVECGYT
FVMNLTFSHTLSPSAKTGDQLLQTVLNNLKPEQRQMALDLLRTAAA
>fig|6666666.356837.peg.31
MKRTSHRRQKAQNAPRKKMSIITFGKPEPVLTTGTDYRDVWYDNEFNHYTLPIDRLALAQ
LVNLNGQHGGILYARRNMVASDYQGGGLSHDDMLAAAFDYLTFGDIAILKVRNGWGEVIA
LTPLPALYTRIRKTGEFVVLQKGEPLVYPPEDVIFIKMYDPQQQIYGLPDYIGGIHSALL
NSEAVIFRRRYYHNGAHTGGILYTSDPNMTDEIEEEIERQLASSKGIGNFSTILVNIPNG
DKEGVQFIQMGDISAKDEFANVKNISAQDVLNAHRFPAGLCGIIPQNAAGLGDPEKARNT
YRKDEVIPIQRRFMASINKDPEIPQNLHLIFDVGDDTTIQGA
>fig|6666666.356837.peg.32
MAKYSDELIGVARLLYLKRATPKEIAADLNLPNARIIYYWAQKFGWADLLSAESTEEAIE
RRYQLLAGRDKKTELELQEMDMLIAHAVKLRAQSNKHKEKLAAAGHGNTPGSRSNDDDER
PAKKRQYRKNDISSLTKEDFDAWADEHLFGYQKHLRLNIGQQVRNILKSRQIGATWYFAF
EAFENAVLTGEPQIFLSASRAQAEVFRSYIVNIAQQYFDITLTGNPIRLSNGAELRFLST
NKNTAQSYSGHLYCDEYFWVPNFARLNEVASAMATHDKWRTTYFSTPSAKTHQAYPFWTG
EEWKRGNKKRAGVNFPGFDELRDGGRLCPDGQWRYVITMEDAIRGGFNLASLEKLRNRYN
VDTFNMLYMCVFVDNKDAVFSFDDLERCGVDPATWQDHDPTASRPFGNREVWGGYDPARS
GDLSTFVIVAPPIYEGEKFRVLLVVNWHGMNFRYQANQIKKLFQRYHFTYIGIDVTGIGA
GVFENIQHFAMRQATAIRYGVETKNRLVMKAADVVESQRIEWDQDEKAIPASFMAIRRTT
TASGNAMTFIADRSAETGHAEAFFAIAHALDNEPLNYENKPQSRWRLKKAA
>fig|6666666.356837.peg.33
MRRDFYFMTGVYFAVFVKASLSEWRRIKPVAARFLFRNNAVIRQKRSM
>fig|6666666.356837.peg.34
MSQLMTNWICIATEGETVDKRVMERQWLIDAAETYDPQLYTALIWPEHETWFGNAGEVLA
LKAENGDDGLLRLFAQLRPNHQLLQANREGQLLFCSVELTPDGNFRGTGKTYLEGLGVTN
TPASVGTTRLRFSSKKRGRLFGALKPLVIDEVKEIKGNSMASKSWHSLFGIKPKAFAEGE
GESNDAGGDDKLQALAEALAELESRVTALESQQSQTTDAVEAVQDDMDTVKEVVDTEDFA
TLRNNLPKILNNFGKLDRSITKLPQRQVGNKPKGFNFL
>fig|6666666.356837.peg.35
MFLNQRAREYLSAYSVGLAQEYGVADTARYFALTDPKETQLRAALLERVDFLSMINVLDV
DQLSGQVVSVGSSALHTGRKEGGRFIRQVGVEGNDYKLVETDSCAALPWDLLSVWANAGG
EDEFFQLVQAFSNEAFALDMLRIGFNGNSVAKSTDPDENPNGEDVNIGWHQRMKDFKDGQ
QIITDRVVLDENGDYKSLDAMASDLINAKIPQQYRNDPRLVVMVGADLVAAEQYRLFQKA
DRPTEKIAAQMLDSTIAGRPAIVPPFMPGKRMTVTTLSNLHIYTQRNTRQRKAEFVEDRK
QFENKYLRNEGYAVEYPELYASFDESAVTIGTVAEPAEKEPA
>fig|6666666.356837.peg.36
MALSPAQRHNARMVAEQQLSRCQAVSGDHSLHVQLRALENDVARLRSQPTLRDRVEMKRR
ELLPRWLPTVQRYLDSGEVYQNPVFAHCVVWLFDVEEFDQGLAWADIAIAQGQHTPDNIR
RTFAAFVADTVLAWAQQTADIGQSVEPYFSRTFKNVAENWRLHEEITAKWFKFAGLLLLR
DEQGQPRATAAADIDTLTAADALLHQAEQFYRQVGVGTMRRNIAARIRALQKE
>fig|6666666.356837.peg.37
MFSGTPVDYQDELLANNGFWPDLNVRDFQSQRTIPADLAADTVAQALLAAVGEVNADLAE
VEASRRAKGFMRAQDVPGVSLKGQNVLCAQYQKAVFARAKADLLGEFATIGRRESHPGQE
GDDTRKGLLGEAAMVIRRMKGLKRATVRMV
>fig|6666666.356837.peg.38
MSKLDDLTTFVSTHLPPRVMQGFDSFMDEVSFIPARRDLGEDQYQLAVMKFDAVLSWERW
PYRVCDPRNLCALLLVWQEGQDDVPYMDAGLDMELPTLDVDVRDQDSAIVVVSLQLAESL
AIVADDNGIIPFDGRRWRLTSPEVWQATSGHLFGAGDDGAEVGAS
>fig|6666666.356837.peg.39
MIVHGELSQSQLAELRTALQRLTLPPKKRQRLLWRLAKYGVIAAAKRNVRAQQAPDGSAW
AARRGHRRGRMLRNLPNLLHIREMPEIQAVRIYLQGGGYRNGKTPVPAGVVGYSQQNGMS
VSVKRSQVGNGRPEPGRMATRRQARKLRALGYRVKRGARWKKPPYREIEESLSFAQAGLL
IRKLSGKAAKTAWTVDVPARPFLGMNDAEFTKALARQLQGIGFGWDVKAQDIKG
>fig|6666666.356837.peg.40
MSWPTVQVNQVNQLQGETSEIERVVLFIGEGSVETVKTVPVNTQSDLDQVLGAADSVLKR
DVSAAMVNAGQNWSAFVCLLPPKGDWVSAVTAAQQVASVEGVVVSLPATKGIIAQASSLR
STLVSAFGRWVWFLLAVDSPKEGEGWDKYLQSLSNLQNGAAAPAVQLVPRLWGNEPGVLA
GRLCNRAVTIADSPARVQTGALLAMGRTDLPMDGAGVTLDLAMLQALEKQRYSVPMWYPD
YDGYYWSDGRTLDVEGGDYQAIENLRVVDKVARRIRLQAIAKIADRSLNSTPGSIAAHQG
YFAKTLRDMSRSTQINGITFPGEVKPPKDGDVVIAWRSKTAVEIYLIVRTYECPKGITVS
LVLDMSLEGSA
>fig|6666666.356837.peg.41
MTKRISGQSFDFNMDGALVHAEKVSLSITDNTAAAQTQGIPDGWVAGDVAAEGEMELSTK
SLAVVTAKASSAGSWRGIDPVDLMWYAKAGSEEMKVEAFGCKLILSDILDVDPKGGSVMS
HKIKFVVTSPDFVRINGIPYLESELTEKLIG
>fig|6666666.356837.peg.42
MQEYEKNALGLLVLGALIALGKLLASDEKITPRLFFGRMILGSATSMAAGAALVWVPGLP
PMAVTGLGAALGVAGHQAVEIWLRRRGSGLLKGSDAKDDVK
>fig|6666666.356837.peg.43
MTLSEKQQLFTQLVAQLIQWAGERGYRLTFGEAYRTLEQAKLNAHSGSGIANSLHTQRLA
VDLNLFIDGEYQTRTEAYLPLGEYWESLGGCWGGRFTSRPDGNHFSLEHNGVR
>fig|6666666.356837.peg.44
MDGLWRVVAGLTVAFAAGWQTASWQRDSIDLAVTRAATAAAEQSRQALQALASQSGEALE
SKLEALRNVPNKTVYREIVKPVFTNVCLSAEFVSLYNDAVNHTERVLSGKPEKEMSGQ
>fig|6666666.356837.peg.45
MSYQENLKKKCPVNNLPRLSGTTGNDAAQPLISWPQIYADCAARHNQLIDEITQRENMQ
>fig|6666666.356837.peg.46
MSKITLSVSGKELSFEPNTVAYNGMINDMAMDNKVAPAVTYLRRIVVAKDKETLDELLKL
PGAALQITEAVNAQYAPKLEIEVKN
>fig|6666666.356837.peg.47
MKQLDFTLSLIDKLTRPVKQAQAAVTGFAKSSRDAFSKIAVGGAGLIGTAMSIQGALGPA
VEMHGAMVEASARGVDDSALQKINANALKFSTQYGRSALEYVQSTARINAAVGTLTKEDL
PGVVRASNVMAAALKATADESSEFMGQMFANFRSDAESMGNVQFAEQLAGKAAYMRNAFG
VELGAIKDLMEGARGVGTNYGIGMDEQLAVMGELQRTLGTEASSAYEGFLSGAVKGAQKL
GLSFEDSNGKLLTMPAMLEKLRGKYGASIEGNLKAQSDLDDAFGDSAAVIKQLYGNVGVL
QRHITELGSNDGMTRATEMAQKMTSPWERLTAIWYAIRAAMGATLLPVLYPLINKMADGG
QVLVRWLNLFPNITRVIGYCVLAVLSLAGAGAIANIVMGVSVFMLGGLKGLWKGLTAIMK
IHVGVIWLYNKAVLAWAATMRILRGVLLAVRMASLLTGMAFNIALWPVLLIIGAVALLVA
GCSLLIRHWDGIKNAITQTDMWKTVAEKVQWVAEIFSQTWKAIIDGWNRVVNAMGSFSLT
ETMGKMADGVGEIFSGLWDGILASFNSSYRWIIGKLNAIPGINIAMPESVPRPGGEGLLT
GGKIKGIDSGGLQRDISNSNAKNYTDNSRKVENLTIYANKGFTPEQLTEWEALR
>fig|6666666.356837.peg.48
MDDVKYIDLLITERDFSLNSGREPIFCNNRISIGQDCVHAIIESGLTTKLVAERSPTLRA
DVLTQMIILVEDDERIIPGTVVISEESPTRLWVTAETYDFGPITARVDV
>fig|6666666.356837.peg.49
MTEKPKIDYEQVLKEAGMPVTAETVTEQFQAQVTASGLVTNTSRMSPFWRLISVMATTPV
IWLKDVLISVVLANMYLATASGPFLNLFAWGVNLSRKAATAAAGVVRFYKSDAAQAVVIP
AGTLIQTERINGTVFSVAVSVDTVIAAGLASADVPVTATADGGAFNLAPGYYRILPVGVA
GIERVENQEDWLLTPGADEESDDDLRERCRNQFNLVGNYHTDAVYRSMIAAVAGLSIDRI
FFQHDAPRGPGTANAYLLLDSGVVSQPFIDAVNDYITAQGHHGHGDDLRCMALPETQHEL
TVTVYVRNLVNVTDEALAALRSGCQDLVRCAFRENTGYDVAKTWPWSRFSFSTLAQELHD
AFPLIASLDFSLGDIVSGLNVPRLASLTVVIADA
>fig|6666666.356837.peg.50
MPDFKEQLSGLRLPSWMDKGEPAALLNASKAYWLQVNDWLRWPLQQLDVDTCAEPLLNVL
AYQRDISRLKGEALTLFRRRVKYAFVNAQDSGSVAGFIAIFERLGIGAVTLAERQPGYDW
DVILVRINDEQLSGYNALMMSLVRQYGRTCRRYVFDLWNGETQSVRCGEFEHNAEYYHAV
SLMPAGTVTARVALHPVRTSASTEYYSANV
>fig|6666666.356837.peg.51
MAQSVITHAFETWNVQRVLDGTAARPDQVVFARVPGQDESVPVDRNEGLPPADQIQHTAA
ITQAGVLNENAVVYSVVLDTTVGDWDYNWIGLLDSKTNTVLMIVHVRTQQKLATRNGQQG
NSLTRNLMMQFDGAAAATQINVTADTWQIDFSARLAGIDERIRIENMDRYGSSAFFGNAY
QVVKDGNAYVVKAGVAYAAGLRAWLSSDLKITVDALPTRVFLDVCWRGEFTQAWAVDSQI
VVANSADHEIRDGVQHYLLPVADIDENGNITDWRKQGSLAEQNAQTLYLRKDDNLAALRD
KEASRKNLGLGQLAVMDTDTARQTLRITQLENELVGIPLPYPGATAPDGWLKCNGQSFNK
SMYPLLAGRYLSGFLPDLRGEFIRGWDDGRGVDAGRSLLSAQTQTVQDHKHVGTMVNSNP
LQTGMNTGIGLLSQYTSTPTVGYSNEISSGGTAEGSKETRPRNVAFNYIVRAA
>fig|6666666.356837.peg.52
MANYSVNVKETTLDKDGHAMMAGWITVFHVDAKTREYRGASYEYLMAGVGIPADSYSDAP
ELPPEGKALCRAADGLSWMSVPDYRGRVAYDTQTRLSTEITVPGQLPETLTLLAPVSEFD
IWNGKKWVTDTDAQHQAYVNSAMQELNERFTTANTRIQALSDAVDMELATEEEKALLGKW
KEYRVLLNRVDVNTAPDIVWPETPAV
>fig|6666666.356837.peg.53
MGNVTDNGHYLSPANAVAYLAERLGTAADNLTVCVWMVCGSGLGEFLQALDALTVVFPAP
ALSQVARQARAMAELATVKMQIPAKNCTFPAAAPLSVASCRQALNAQRMAAAQQQAAVPM
GLNALKGMAERFTSQREAALSEISKTMQQMAQRSALAWVFTGQGAMGVIAAEMLKNIPQP
SAIYTAAMMFTGKELDALESMIREPDNYTRP
>fig|6666666.356837.peg.54
MSQIITLALDGEAIPLRGLTVTPSMQFEEKDQSGQTSSTANAEQGIKPKELRVSGVIPFT
EAKVLTRLFALAEAKEGDQLKRYRVANLTAQAINFRLATFTGSIDAPKQDGKQAWLVTFT
LREHISVSEKRDARAGNQTETKKQAPGQGSAAGEGGEKLSWFERKVLKPVNDALG
>fig|6666666.356837.peg.55
MRPITRLMLSGDAVHVVDANVVLELNACGRGFITVETEQDYTGKLVRLDVGYTDLVLRWF
TGYVERSQPAENGYQRLFVRELAGVFDRMWPCSFQHPTLRQLADWLSEHSGLTVQLPDAA
YVSKPIPHFTHSGSGHQLLANIGAAFGIDDYVWQPLPDGALYLGSWADSLLAGAPVSIPA
EFSQAQAAGNSMTLPLIQSVRPGAVVNQQRLSRVQLLNESMTIEWVPVSTVTGKAAQRSP
AQRQIDTAYPELSAGLHLPKFARVEAPSEAVSSGNIADPFRPRYAVDLQLLDADGKPAKD
TPVYPAVPLPVPMAGSEAGLFQFPPPGTLVEVGFTGGRPDKPFVRQTVASGQSLPDIKPG
EQLQQQRAEVSQRVTVAGDWERKTDQAIRESSMHREVSADEERRTLVTRETLIKATDSAT
VLGTHTLQAGAIVQIAQGDYSLATQAGYTASVGQSATVEIGQSLTEKIGQLRRSIAGARQ
ELMAPVVWVGSQQVNVMTLMLDTLDVIQELATQTASHTHPNTGTPLNAGEIQQTGRRTGT
LKDKYSPIIG
>fig|6666666.356837.peg.56
MVIKPRSKKLKNAEIPFTVFSGRSSAKARRRRGLALGFVEK
>fig|6666666.356837.peg.57
MALTKCKECKKEVSTSAKVCPHCGVKNPSTTAGQAIGGFVVLVLLVWGAIKIFGGSDDKP
TAKADTPKNCAANDGQCLFDKNWIEAASRCRPLIEKSSKYDFEWTDGMMTPMFSHFRLNE
AKKQMTFIGDKVKFTNGFNAKITMTYNCSYDLQSKSIVDFGITEGKL
>fig|6666666.356837.peg.58
MTKKKAHKPGSATIALNKRARHEYFIEEEIEAGLALQGWEVKSLRAGKANISDSYVLMRD
GEAYLFGATFTPLHGASSHVVCDPTRTRKLLLNQRELDSLYGRVNREGYTVVALALYWKN
AWCKVKVGVAKGKKEHDKRDDIKEREWKLDKARIMKNAAR
>fig|6666666.356837.peg.59
MPKISRSALVPFSAGQMYKLVNDVSSYPAFLPGCTGSRVLSSSGSEMTAAVDVSKAGISK
TFTTCNTLIDNQCILMRLVDGPFRQLTGDWRFTPLSDDACKVELNLDFEFKNALIEMAFG
KIFKELANNMVQAFTLRAKEVYCA
>fig|6666666.356837.peg.60
MPEIRVEVVYALPERQYLRPLTLEAGSTAEQAIQASGLLALRPDIDLGVNKIGIFSRPAK
LTDVLSDGDRVEIYRPLLADPKELRRQRAERSKNKAR
>fig|6666666.356837.peg.61
MRCKTLTVVAAVVVVMLTAGCSTLGRVVYRPDINQGNYLAPADVAKIHNGMTKQQVIYTL
GTPMMQDPFGSDTWYYVFRQQPGHEAVKQQTLTLTFNSQGVLANVDNKPTLQTQ
>fig|6666666.356837.peg.62
MLAQLTISNFAIVRELEIDFQAGMSVITGETGAGKSIAIDALGLCLGNRSDANMVRPGTG
RADICARFSLADTPAALRWLEHNQLDDNNECLLRRVISADGRSRAFINGTAVPLSQLREL
GQHLIQLHGQHAHQLLLKPEHQRHLLDAYADESQLLSAMRQIWQQWHQSCRELAQHQQAT
IEREARRELLQYQLKELNEFAPLAGEYEQIDVEYKRLANSGQLMSLSQQTLQILSENEDQ
NLLGMLHSARHQLSELVSMDEKLSSVFSMLEEAGIQISEASDELRHYCDSMELDPIRLYE
LEQRLSRQLTLARKHHVTPEALPTFYQQLLQEQHLLEQQESDHETLNRTVQEFHQQALHV
AEQLHARRCQHASELAELITTNMHELAMPHGHFTIDVTFTPDSLTANGADHIEFCVTTNP
GQPHQPLIKVASGGELSRIALIIQVITARKMDTPALIFDEVDVGISGPTAAIVGKMLRQL
GQSTQVMCVTHLPQVAGCGHHHYFVSKHTDGAATETLMQPLGKRERLQELARLLGGSAVT
KNTLANARELLAA
>fig|6666666.356837.peg.63
MNRSFNCIGIVGHPRHPNALTTHEMLYHWLRAQGYHVVIEQQIARELQLTDAATGSLSEI
GQQADLAVVVGGDGNMLGAARVLSRYDINVIGINRGNLGFLTDLDPDHTQQQLSEVLAGR
YIREQRFMLEAQVCRANHPNSSSTAINEVVLHPGKVAHMIEFEVYIDDKFAFSQRSDGLI
ISTPTGSTAYSLSGGGPILTPSLDAIALVPMFPHTLSARPLVINSSSAIRLKFSHITQDL
EISCDSQISLPVQEGEEVLIQRSQYHLNLIHPENYSYFNTLSSKLGWSKKLF
>fig|6666666.356837.peg.64
MNAKNAENFMSSKEQKSPDEQVLDQKEAAEGQQADAVPETTAVADPRDERIAELEAQLND
AQQRERESALRARAEMENVRRRAELDVEKAHKFALEKFAGEILPVIDNLERALEMADKSN
DALSGMIEGVELTLKAMLSAVNKFGIEVVADVNVSFNPEIHQAMTLLESADHAPNHVMMV
MQKGYTLNGRLLRPAMVAVSKAKE
>fig|6666666.356837.peg.65
MEGIYSCDGIYSRNAVPVVFCLYFVNLYVLKRVSFVG
>fig|6666666.356837.peg.66
MPGSRVVESVSRTSRKLKLSLMGPAFIAAIGYIDPGNFATNIQSGAAYGYQLLWVVVWAN
LMAMLIQLLSAKLGIATGKNLAEHIRDRLPKPAVWAYWVQAEIIAMATDLAEFIGAAIGF
KLLLGVSLLEGAILTGIATFLILMLQQRGQKPLEMVIGGLLLFVAAAYIVELIFSSPELA
SLAKGMAVPSLPNSDAVLLAAGVLGATIMPHVIYLHSSLTQQQSNITRAERYSATKVDVA
VAMTIAGFVNLAMMATAAAAFHFSGNTSIAELDQAYLTLKPLLGQAAATIFGLSLVVAGL
SSTVVGTLAGQVVMQGFVRFHIPLWVRRVVTMLPSFIVILSGMNPTRVLVLSQVLLSFGI
ALALIPLLVFTGDRELMGGLVNSRRVQNIGKVIVCMVIALNLYLVLDTLLG
>fig|6666666.356837.peg.67
MMSSPITILDKQLLSDHWFVLHKYVFDLKRKNGGIVRQMREVYDRGNGAAILLYNRVRGT
VVLTRQFRMPTYLNGNESGMLLEACAGLLDDQSPEQCIRNEAIEETGYQIGEVEKLFEAY
MSPGGVTELVHFFAAEYDDSQRKTNGGGVDDEDIEVLELPFNDALAMIKDGRIRDGKTIM
LLQHAQINGWFANMR
>fig|6666666.356837.peg.68
MDEQLKQSALDFHQYPVPGKIQVSPTKPLATQRDLALAYSPGVAAPCLEIAEDPLAAYKY
TARGNLVAVISNGTAVLGLGNIGALAGKPVMEGKGVLFKKFSGVDVFDIEVDEQDPDKLI
DVIAALEPTFGGINLEDIKAPECFYIEQKLRERMKIPVFHDDQHGTAIICTAAVLNGLRV
VEKQISDVRLVVSGAGAASIACLNLLVALGLKHENIVVCDSRGVIYKGREANMAETKAAY
AIDDNGSRSLADAIPNADIFLGCSGPGVLTQDMVKTMAPRPLIMALANPEPEILPPLVKA
VRPDAIVCTGRSDYPNQVNNVLCFPFIFRGALDVGATTINEEMKLACVHAIADLALAEQS
EVVASAYGDQDLSFGPEYLIPKPFDPRLIIKIAPAVAKAAMASGVATRPIENFDDYIEKL
TQFVYKTNLFMKPVFSQARTQPKRVVLAEGEDPRVLHATQELVSLGLAFPVLIGRPGVIE
KRIQKLGLQIAIGKDFEVVNNESDPRFKAYWTEYFEMMKRRGVSQEQAQRDMRGNPTLIG
SIMVHRGEADAMICGTVGNYEEHFSVVEKVFGYRDGVHVAGAMNALLLPSGNTFIADTYV
NPDPTSEQLAEITLMAASTVRRFGIEPKVALLSHSSFGTSDSPTAKKMRATLERVNKLAP
ELQIDGEMHGDAALVEAIRREQMPNSPLKGAANILIMPNMEAARISYNLLRVSSSEGVTV
GPVLMGVAKPVHILTPIASVRRIVNMVALAVVEAQTELL
>fig|6666666.356837.peg.69
MTAIWVDADACPNVIKDVLYRAADRTATRLTLVANQPLKTPPSPHIHSLRVAAGFDVADN
EIVRRVQPGDLVITADIPLAAEVLEKQAVALNPRGERYTPDTIRERLTMRDFMDTLRASG
VQTGGPAALNQRDRQQFANELEKWLRQQA
>fig|6666666.356837.peg.70
MSSPDINAIKHFLLTLQDNLCRQFELTDGTATFIEDAWQHASGGGGRSRVLRQGQVFEQA
GVNFSHVSGTSLPPSASTHRPELAGRSFQAMGVSLVVHPLNPYVPTSHANIRFFIAEKPG
EPAVWWFGGGFDLTPYYGFEEDAVHWHQTAFDLCKPFGDDVYPRYKQWCDDYFVLKHRNE
ARGVGGLFFDDLNTPDFDASFAFMRAVGEGFRHAYLPIVNRRKDIPWGERERQFQLYRRG
RYVEFNLVWDRGTLFGLQSGGRTESILMSLPPLVRWEYQYQPEPDSPEAALYRDFLPARD
WLGLNTPSGARG
