# Supplementary material for: May the Phage be With You? Prophage-Like Elements in the Genomes of Soft Rot Pectobacteriaceae: Pectobacterium spp. and Dickeya spp
Source: Front Microbiol. 2019 Feb 14;10:138. doi: 10.3389/fmicb.2019.00138 (PMC6385640; doi:10.3389/fmicb.2019.00138)
Supplement: Supplementary file 1 [file Data_Sheet_1.ZIP › Supplementary_prophages_MULTI_AA_FASTA/FASTA MULTIPROTEIN SEQUENCES/phiDpa1.txt]

>phiDpa1
MVNEWRIVTSALRRHRKQEHDTMAEWVTGKVIEVEHWTENLFSLRLEAPIAPFTAGQFAK
LALERDGERVQRAYSYVNAPSNNRLEFYLVAVPDGQLSPYLHRCQPGDEVLVTQEAAGFF
VLEEVPDCDTLWMLATGTAIGPYLSILQEGRDLARFQHIVLVHAARYARDLSYLPLMQQL
QQRYGDKLRLQTIVSRETAPGSLTGRVPALIASGELESAVGLPLDQTSHVMLCGNPQMVR
DTQQLLKETRQMSKHLRRRPGHITSEHYW
>fig|6666666.356833.peg.2
MWMAIWLALTVGLFMLAGAGLLNTQTAAFMLVALIWPTAAVLVKRLHDRGKSGWWALLLV
LAWMLGNGNWYMLPDMGQWVLGRFLPMLIMVMTLLDCGMFAGTVGANRFGKETELLQLRS
W
>fig|6666666.356833.peg.3
MKNALPIFYCLATALFGAFPAWGDPLFQQKPPTAAPYLLASAPTFDMNIVQFRTRYNLSN
PSLPISEYRVVDTGENSPTLTRAASRINDYLYSSTALEKGTGKIRTMQITWLPRPKDTDE
SGRRKQAIDYMAALLRTFMPSLTNEQSLKKVDMLLGKGKGHRFYQQTEGALRYVVADNGE
KGLTFAVEPIKLTLSDS
>fig|6666666.356833.peg.4
MGNWKLNGSTNMVLELIAGLRKELSTVDGCGVAIAPPALYLDQAKHQLSGSRIALGAQNV
DVNLSGAFTGETSAAMLKDLGAKYIIIGHSERRTYHHESDEFIAKKFAVLKETGLIPVLC
IGETEAENEAGQTEAVCARQLDAVLNTLGAQAFENTVIAYEPVWAIGTGKSATPAQAQAV
HKFIRDHIAKQDAAIAAQVIIQYGGSVNAANAAELFTQPDIDGALVGGASLKADAFAVIV
KAAAEAKKA
>fig|6666666.356833.peg.5
MIKKTLISSLVMTLVAANAIAADAAYVRQAAGDITQPGGARRLSADQTEMLKAALNAKTA
KNVILLIGDGMGDSEITVARNYAMGAGGFFKGIDALPLTGQYTHYSLDKKTRKPDYVTDS
AASATAWSSGVKTYNGALGVDVDGKDHKTLLEIAKAAGKATGNVSTAELEDATPAAMISH
VTSRKCYGPEKTSQQCATNAQENGGRGSIAEQLLVARADVTLGGGAATFKEVAKAGKYQG
KTLLEQAQALGYNLVTDLDSLSAVNVASQNKPVLGLFADGNMPVRWQGPKASYHGNLDKP
VITCEPNAQRTAATPTLAQMTDKAIQLLSKNKNGFFLQVEGASIDKQDHAANPCGQIGET
VDLDEAVQKALEFARRDGNTLVIVTADHAHSSQIIENGAKAPGLTQALNTKDNAVMTISY
GNSEEESQGHTGTQLRIAAYGPHAANVVGLTDQTDLFYTMKSAMGLK
>fig|6666666.356833.peg.6
MSELTTPLQDGFAMPAEWAPHEAVWMLWPYRRDNWRSQGDVIPAQRIFAAVAAAIAQTTP
VIMGVPRDQMTLAKSVMPAGVTLVEMESDDAWMRDTGPTVVLNEAGERRGVDWRFNAWGG
ALGGLYQDWRRDEQVAAQVLAYHGDARYAAPLILEGGSIHTDGEGTLLTTAECLLNPNRN
PHLNQAQIEQLLRDYLGVSSFIWLEEGVYNDETDGHIDNMCCFVRPGEVALHWTDDETDP
QYHRSQAAYRVLSQARDAKGRALNIWKLPAPGPLYATPEETAGVDEGNAIERNAGSRLAG
SYVNFLISNRQIIYPLLDTRTDADAHALLQQMFPDYLITGVPAREILLGGGNIHCITQQI
PSALR
>fig|6666666.356833.peg.7
MTKVTVAATQMACTWDLPKNIENAEKLVRQAHAQGAQIILIQELFAAPYFCIDQSPEHYA
LAQDLETSALIKHFAALAKALEVVLPLSFFERANNAYYNSLVMIDADGSVLDVYRKTHIP
NGPAYQEKQFFIPGDTGFKVWQTRYAKVGVGICWDQWFPETARCLALKGAELIFYPTAIG
SEPAYPDIDSQPHWTRVQQGHAAANLVPVIASNRIGTEASKYIDGLEMTFYGSSFIADQT
GALVAQADKTAETVLVHEFDLDAIAAQRASWGLFRDRRPDMYGVIGTSDGKTWR
>fig|6666666.356833.peg.8
MRARPAMKSRSQGDVANVKHAIPPWAGFVINASTNTDQP
>fig|6666666.356833.peg.9
MINRIGVLTSGGDAPGMNAAIRGVVRAALTEGLEVFGIYDGYLGLYEDRMKQLDRYSVSD
VINRGGTFLGSARFPAFREESVRQVCVENMKRRGLDALVVIGGDGSYMGAKRLTEMGFPC
IGLPGTIDNDVAGTDYTIGYFTALETVVEAIDRLRDTSSSHQRISIVEVMGRHCGDLTLA
AAIAGGCEFIVVPEVDFKKEDLVEEIKAGIAKGKKHAIVAITELMCDVADLAHYIETETG
RETRATVLGHIQRGGSPVAYDRILASRMGAYSIELLQQGYGGRCVGIQNEKLVHHDIIDA
IENMKRPFRGDWLDTAKKLF
>fig|6666666.356833.peg.10
MNYHYARLVTMAAFLATATALFLFGMKVYAWWYTGSVSLLASLVDSLVDIAASLVNLLVV
RYSLQPADTEHTFGHGKAESLAALAQSMFISGSALFLLLNGVQRLSTPQPLNGPELGMWI
TVFALVITILLVSFQRWVIRKTQSQAVRADMLHYQSDVLMNGAILVALFLSWRGIGWADA
VFALGIGVYILSSALRMAYDAIQSLLDRALPDEERQEITRMIASWPGVNGAHQLRTRRSG
PTRFIQLHLEMDDQLPLIESHSIADALEQALLKRFPGSDVIIHQDPISIVPLEQRGRW
>fig|6666666.356833.peg.12
MPVGLLSCRGWEGWHKLASFFTAVFHHCFSQQQENEHEFD
>fig|6666666.356833.peg.11
MNSIKTLRLARAWSQEQLAELSSLSVRTIQRIENGERASLETLSAIAAAFGVNVAELMTE
ESEQTVSGESLEQRIQDARRQVRQESRFWRSLILMVLVSVVLFIVNQMTGSGHRWFFWVP
LIWGGLVVLKGVKIFWLRGRMSRWEQERLQKLLRQRHE
>fig|6666666.356833.peg.13
MRKRPASRFLVINAQLHVLLFRFEHKDDAMAGRAYWATPGGALEAGESFTQAAIRELWEE
TGLNITDPGEEIAQREFVMMMPNGKEVLADERYFIIRIQYHDLDCSQWTEHEKKIMRRYH
WWGMDELRQTQETVYPDNLPALLEPYLSITR
>fig|6666666.356833.peg.14
MTTKYIALLTQVGENKLANATALGKQLEIARMGVGDGGGSLPTPSTTQTTLINEKRRAAL
NSLSVDSANPNQIIAEQVIPEDEGGWWIREIGLYDNDGNLIAVANCPETYKPLLQEGSGR
VQTVRMILIVSSTDAVTLKIDPSVVLATRKYVDDSAVVVKAYADDAMAKHLADANPHKQY
ALLASPALTGTPTAPTAAAGANTTQLATTAFVSTATANHVAAANPHSQYALLASPALTGT
PTAPTAAAGANTTQLATTAFVSTATANHVAAANPHPQYAPLASPALTGTPTAPTAAAGAN
TTQLATTAFVSTATANLSASTASGLAQKMNIADVVGIPLPWPQATAPTGWLKCNGQSFDK
ALYPKLATVYPSGVLPDLRGEFIRGWDDGRGVDAGRAILTAQNPTYLRTGMMDYNGSDVD
NIGVYIGMGYAEADTAAKSISAPAGAFRAPNNIDLTEQASRDNGVNGTASNTVYASEGSV
WVSTRPRNIAFNYIVRAA
>fig|6666666.356833.peg.15
MLTVIRNGASWTLLPAYNNIAAQHQSQQIEKKILIRDKH
>fig|6666666.356833.peg.16
MTKKYAITAQAAELGANGLTTVPGWLVVYFADPDTHEYLHAGYEYLMQGTGLPAGGYLDA
PSLPPDGLGLRRSDDGLCWVHVPDYRGQLAYNTQTRQPLRVTQMGELPSELTVLAPTSAF
DVWRDGRWVTDDAAKINAAIQAAKAEQEKRRRSANDRLNELTYAINLGIATPEEASALSS
WQAYLVLLSRVDFGHAPDIVWPTEPGM
>fig|6666666.356833.peg.17
MTTKYFALLTTTGAALLANATALGKQLSITQMALGDGGGTLPTPDAAQTKLVNERRRAPL
NSLSVDTTNTNQIIAEQVIPEDEGGWWIREIGLYDAAGNLIAVANCPETYKPLLQEGSGR
VQTVRMILIVSSTDAVTLKIDPSVVLATRKYVDDSAIVVKAYADDAMAKHLADANPHKQY
APLASPALTGTPTAPTAAAGASTTQLATTAFVSTATANHVAAANPHPQYAPLASPEFTGR
VKVTADGAGAVLLKAATANAAVGISFQTNLGVQIAQLTYAGTNTQFYSYLGGNSVALIDS
GDITIAPKAGQSLKITTPVTVNGDGNQILLQQSTKAPSSGSYIKGLNSDGVFLWTVGRSE
SNGWLELGGKGSNRIALADSGDVTIAPGTGKTTKITSTATLTAPAAGDNSTSAITSGWFA
AEIAGIPLPWPQATAPTGWLKCNGQSFDKTLYPKLTAAYPSGTLPDLRGEFIRGWDDGRG
VDSGRAVLSVQDATWIQPNIESNTAATTIRIDNVDSTFNTDEYSAVSNLPSYEHNGSRAR
SYVRPRNVAFNYIVRAA
>fig|6666666.356833.peg.18
MRNVASSTQHLSEIAVDLDTLWNPDTCPVSFLPYLAWALSVDRWDKRWSEQTKRQVIKAA
WRVHRQKGTIAALRRVVEPFGYLIRITEWWQTGGVPGTFRLDIGVQDAGITEETYLELER
LIADAKPASRHLLGLAIHLDSRGAAPVIVGQYSGDALTIYPYFPETITTTGADVRGGAVH
LSDNVSVNA
>fig|6666666.356833.peg.19
MATVDLSQLPQPQIIEELDFEVIFQDVKAVMIAAFPADQQASVTAALELESEPLTVIAQV
IAYREMMLRQRINEGAEACLLSYAVSSDLDNLAANLNTARLTITEETDTADAIMESDSAL
RLRAQAAFEGLSVAGPTGAYEYFAKSASGKVADAKAISPSPAVVVVSVLSTEGDGSASAD
LLATVDAALSADDKRPVGDRLTVQSAEIVRYAITAVLYRYPGPESEPIQQAAQQALTSWL
GVQGRIGRDVARSAIMAALHVQGVQRVELLEPAQDMVISDTQAAYCTGLTLTEGGSDE
>fig|6666666.356833.peg.20
MTATYTGMNPHGTGTLTDADQLWQSVRDILTTPLASRVMRRDYGSLIPDLLDAPQNAVTR
LQLMSAAVIALTRWESRISLNAIDIRYSASGAVAAELSGVITATMQAASTTLTLRSNSDG
NG
>fig|6666666.356833.peg.21
MSAELMRLLENVLRVGVVTAVDPETWQVRVKSGELLTDWLRWNTIRAGAFNVWFPPAVGE
QVWLGCLGGNPETAVIIGSLFSEAHPAPGNSLKEIVITAPDGARFRYDAVAGALEATGMK
TVNVVAAVSVTLNTPVVECTQHLKARTVEITHGGTLAGNVAHSDGAMTSNGVQVDNHRHG
GIQPGGSWTSGTQ
>fig|6666666.356833.peg.22
MTDKRFHALDQVFDDILSGLSPAGRLKTARQVGQALRRSQQQRIRAQKNPDGSAYATRRR
KVLRSQKGMVFVWEGQVRHLKNWHGGRGKYGRTITGFDEDRNAIRTFYRSDIERYIEINT
QAIRRTTSKKTPMFQRLCSYRFLNMRADTNGASVGFGGMAARIARVHQYGERDQIGPGAF
ARYPVRKLLGISPADEQLIQDSVINSLGSAAT
>fig|6666666.356833.peg.23
MLKTDSLRVALTASNTWCRANPEAFTVFVEEGGIETTGETPSFLYRYSLVLFVMNFTGDI
DDFTLPLMAWLWQNQPDLLLNPQKNREVTFTTLINNDDSADILFEIPVRERVRVTRDDNG
TLRAEHLPEPRPRLTGGVWDAVLEDATGETAV
>fig|6666666.356833.peg.24
MTWGTVALWSDQLLDALDTCNADKAAINDVYLRRLQRLKDAATP
>fig|6666666.356833.peg.25
MKLAATLAVLLVLAVGGVLWQTYQRGIDRAHTEALTDSAQQQRELLNEVRALADDARTVL
AQVREREQQRYVEGEERREKMREVMQPDTCANTVVPVAVSDSLQKRAAAVQRANTARPGT
AQPDGTHTDARTENTGDVGHGRALE
>fig|6666666.356833.peg.26
MKTAIKRCSIALIVALGVTLSPGALRTSQEAQQKTASWEDCRASPYYCPAGVLTVGIGST
GSVQNRPYGNDEIARRWVNDMQRAENCVNGNFNGAAMPQSAFEAMTDTAFNLGCSGLMWF
TNRQGSKQRTTIWKHAQAQEWPAMCERLTDFVNSGGQRSAGLVNRRSDFKAWCLRDLAGV
P
>fig|6666666.356833.peg.27
MGLNDLQRLNDGVTYGLSVMVTGIGVMTVSEKVALAGLVIGVVTAWRAWLFRRRIERAQR
RRNELIEQILQQSERRTLNVSERRAVAILHQGDVDDENRD
>fig|6666666.356833.peg.28
MVVWALQGDTVDLLCYRHYGTSAGVTEQVIAANPGLSRQMFLTAGQAVTLPEISRSTEQE
TGSYGIKRSSAPE
>fig|6666666.356833.peg.29
MSLVAPKRVSDSGDVPEIDDGAAAVSAGEFWPVIVLRDLRLAARITGGITTTRLMHVTTE
AVVHVTDQLASWQQTQQAAGYTALADVPAGQVNGENIKVYRFKRAVYAIARALLLEGYRD
VDTTAKGDKATDTFDNQRDDLWRDARWSIADIRGAKRLFAELC
>fig|6666666.356833.peg.30
MAERRGQEDIETEVSRTAHEQILHRLRLHQAALKQVQSDATKAEMKKAMLPEYDGWIDGT
LEGDSGRQDEVIVTLMVWAIDCQDSALALKLGRYVVEHGLSLPADKFRRDAVTVLAEEVS
NPVLTLAATDDRADLSGYTAVLDEVAAIVDGKDMPDEVRAKLCKARAFSRRAAVDAQTKA
DALTLFREAMARNPNAGVKREIATLTRELKKLMPGSSDAPEDGAPGDDETTMETAAGETP
PAASADAAQPAVKKAAVRNTTARKTTRPTGKSKAARQSAKR
>fig|6666666.356833.peg.31
MENTTRNLFEQYISRQAQLNGVQPNAVAMTFSVEPAIQQRMEQAAQESDDFLEQINVFGV
KDQEGQKILIGSKGPIASTNNSSDGTSRRNPTDNHSKEPNSYHCRKVNYDSALSYPQLDA
WASRPNFQALISQANARQIGLDRIMIGFNGATYAEKSDRRANPLLQDCGVGWLQKIRNDT
AHRIIKNVTLTARDEDNKIVAKGTYGNLDTAVFDAKNSLLDPWHRKAPDLVVIMASDLLT
SSNFPRLNALSQSNPNSELIAGQLIISQERVGGLPTFLAPYFPSNAVLITSFKNLSVYYQ
LGALRRSIVEEPQYNRIATYQSSNDDFVVEDYGKVALIDGIQFAQAAGDSE
>fig|6666666.356833.peg.32
MSGTAKPTRKKFRVAVSGSTVDGREIGRDHLYAMAESYNPQVYGARVNVEHILSPYPGSD
FSAMGDVIALSAEDITDGPLKGRAALYAEIEPTERMKQLTGEGKKIYSSIEIDPQFAATG
KPYLRGLAMTDTPASLGTDRLKFAAQQRAQVQAFNNLPGEPVMFTEAMEAELVELSEQRS
DEGKQWFSRVMGIIGKGRKSEGEQFAQVREAVENVAQSHADLLDSFNTLKTQQQQDNRTI
QTLTRELAALTQKLATQDNSYSQRPAASGGNSGAQLADF
>fig|6666666.356833.peg.33
MIQDAFVRQRAKQLYWQGYPPAEISRLMGINQNTVYAWKKRDEWDETPPIQRVTHSIDAR
LCQLAQKPTKTGGDLKEMDALTRQLKTLNDGQPGNAAGGKKPRKRKVKNHFTDEQIAALR
TNILDSLAWHQNGWYAQQDQRNRMILKSRQIGATWYFAREALLRALRDDVAYPYQRHQIF
LSASRRQAHQFRGFIQKVAEEVDVELKGGDKIVLSNGAELHFLGTSAATAQSYTGNLYFD
EFFWVSNFANLRKVAGAMATLKGLTRTYFSTPSSETHEAYPFWTGARWNEKRSKAQKVAF
DVSWKALNSGLLCPDKTWRQIVTLQDVIDHGWQYTDLEEIRDENSPDEYNNLYGCEFVRD
GESAFNLNLLFSCGADGYDEWPDWKPFASRPMADRGIWIGYDANGSSGNGDSGAISVVVP
PLVAGGKFRTIETQQIRGLEFEEQAKVIEALTFKYNVQHIAIDGTGIGEAVYQIVKKFFP
AAVCFLMSVSSKRALVLKMLQVIRAGRWEYDRSEQALINAFNAVRRVKTPGGIMTYDTDR
ARGSNHGDLAWATMLAVINEPLGQEQGGGGFAMEF
>fig|6666666.356833.peg.34
MKRKYKPGARPAMTPGQPDMAATLKSDPGLSAFTFDGPYPVRDGHDLLDNMYCADNGRYY
DTPVDWYGLARAFGSASWHQSALYFKRNALTGCFIPHPLLSRQAFSAFVLDWFVFGNGYL
ERRVNRLGSVLSLRHVPAKYTRRGSDLNTYWFIRQWKDEHAFDTDSVCHVINPDINQEIY
GMPEYMGALLSASLSHSADMFRKLYYDNGSHAGCIIYIGASQVDTESMDNVKKTLKEARG
KGAFKNLLLHAPGGGEKGVQIIPFSQISAKDEFLNIKSVTRDDILAAHRVPPQLMGAMPE
GNGSFGDVEKAARVFAINELMPVMEALKHVNDWLGMEVIRFNPYALLKAE
>fig|6666666.356833.peg.35
MFNGSNLRLARLYHELSLEQVAERVDKTRQYIQRLESGSAVPTPDLANKLAAVLLVMPEF
FEVQEQSPVNEEIVHFRKRSSTRMATKWATLAKAELYRRLIEVFDEYLNLPAVRFPEMRV
HTQEDIEKAAEKCRTDWGLGFGPIDNMTRLAEKLGAFVTSFDSVSDDVDALSVPLSRPFI
VRNTAKKSPCRQRFDIAHEVAHLILHEGISTGDRVTESQANRFASALLLPRSAMAKYFPR
PIGGRIDWQGLSQFKLTWKVSKAAIIYRAHQLSLLTDAQYKTAFFGLKRKGEAIDEKEDY
LIPNEKPELFHKALRFLLTDLSVDIESLAQRLCITPAMLAGLASDNTLDFVPEITTENVV
SMSAYRMRTA
>fig|6666666.356833.peg.36
MQDYPFPWTFHPQLTEERLSIIAEALLKVQEDTHELLSSSLDDNYTRATCTFGRQKNRIV
KLCMSKKYDWLGLSNPNNDYTITIGGIPIRSFSDDPTNPKKPNFFRKNSVDQLFASEDTI
PTIWRFVVEKPEFEGEGGRVHFAGYNALEEMLSLWTYGEERVTVLHSTDDTPPAPVKIEL
DDISASVPEKEKKSDNE
>fig|6666666.356833.peg.37
MTDLQILEHNGVYHAVREWQREQFSPGEPAGLSYVERSLWHLNKVDHEWRQQYLAGMPDY
LAKYFGQRYEKLFKSDEHKGRRRANTFLLRTLGKSVLPRLRTVTERYQTQQRAAGDLPFP
FGDDLEKLPVYDRDNIRALSQRVADFMAASLRDYTENRIRNTGSLTDRHITLLSFRHLGL
LTLQAGTQPAYWAQFTKGRHPLSTEKAESGLLRMMSPEWWRARLKRRRDIQREHMAIAVG
QVQKAASPYVSRSTLDEWKEQKRRNREFFKAFDLEDEEGNRVSMDDKVNASNANPAIRRC
ELMVRMRGFEDLAQEMGCAGEFYTITAPSRYHAVHSGGGFVEQWSGASPRDTQKCLCGVW
ARIRAELSREEISVFGFRVVEPHHDGTPHWHLLLFMRPEHIEQVRDIMAYHARREDADEL
NSEKAQKARFHYEPIDPEKGSATGYIAKYISKNIDGYALDGEADEETGENLRDMAKAVSA
WASRWRIRQFQQIGGAPVTVYRELRRLGDKQLDNAAMDAVLAAADVGDWAAYTQAQGGPL
VSRDALVVRLSYEITERANQYAEDVQKVQGVYSPLLGERSAIVTRTVQWRIVPKQAAASA
GAGVSGGPAAAWSSVNNCTPGLRRRLSELLRLRGFPPDPGLVDVLIRGCSLAISEGRALK
MVNGRLEEVGQTGDCELWPGWNWG
>fig|6666666.356833.peg.38
MIDSRCFQNDTINVISVSGGKDSLAQWLLAIEHGVQHTAVFADTGHEHPQTIEYLGYLES
KLGPIKRVKADFSRQIEQKRKFITNNWYQGLITDLMVDRFEGRWALASGFRVQKIMLDED
DDTYFDEYLLYPNGRRERFVWPESVPDDRYNTAVLNGFQWIPSVKGLNQQDAEVEAAARV
KSALDNLRPTGNPFLDLCMLKGRFPSTKARFCTFELKHEPVRTQVVLPALDEYDEVISWQ
GVRAQESPARAGLPVWEEDADNTPGLHVYRPILEWKHEDVFAIAKRHGIKPNPLYQQGCS
RVGCMPCIHARKSELAEIFSRWPEEIKRVAEWERLVAACSRRGNSTFFPSTHDPRRAEQR
IDIITVDEYGIESYRDWAMTTRGGAQFDLLAEANDKSVCSSVYAGVCE
>fig|6666666.356833.peg.39
MSIIATPLKWVGSKARVMDILREHLPVGDRLVEPFAGSCAVMMNTDYPEYLIADINPDLI
NLYQVLKEDVKDFIDTAEGLFRTANTAESYYRFRQVFNRSKENRITSAALFLYLNRHGYR
GVCRYNRNGGFNVPYGHYASPYFPLAEIQAFAEKARRAKFICAAFGETLQLIRPGDVVYC
DPPYIPQTPTASFTSYHTDGFTHNDQYDLCSELSRLAERGIPVIASNSDTHHARSLYHRF
DICRFTAPRSVGVAAGEGKQAGEIIAKRLPVSAARSLSKVCDGCGYEGGRHCPDCGLGIG
NAIHHVMAASGALNAEPF
>fig|6666666.356833.peg.40
MDSMDMAQEREAFIRETQIQQARQQSGCAVSAFVCENCDAPIPEARRVAVPGVCLCVYCQ
GDAELKNKHYRGAL
>fig|6666666.356833.peg.41
MKNAEVKTMTVAADGALIELLNKARLEERKDQHLSFSLRLAALAIRAQQRDLSAAELVEL
MRQESERFEYSAQGLS
>fig|6666666.356833.peg.42
MSQSVDHQKWIQRCRDIVFKGESRAQSFWERAALETREIILFSAKPKLKSRHVNYSWHQF
TAEERAAIWGAIKRIRAICDETALFGPDDFLKTSNQNGTPNKPNQSPIH
>fig|6666666.356833.peg.43
MQKPISIAPFLWQQQTESRIKPEIRHGEGKQGIIIRPDGRRWNPPKGAFNR
>fig|6666666.356833.peg.44
MVKKEFAVIRLSKHTSIYRGFSVVEYPRTITNSIKRYRVSREGQSYGLFDALALATGYID
SLHNSVSQ
>fig|6666666.356833.peg.45
MSERVYEVRYPVDAVPYQKFAELIGKSEAAVKGMVDNGKLPLIPWVNPENPNPRRGENWV
YIPEFNRAMRDAFMNRPKEQRDAWLLWLGL
>fig|6666666.356833.peg.46
MVGLLCSHQSTTDKGVYFMDLNLTACFRVYEKTFNNIATALKINNPDNTYLCAPLTLRTL
VIFKINLILFEYRENLDKKREVLIGRNALTHYLFNKKGITFTEAKNISLNDAVIILWNEI
NSYKIPENIINHIRNHSDNYHHTDNDISKFKKDYPSYIDEEWDPNYADEELRK
>fig|6666666.356833.peg.47
MEGENKVGPSIMRGDLTDDELIEFLLTFIKKLEARESLKERPEKLRASADSAERELDELN
EFISSVLHQHN
>fig|6666666.356833.peg.48
MHPTFQKYTLWLMTDKTAPEAGQIAPALAHIGPEETKSHQSNQNIG
>fig|6666666.356833.peg.49
MAIKKLDDGRYEVDIRPIGRNGKRIRRRFEKKTEAVAFERYTLSRADKKEWQHGYGVEHR
QLSELVELWWLYYGQNLKNGLIEKRHLKRTAAQMDDPEICRINKRSILEFRTRRLYDGIS
SSTVNRDIYRLSGMFSALIKLEIYTGENPLKELPPLPEKQPTVTFLTESEIARLLDTMEG
DQYRLAVLCLSTGARWGEASTLRAEQVMHNRVTFTETKNGKNRTIPISEEVTRIIKTRET
GKLFKVDYSAFCEQIKAVKPDIPKGQASHILRHTFASHFVMNGGNLVALQQILGHASIQQ
TMTYAHLAPDYLQNAITLNPLRGKIAV
