# Supplementary material for: May the Phage be With You? Prophage-Like Elements in the Genomes of Soft Rot Pectobacteriaceae: Pectobacterium spp. and Dickeya spp
Source: Front Microbiol. 2019 Feb 14;10:138. doi: 10.3389/fmicb.2019.00138 (PMC6385640; doi:10.3389/fmicb.2019.00138)
Supplement: Supplementary file 1 [file Data_Sheet_1.ZIP › Supplementary_prophages_MULTI_AA_FASTA/FASTA MULTIPROTEIN SEQUENCES/phiDpa2.txt]

>phiDpa2
MVNEWRIVTSALRRHRKQEHDTMAEWVTGKVIEVEHWTENLFSLRLEAPIAPFTAGQFAK
LALERDGERVQRAYSYVNAPSNNRLEFYLVAVPDGQLSPYLHRCQPGDEVLVTQEAAGFF
VLEEVPDCDTLWMLATGTAIGPYLSILQEGRDLARFQHIVLVHAARYARDLSYLPLMQQL
QQRYGDKLRLQTIVSRETAPGSLTGRVPALIASGELESAVGLPLDQTSHVMLCGNPQMVR
DTQQLLKETRQMSKHLRRRPGHITSEHYW
>fig|6666666.356841.peg.2
MAIWLALTVGLFMLAGAGLLNTQTAAFMLVALIWPTAAVLVKRLHDRGKSGWWALLLVLA
WMLGNGNWYMLPDMGQWVLGRFLPMLIMVMTLLDCGMFAGTVGANRFGKETELLQLRSW
>fig|6666666.356841.peg.3
MTTAHECRLITQHICHTTALSDEDAMKNALPIFYCLATALFGAFPAWGDPLFQQKPPTAA
PYLLASAPTFDMNIVQFRTRYNLSNPSLPISEYRVVDTGENSPTLTRAASRINDYLYSST
ALEKGTGKIRTMQITWLPRPKDTDESGRRKQAIDYMAALLRTFMPSLTNEQSLKKVDMLL
GKGKGHRFYQQTEGALRYVVADNGEKGLTFAVEPIKLTLSDS
>fig|6666666.356841.peg.4
MGNWKLNGSTNMVLELIAGLRKELSTVDGCGVAIAPPALYLDQAKHQLSGSRIALGAQNV
DVNLSGAFTGETSAAMLKDLGAKYIIIGHSERRTYHHESDEFIAKKFAVLKETGLIPVLC
IGETEAENEAGQTEAVCARQLDAVLNTLGAQAFENTVIAYEPVWAIGTGKSATPAQAQAV
HKFIRDHIAKQDAAIAAQVIIQYGGSVNAANAAELFTQPDIDGALVGGASLKADAFAVIV
KAAAEAKKA
>fig|6666666.356841.peg.5
MIKKTLISSLVMTLVAANAIAADAAYVRQAAGDITQPGGARRLSADQTEMLKAALNAKTA
KNVILLIGDGMGDSEITVARNYAMGAGGFFKGIDALPLTGQYTHYSLDKKNPQTGLRDRL
RCVRHGLVKRCEKPTTARWAWMLTAKTTKPCWKSPKQRAKPPATSPPPNWKTLPQQP
>fig|6666666.356841.peg.6
MISHVTSRKCYGPEKTSQQCATNAQENGGRGSIAEQLLVARADVTLGGGAATFKEVAKAG
KYQGKTLLEQAQALGYNLVTDLDSLSAVNVASQNKPVLGLFADGNMPVRWQGPKASYHGN
LDKPVITCEPNAQRTAATPTLAQMTDKAIQLLSKNKNGFFLQVEGASIDKQDHAANPCGQ
IGETVDLDEAVQKALEFARRDGNTLVIVTADHAHSSQIIENGAKAPGLTQALNTKDNAVM
TISYGNSEEESQGHTGTQLRIAAYGPHAANVVGLTDQTDLFYTMKSAMGLK
>fig|6666666.356841.peg.7
MMSELTTPLQDGFAMPAEWAPHEAVWMLWPYRRDNWRSQGDVIPAQRIFAAVAAAIAQTT
PVIMGVPRDQMTLAKSVMPAGVTLVEMESDDAWMRDTGPTVVLNEAGERRGVDWRFNAWG
GALGGLYQDWRRDEQVAAQVLAYHGDARYAAPLILEGGSIHTDGEGTLLTTAECLLNPNR
NPHLNQAQIEQLLRDYLGVSSFIWLEEGVYNDETDGHIDNMCCFVRPGEVALHWTDDETD
PQYHRSQAAYRVLSQARDAKGRALNIWKLPAPGPLYATPEETAGVDEGNAIERNAGSRLA
GSYVNFLISNRQIIYPLLDTRTDADAHALLQQMFPDYLITGVPAREILLGGGNIHCITQQ
IPSALR
>fig|6666666.356841.peg.8
MTKVTVAATQMACTWDLPKNIENAEKLVRQAHAQGAQIILIQELFAAPYFCIDQSPEHYA
LAQDLETSALIKHFAALAKALEVVLPLSFFERANNAYYNSLVMIDADGSVLDVYRKTHIP
NGPAYQEKQFFIPGDTGFKVWQTRYAKVGVGICWDQWFPETARCLALKGAELIFYPTAIG
SEPAYPDIDSQPHWTRVQQGHAAANLVPVIASNRIGTEASKYIDGLEMTFYGSSFIADQT
GALVAQADKTAETVLVHEFDLDAIAAQRASWGLFRDRRPDMYGVIGTSDGKTWR
>fig|6666666.356841.peg.9
MLSPDFCCAIRHDAVGDGCFGASGSLLAYTFYRGFVVSMRCRLTVGRNKIIEVLA
>fig|6666666.356841.peg.10
MRARPAMKSRSQGDVANVKHAIPPWAGFVINASTNTDQP
>fig|6666666.356841.peg.11
MNAAIRGVVRAALTEGLEVFGIYDGYLGLYEDRMKQLDRYSVSDVINRGGTFLGSARFPA
FREESVRQVCVENMKRRGLDALVVIGGDGSYMGAKRLTEMGFPCIGLPGTIDNDVAGTDY
TIGYFTALETVVEAIDRLRDTSSSHQRISIVEVMGRHCGDLTLAAAIAGGCEFIVVPEVD
FKKEDLVEEIKAGIAKGKKHAIVAITELMCDVADLAHYIETETGRETRATVLGHIQRGGS
PVAYDRILASRMGAYSIELLQQGYGGRCVGIQNEKLVHHDIIDAIENMKRPFRGDWLDTA
KKLF
>fig|6666666.356841.peg.12
MGMNYHYARLVTMAAFLATATALFLFGMKVYAWWYTGSVSLLASLVDSLVDIAASLVNLL
VVRYSLQPADTEHTFGHGKAESLAALAQSMFISGSALFLLLNGVQRLSTPQPLNGPELGM
WITVFALVITILLVSFQRWVIRKTQSQAVRADMLHYQSDVLMNGAILVALFLSWRGIGWA
DAVFALGIGVYILSSALRMAYDAIQSLLDRALPDEERQEITRMIASWPGVNGAHQLRTRR
SGPTRFIQLHLEMDDQLPLIESHSIADALEQALLKRFPGSDVIIHQDPISIVPLEQRGRW
>fig|6666666.356841.peg.14
MPVGLLSCRGWEGWHKLASFFTAVFHHCFSQQQENEHEFD
>fig|6666666.356841.peg.13
MNSIKTLRLARAWSQEQLAELSSLSVRTIQRIENGERASLETLSAIAAAFGVNVAELMTE
ESEQTVSGESLEQRIQDARRQVRQESRFWRSLILMVLVSVVLFIVNQMTGSGHRWFFWVP
LIWGGLVVLKGVKIFWLRGRMSRWEQERLQKLLRQRHE
>fig|6666666.356841.peg.15
MFKAKQQHMQLRIDDQKAGSGAFSHDILKLSNGAERAQSCV
>fig|6666666.356841.peg.16
MLLFRFEHKDDAMAGRAYWATPGGALEAGESFTQAAIRELWEETGLNITDPGEEIAQREF
VMMMPNGKEVLADERYFIIRIQYHDLDCSQWTEHEKKLCGATTGGEWMNYARRRKRCIPT
ICPRYWSLICR
>fig|6666666.356841.peg.17
MTTKYIALLTQVGENKLANATALGKQLEIARMGVGDGGGSLPTPSTTQTTLINEKRRAAL
NSLSVDSANPNQIIAEQVIPEDEGGWWIREIGLYDNDGNLIAVANCPETYKPLLQEGSGR
VQTVRMILIVSSTDAVTLKIDPSVVLATRKYVDDSAVVVKAYADDAMAKHLADANPHKQY
ALLASPALTGTPTAPTAAAGANTTQLATTAFVSTATANHVAAANPHSQYALLASPALTGT
PTAPTAAAGANTTQLATTAFVSTATANHVAAANPHPQYAPLASPALTGTPTAPTAAAGAN
TTQLATTAFVSTATANLSASTASGLAQKMNIADVVGIPLPWPQATAPTGWLKCNGQSFDK
ALYPKLATVYPSGVLPDLRGEFIRGWDDGRGVDAGRAILTAQNPTYLRTGMMDYNGSDVD
NIGVYIGMGYAEADTAAKSISAPAGAFRAPNNIDLTEQASRDNGVNGTASNTVYASEGSV
WVSTRPRNIAFNYIVRAA
>fig|6666666.356841.peg.18
MTVSIMTSRSSPKYHDLTESCGDLGCIYRDVTIFHLFRYETI
>fig|6666666.356841.peg.19
MLTVIRNGASWTLLPAYNNIAAQHQSQQIEKKILIRDKH
>fig|6666666.356841.peg.20
MMTKKYAITAQAAELGANGLTTVPGWLVVYFADPDTHEYLHAGYEYLMQGTGLPAGGYLD
APSLPPDGLGLRRSDDGLCWVHVPDYRGQLAYNTQTRQPLRVTQMGELPSELTVLAPTSA
FDVWRDGRWVTDDAAKINAAIQAAKAEQEKRRRSANDRLNELTYAINLGIATPEEASALS
SWQAYLVLLSRVDFGHAPDIVWPTEPGM
>fig|6666666.356841.peg.21
MTTKYFALLTTTGAALLANATALGKQLSITQMALGDGGGTLPTPDAAQTKLVNERRRAPL
NSLSVDTTNTNQIIAEQVIPEDEGGWWIREIGLYDAAGNLIAVANCPETYKPLLQEGSGR
VQTVRMILIVSSTDAVTLKIDPSVVLATRKYVDDSAIVVKAYADDAMAKHLADANPHKQY
APLASPALTGTPTAPTAAAGASTTQLATTAFVSTATANHVAAANPHPQYAPLASPEFTGR
VKVTADGAGAVLLKAATANAAVGISFQTNLGVQIAQLTYAGTNTQFYSYLGGNSVALIDS
GDITIAPKAGQSLKITTPVTVNGDGNQILLQQSTKAPSSGSYIKGLNSDGVFLWTVGRSE
SNGWLELGGKGSNRIALADSGDVTIAPGTGKTTKITSTATLTAPAAGDNSTSAITSGWFA
AEIAGIPLPWPQATAPTGWLKCNGQSFDKTLYPKLTAAYPSGTLPDLRGEFIRGWDDGRG
VDSGRAVLSVQDATWIQPNIESNTAATTIRIDNVDSTFNTDEYSAVSNLPSYEHNGSRAR
SYVRPRNVAFNYIVRAA
>fig|6666666.356841.peg.22
MSNSLLPPSASDFMRNVASSTQHLSEIAVDLDTLWNPDTCPVSFLPYLAWALSVDRWDKR
WSEQTKRQVIKAAWRVHRQKGTIAALRRVVEPFGYLIRITEWWQTGGVPGTFRLDIGVQD
AGITEETYLELERLIADAKPASRHLLGLAIHLDSRGAAPVIVGQYSGDALTIYPYFPETI
TTTGADVRGGAVHLSDNVSVNA
>fig|6666666.356841.peg.23
MATVDLSQLPQPQIIEELDFEVIFQDVKAVMIAAFPADQQASVTAALELESEPLTVIAQV
IAYREMMLRQRINEGAEACLLSYAVSSDLDNLAANLNTARLTITEETDTADAIMESDSAL
RLRAQAAFEGLSVAGPTGAYEYFAKSASGKVADAKAISPSPAVVVVSVLSTEGDGSASAD
LLATVDAALSADDKRPVGDRLTVQSAEIVRYAITAVLYRYPGPESEPIQQAAQQALTSWL
GVQGRIGRDVARSAIMAALHVQGVQRVELLEPAQDMVISDTQAAYCTGLTLTEGGSDE
>fig|6666666.356841.peg.24
MTATYTGMNPHGTGTLTDADQLWQSVRDILTTPLASRVMRRDYGSLIPDLLDAPQNAVTR
LQLMSAAVIALTRWESRISLNAIDIRYSASGAVAAELSGVITATMQAASTTLTLRSNSDG
NG
>fig|6666666.356841.peg.25
MSAELMRLLENVLRVGVVTAVDPETWQVRVKSGELLTDWLRWNTIRAGAFNVWFPPAVGE
QVWLGCLGGNPETAVIIGSLFSEAHPAPGNSLKEIVITAPDGARFRYDAVAGALEATGMK
TVNVVAAVSVTLNTPVVECTQHLKARTVEITHGGTLAGNVAHSDGAMTSNGVQVDNHRHG
GIQPGGSWTSGTQ
>fig|6666666.356841.peg.26
MTDKRFHALDQVFDDILSGLSPAGRLKTARQVGQALRRSQQQRIRAQKNPDGSAYATRRR
KVLRSQKGMVFVWEGQVRHLKNWHGGRGKYGRTITGFDEDRNAIRTFYRSDIERYIEINT
QAIRRTTSKKTPMFQRLCSYRFLNMRADTNGASVGFGGMAARIARVHQYGERDQIGPGAF
ARYPVRKLLGISPADEQLIQDSVINSLGSAAT
>fig|6666666.356841.peg.27
MLMLKTDSLRVALTASNTWCRANPEAFTVFVEEGGIETTGETPSFLYRYSLVLFVMNFTG
DIDDFTLPLMAWLWQNQPDLLLNPQKNREVTFTTLINNDDSADILFEIPVRERVRVTRDD
NGTLRAEHLPEPRPRLTGGVWDAVLEDATGETAV
>fig|6666666.356841.peg.28
MTWGTVALWSDQLLDALDTCNADKAAINDVYLRRLQRLKDAATP
>fig|6666666.356841.peg.29
MKLAATLAVLLVLAVGGVLWQTYQRGIDRAHTEALTDSAQQQRELLNEVRALADDARTVL
AQVREREQQRYVEGEERREKMREVMQPDTCANTVVPVAVSDSLQKRAAAVQRANTARPGT
AQPDGTHTDARTENTGDVGHGRALE
>fig|6666666.356841.peg.30
MKTAIKRCSIALIVALGVTLSPGALRTSQEAQQKTASWEDCRASPYYCPAGVLTVGIGST
GSVQNRPYGNDEIARRWVNDMQRAENCVNGNFNGAAMPQSAFEAMTDTAFNLGCSGLMWF
TNRQGSKQRTTIWKHAQAQEWPAMCERLTDFVNSGGQRSAGLVNRRSDFKAWCLRDLAGV
P
>fig|6666666.356841.peg.31
MGLNDLQRLNDGVTYGLSVMVTGIGVMTVSEKVALAGLVIGVVTAWRAWLFRRRIERAQR
RRNELIEQILQQSERRTLNVSERRAVAILHQGDVDDENRD
>fig|6666666.356841.peg.32
MLMVVWALQGDTVDLLCYRHYGTSAGVTEQVIAANPGLSRQMFLTAGQAVTLPEISRSTE
QETGSYGIKRSSAPE
>fig|6666666.356841.peg.33
MSLVAPKRVSDSGDVPEIDDGAAAVSAGEFWPVIVLRDLRLAARITGGITTTRLMHVTTE
AVVHVTDQLASWQQTQQAAGYTALADVPAGQVNGENIKVYRFKRAVYAIARALLLEGYRD
VDTTAKGDKATDTFDNQRDDLWRDARWSIADIRGAKRLFAELC
>fig|6666666.356841.peg.34
MAERRGQEDIETEVSRTAHEQILHRLRLHQAALKQVQSDATKAEMKKAMLPEYDGWIDGT
LEGDSGRQDEVIVTLMVWAIDCQDSALALKLGRYVVEHGLSLPADKFRRDAVTVLAEEVS
NPVLTLAATDDRADLSGYTAVLDEVAAIVDGKDMPDEVRAKLCKARAFSRRAAVDAQTKA
DALTLFREAMARNPNAGVKREIATLTRELKKLMPGSSDAPEDGAPGDDETTMETAAGETP
PAASADAAQPAVKKAAVRNTTARKTTRPTGKSKAARQSAKR
>fig|6666666.356841.peg.35
MENTTRNLFEQYISRQAQLNGVQPNAVAMTFSVEPAIQQRMEQAAQESDDFLEQINVFGV
KDQEGQKILIGSKGPIASTNNSSDGTSRRNPTDNHSKEPNSYHCRKVNYDSALSYPQLDA
WASRPNFQALISQANARQIGLDRIMIGFNGATYAEKSDRRANPLLQDCGVGWLQKIRNDT
AHRIIKNVTLTARDEDNKIVAKGTYGNLDTAVFDAKNSLLDPWHRKAPDLVVIMASDLLT
SSNFPRLNALSQSNPNSELIAGQLIISQERVGGLPTFLAPYFPSNAVLITSFKNLSVYYQ
LGALRRSIVEEPQYNRIATYQSSNDDFVVEDYGKVALIDGIQFAQAAGDSE
>fig|6666666.356841.peg.36
MSGTAKPTRKKFRVAVSGSTVDGREIGRDHLYAMAESYNPQVYGARVNVEHILSPYPGSD
FSAMGDVIALSAEDITDGPLKGRAALYAEIEPTERMKQLTGEGKKIYSSIEIDPQFAATG
KPYLRGLAMTDTPASLGTDRLKFAAQQRAQVQAFNNLPGEPVMFTEAMEAELVELSEQRS
DEGKQWFSRVMGIIGKGRKSEGEQFAQVREAVENVAQSHADLLDSFNTLKTQQQQDNRTI
QTLTRELAALTQKLATQDNSYSQRPAASGGNSGAQLADF
>fig|6666666.356841.peg.37
MIQDAFVRQRAKQLYWQGYPPAEISRLMGINQNTVYAWKKRDEWDETPPIQRVTHSIDAR
LCQLAQKPTKTGGDLKEMDALTRQLKTLNDGQPGNAAGGKKPRKRKVKNHFTDEQIAALR
TNILDSLAWHQNGWYAQQDQRNRMILKSRQIGATWYFAREALLRALRDDVAYPYQRHQIF
LSASRRQAHQFRGFIQKVAEEVDVELKGGDKIVLSNGAELHFLGTSAATAQSYTGNLYFD
EFFWVSNFANLRKVAGAMATLKGLTRTYFSTPSSETHEAYPFWTGARWNEKRSKAQKVAF
DVSWKALNSGLLCPDKTWRQIVTLQDVIDHGWQYTDLEEIRDENSPDEYNNLYGCEFVRD
GESAFNLNLLFSCGADGYDEWPDWKPFASRPMADRGIWIGYDANGSSGNGDSGAISVVVP
PLVAGGKFRTIETQQIRGLEFEEQAKVIEALTFKYNVQHIAIDGTGIGEAVYQIVKKFFP
AAVCFLMSVSSKRALVLKMLQVIRAGRWEYDRSEQALINAFNAVRRVKTPGGIMTYDTDR
ARGSNHGDLAWATMLAVINEPLGQEQGGGGFAMEF
>fig|6666666.356841.peg.38
MKRKYKPGARPAMTPGQPDMAATLKSDPGLSAFTFDGPYPVRDGHDLLDNMYCADNGRYY
DTPVDWYGLARAFGSASWHQSALYFKRNALTGCFIPHPLLSRQAFSAFVLDWFVFGNGYL
ERRVNRLGSVLSLRHVPAKYTRRGSDLNTYWFIRQWKDEHAFDTDSVCHVINPDINQEIY
GMPEYMGALLSASLSHSADMFRKLYYDNGSHAGCIIYIGASQVDTESMDNVKKTLKEARG
KGAFKNLLLHAPGGGEKGVQIIPFSQISAKDEFLNIKSVTRDDILAAHRVPPQLMGAMPE
GNGSFGDVEKAARVFAINELMPVMEALKHVNDWLGMEVIRFNPYALLKAE
>fig|6666666.356841.peg.39
MFNGSNLRLARLYHELSLEQVAERVDKTRQYIQRLESGSAVPTPDLANKLAAVLLVMPEF
FEVQEQSPVNEEIVHFRKRSSTRMATKWATLAKAELYRRLIEVFDEYLNLPAVRFPEMRV
HTQEDIEKAAEKCRTDWGLGFGPIDNMTRLAEKLGAFVTSFDSVSDDVDALSVPLSRPFI
VRNTAKKSPCRQRFDIAHEVAHLILHEGISTGDRVTESQANRFASALLLPRSAMAKYFPR
PIGGRIDWQGLSQFKLTWKVSKAAIIYRAHQLSLLTDAQYKTAFFGLKRKGEAIDEKEDY
LIPNEKPELFHKALRFLLTDLSVDIESLAQRLCITPAMLAGLASDNTLDFVPEITTENVV
SMSAYRMRTA
>fig|6666666.356841.peg.40
MQDYPFPWTFHPQLTEERLSIIAEALLKVQEDTHELLSSSLDDNYTRATCTFGRQKNRIV
KLCMSKKYDWLGLSNPNNDYTITIGGIPIRSFSDDPTNPKKPNFFRKNSVDQLFASEDTI
PTIWRFVVEKPEFEGEGGRVHFAGYNALEEMLSLWTYGEERVTVLHSTDDTPPAPVKIEL
DDISASVPEKEKKSDNE
>fig|6666666.356841.peg.41
MTDLQILEHNGVYHAVREWQREQFSPGEPAGLSYVERSLWHLNKVDHEWRQQYLAGMPDY
LAKYFGQRYEKLFKSDEHKGRRRANTFLLRTLGKSVLPRLRTVTERYQTQQRAAGDLPFP
FGDDLEKLPVYDRDNIRALSQRVADFMAASLRDYTENRIRNTGSLTDRHITLLSFRHLGL
LTLQAGTQPAYWAQFTKGRHPLSTEKAESGLLRMMSPEWWRARLKRRRDIQREHMAIAVG
QVQKAASPYVSRSTLDEWKEQKRRNREFFKAFDLEDEEGNRVSMDDKVNASNANPAIRRC
ELMVRMRGFEDLAQEMGCAGEFYTITAPSRYHAVHSGGGFVEQWSGASPRDTQKCLCGVW
ARIRAELSREEISVFGFRVVEPHHDGTPHWHLLLFMRPEHIEQVRDIMAYHARREDADEL
NSEKAQKARFHYEPIDPEKGSATGYIAKYISKNIDGYALDGEADEETGENLRDMAKAVSA
WASRWRIRQFQQIGGAPVTVYRELRRLGDKQLDNAAMDAVLAAADVGDWAAYTQAQGGPL
VSRDALVVRLSYEITERANQYAEDVQKVQGVYSPLLGERSAIVTRTVQWRIVPKQAAASA
GAGVSGGPAAAWSSVNNCTPGLRRRLSELLRLRGFPPDPGLVDVLIRGCSLAISEGRALK
MVNGRLEEVGQTGDCELWPGWNWG
>fig|6666666.356841.peg.42
MIDSRCFQNDTINVISVSGGKDSLAQWLLAIEHGVQHTAVFADTGHEHPQTIEYLGYLES
KLGPIKRVKADFSRQIEQKRKFITNNWYQGLITDLMVDRFEGRWALASGFRVQKIMLDED
DDTYFDEYLLYPNGRRERFVWPESVPDDRYNTAVLNGFQWIPSVKGLNQQDAEVEAAARV
KSALDNLRPTGNPFLDLCMLKGRFPSTKARFCTFELKHEPVRTQVVLPALDEYDEVISWQ
GVRAQESPARAGLPVWEEDADNTPGLHVYRPILEWKHEDVFAIAKRHGIKPNPLYQQGCS
RVGCMPCIHARKSELAEIFSRWPEEIKRVAEWERLVAACSRRGNSTFFPSTHDPRRAEQR
IDIITVDEYGIESYRDWAMTTRGGAQFDLLAEANDKSVCSSVYAGVCE
>fig|6666666.356841.peg.43
MSIIATPLKWVGSKARVMDILREHLPVGDRLVEPFAGSCAVMMNTDYPEYLIADINPDLI
NLYQVLKEDVKDFIDTAEGLFRTANTAESYYRFRQVFNRSKENRITSAALFLYLNRHGYR
GVCRYNRNGGFNVPYGHYASPYFPLAEIQAFAEKARRAKFICAAFGETLQLIRPGDVVYC
DPPYIPQTPTASFTSYHTDGFTHNDQYDLCSELSRLAERGIPVIASNSDTHHARSLYHRF
DICRFTAPRSVGVAAGEGKQAGEIIAKRLPVSAARSLSKVCDGCGYEGGRHCPDCGLGIG
NAIHHVMAASGALNAEPF
>fig|6666666.356841.peg.44
MDMAQEREAFIRETQIQQARQQSGCAVSAFVCENCDAPIPEARRVAVPGVCLCVYCQGDA
ELKNKHYRGAL
>fig|6666666.356841.peg.45
MKNAEVKTMTVAADGALIELLNKARLEERKDQHLSFSLRLAALAIRAQQRDLSAAELVEL
MRQESERFEYSAQGLS
>fig|6666666.356841.peg.46
MSQSVDHQKWIQRCRDIVFKGESRAQSFWERAALETREIILFSAKPKLKSRHVNYSWHQF
TAEERAAIWGAIKRIRAICDETALFGPDDFLKTSNQNGTPNKPNQSPIH
>fig|6666666.356841.peg.47
MQKPISIAPFLWQQQTESRIKPEIRHGEGKQGIIIRPDGRRWNPPKGAFNR
>fig|6666666.356841.peg.48
MVKKEFAVIRLSKHTSIYRGFSVVEYPRTITNSIKRYRVSREGQSYGLFDALALATGYID
SLHNSVSQ
>fig|6666666.356841.peg.49
MSERVYEVRYPVDAVPYQKFAELIGKSEAAVKGMVDNGKLPLIPWVNPENPNPRRGENWV
YIPEFNRAMRDAFMNRPKEQRDAWLLWLGL
>fig|6666666.356841.peg.50
MIFKINLILFEYRENLDKKREVLIGRNALTHYLFNKKGITFTEAKNISLNDAVIILWNEI
NSYKIPENIINHIRNHSDNYHHTDNDISKFKKDYPSYIDEEWDPNYADEELRK
>fig|6666666.356841.peg.51
MRGDLTDDELIEFLLTFIKKLEARESLKERPEKLRASADSAERELDELNEFISSVLHQHN
>fig|6666666.356841.peg.52
MLKITMHPTFQKYTLWLMTDKTAPEAGQIAPALAHIGPEETKSHQSNQNIG
>fig|6666666.356841.peg.53
MTASESVLMAIKKLDDGRYEVDIRPIGRNGKRIRRRFEKKTEAVAFERYTLSRADKKEWQ
HGYGVEHRQLSELVELWWLYYGQNLKNGLIEKRHLKRTAAQMDDPEICRINKRSILEFRT
RRLYDGISSSTVNRDIYRLSGMFSALIKLEIYTGENPLKELPPLPEKQPTVTFLTESEIA
RLLDTMEGDQYRLAVLCLSTGARWGEASTLRAEQVMHNRVTFTETKNGKNRTIPISEEVT
RIIKTRETGKLFKVDYSAFCEQIKAVKPDIPKGQASHILRHTFASHFVMNGGNLVALQQI
LGHASIQQTMTYAHLAPDYLQNAITLNPLRGKIAV
