# Supplementary material for: May the Phage be With You? Prophage-Like Elements in the Genomes of Soft Rot Pectobacteriaceae: Pectobacterium spp. and Dickeya spp
Source: Front Microbiol. 2019 Feb 14;10:138. doi: 10.3389/fmicb.2019.00138 (PMC6385640; doi:10.3389/fmicb.2019.00138)
Supplement: Supplementary file 1 [file Data_Sheet_1.ZIP › Supplementary_prophages_MULTI_AA_FASTA/FASTA MULTIPROTEIN SEQUENCES/phiDze1.txt]

>phiDze1

MAVRKLASGKWLCECYPLGREGKRVRKQFATKGEALAFERFTMEEIENKPWLGEKADNRS
LREIIDLWFSLYGRTLADPKRMMAKLDIICTGLGNPKARELSAADFAHYRELRLAGQMTD
ASGIPLAVVKPRTVNLEQRNLSAVFGTLKKLGHWDAPNPLSGLPTFKIAQQELAFLAPNE
IKRVLDACAESANPHLLLVTKICLATGARWSEAEGLSGQQVTPYRITYTRTKGKKNRTVP
ISRELYDEIPRKSGKLFSPCRKAFERAINRTGIQLPDGQCTHVLRHTFASHFMMNGGNIL
VLRDILGHADIKMTMIYAHFAPDHLEDAITKNPLNGLNWSPKNGGRLAAANGNQAFSSPL
TTK
>fig|6666666.357183.peg.2
MKYNIAGSEITKEKNLWQVALLARKITMSKLHIVIIISTAMLLIINSFLLAKKTDQLLLD
IRGWSNFGFNFTITTLGFLIAGFTIFATLSKPDMMIAMMLHENKEAKIPTLKYNFMAFMK
VFISFIACTLIYLFIILLGQTNGFLANIIRAMPYSEIIKPYGIKTSYVVIGTSLVYLVLA
IKTFIYNVYAIVMTSVRWEYEKNQKEERERQSNNS
>fig|6666666.357183.peg.3
MEFIKKLEFGNYTLKFGNDLVLMDLLDEIVMPSFFEMNYIRSIKDKSDYFFINTEMVVLD
DSEEHPVLGIQGRIVKNTVLSRDQIISGSEIIEDYDELETAPSSIFLLILNTHRLILCKE
VSGAPSIENFRSTSQYCLTHRWNDYIDETYKQEKEFRDGLEYRLPRVTKKSLREEVPSPK
LRITTLTDKKSLEDFINLFNKINRVSIKLLPTNKEEIDNDDFFWQEFGERSENMNSRQAS
VLFTNPEDGLRHNAVLSQLKASTSLANSQFRMRGFDDAGDIMKGSNEDFSLTCDVKDLSK
DINEASQECYSVFKDLVADERIRLPKITEKGTLGKIKKIFERFK
>fig|6666666.357183.peg.4
MNFMNFGTGAKAAIERLVEAYGFKNRQALCDHLGVSKSTLANRYMRDSFPADWVIQAALE
TGVSLRWLATGEGPKFDDARNDVIAIPRQKLIDGKLYDSNYYMFDKAFLSDGLKDPVVIL
DGDITYIADRQFDEVVDGKWLVEIEGQTSIRDLARIPVEKIRVIGGSVDFDCFISDIIFI
AKIIKLTISA
>fig|6666666.357183.peg.5
MRPQISITLAVPSVSIEKYSELTGLSIDTINDMLADGRLTRHRLRKDKKREKVMINIAAM
TVDALADCDISLN
>fig|6666666.357183.peg.6
MFDYQIAKQMHFDEACRAFSLRHNLAELARMAGMNQQILRNKLNSDQPHKLTCEELLTLT
DITEDATLIDGLLAQLNCLPAVPVNEARAERLTAYVLQATAAVGKVAAESISDERMTQTR
RHSLMSTISDGVRYLSLIGLTVQSRIQANPAMASTLDALSGLGASLTIG
>fig|6666666.357183.peg.7
MQKPISITPFLRNNQAGASLPVEVRHGKGKQGIIIRPDGRRWSPPKGAFNR
>fig|6666666.357183.peg.8
MSQSVDHQKWIQRCRDIVFKGESRAQSFWERAALDTREIILFSAKPKLKSRHVNYSWHQF
TAEERAAIWGAIKRIRSICDETALFGPDDFLKTRNQNGASNTPNPSPIH
>fig|6666666.357183.peg.9
MNAAADGALIELLNKARREERKEQHFSFSLRLAALAVRAQQRDLSAAEVVELIRQESERF
EHSAQELI
>fig|6666666.357183.peg.10
MDMPQNPAYNRVDINGRYAIAKVGYDFALGEVQCDNRDGAQPYLSTLAVYQTPITLVNDF
VHRSLCAEIRRGTVTDITTMLTEAERLSLLCLNAFEQLENTGTGLSE
>fig|6666666.357183.peg.11
MNPEHNGAYHVVNQWRREQFTRNEPDGLTYVERSLWHLNPLDHQWRQQYLAGMPDYLAKY
FGQRYETLFTSDEHKGRRRANTFLLRTLGKSVLPRLRTVTERYQTQQRAAGDLPFPFGDD
LEKLPVYDRDNIRALSQQVADFMAASLRDYTENRIRNTGELTDRYITLLSFRHLGLLTLQ
AGIQPPYWAQFTKGRHPLSTEKAESGLLRMMSPEWWRARLKRRRDIQREHMAIAVGQVQK
AASPYVSRSTLDEWKEQKRRNREFFKAFELEDEEGNRVSLDDKVNASNANPAIRRCELMV
RMRGFEDLAQEMGCAGEFYTITAPSRYHAVHSGGGFVEQWSGASPRDTQKYLCGVWARIR
AELSREEISVFGFRVVEPHHDGTPHWHLLLFMRPEHIEQVRDIMAYHARREDADELNSEK
AQKARFHYEPIDPEKGSATGYIAKYISKNIDGYALDGEADEETGENLRDMAKAVSAWASR
WRIRQFQQIGGAPVTVYRELRRLGDKQLDNAAMDAVLAAADVGDWAAYTQAQGGPLVSRD
ALVVRLSYEVTERANQYAEDVQKVQGVYSPLLGSHSAIITRTVQWKIVPKQAAALAGAGV
SGGSAAAWSSVNNCTPGLRRRLSELLRLRGFPPDPGLVDVLIRGGNLAMSEGRALKMVNG
RLEEVRHTGDCELWEGWNWGK
>fig|6666666.357183.peg.12
MINFTIGGENGFKVECADNEAAEKIIAYAVSIGAVVITATSAYAIANKASEYLLENSSSV
FNNFSK
>fig|6666666.357183.peg.13
MDREFEQSLIVERIAFLAKNAGMDGNDERDMQIALIWIAELAGQLMTLQAA
>fig|6666666.357183.peg.14
MGHKTLKFNHVLEAGAWNMRVLKIECPECGSKAVIRKTNRKHRQIADIYCACSDVECGYT
FVMNLTFSHTLSPSAKTGDQLLQTVLNNLKPEQRQMALDLLRTAAA
>fig|6666666.357183.peg.15
MKRTSHRRQKAQNAPRKKMSIITFGKPEPVLTTGTDYRDVWYDNEFNHYTLPIDRLALAQ
LVNLNGQHGGILYARRNMVASDYQGGGLSHDDMLAAAFDYLTFGDIAILKVRNGWGEVIA
LTPLPALYTRIRKTGEFVVLQKGEPLVYPPEDVIFIKMYDPQQQIYGLPDYIGGIHSALL
NSEAVIFRRRYYHNGAHTGGILYTSDPNMTDEIEEEIERQLASSKGIGNFSTILVNIPNG
DKEGVQFIQMGDISAKDEFANVKNISAQDVLNAHRFPAGLCGIIPQNAAGLGDPEKARNT
YRKDEVIPIQRRFMASINKDPEIPQNLHLIFDFADDTTIQGA
>fig|6666666.357183.peg.16
MAKYSDELIGVARLLYLKRATPKEIAADLNLPNARIIYYWAQKFGWADLLSAESTEEAIE
RRYQLLAGRDKKTELELQEMDMLIAHAVKLRAQSNKHKEKLAAAGHGNTPGSRSNDDDER
PAKKRQYRKNDISSLTKEDFDTWADEHLFGYQKHLRANLGKQVRNILKSRQIGATWYFAF
EAFENAVLTGEPQIFLSASRAQAEVFRSYIVNIAQQYFDITLTGNPIRLSNGAELRFLST
NKNTAQSYSGHLYCDEYFWVPNFAHLNEVASAMATHDKWRTTYFSTPSAKTHQAYPFWTG
EEWKRGNKKRAGVNFPGFDELRDGGRLCPDGQWRYVITMEDAIRGGFNLASLEKLRNRYN
VDTFNMLYMCVFVDNKDAVFSFDDLERCGVDPATWQDHDPTAPRPFGNREVWGGYDPARS
GDLSTFVIVAPPIYEGEKFRVLLVVNWHGMNFRYQANQIKKLFQRYHFTYIGIDVTGIGA
GVFENIQHFAMRQATAIRYGVETKNRLVMKAADVVESQRIEWDQDEKAIPASFMAIRRTT
TASGNAMTFIADRSAETGHAEAFFAIAHALDNEPLNYENKPQSRWRLKKAA
>fig|6666666.357183.peg.17
MSMSQLMTNWICIATEGETVDKRVMERQWLIDAAETYDPQLYAALIWPEHEEWFGNMGEV
LALKTETGDDGLLRLFAQLRPNHQLLQANREGQLLFCSVELTPDGNFRGTGKTYLEGLGV
TNTPASVGTTRLRFSSKKRGRLFGALKPLVIDEVKEIKGNSMASKSWHSLFGIKPKTFAE
GEGENNDAGGGDKLQALAEALAELESRVTALESQQSQTNDAVEAVQDDVDTVKEVVDTED
FATLRNNLPKILKNFGKLDRSITKLPQRQIGNKPKGFNFL
>fig|6666666.357183.peg.18
MFLNQRAREYLSAYSAGLAQEYGVADTARYFALTDPKETQLRAALLERVDFLSMINVLDV
DQLSGQVVSVGSSALHTGRKEGGRFIRQVGVDGNDYKLVETDSCAALPWDLLSVWANAGG
EDEFFQLVQAFSNEAFALDMLRIGFNGNSVAKSTNPDKNPNGEDVNIGWHQRMKDFKDGQ
QIITDRVVLDENGDYKSLDAMASDLINAKIPQQYRNDPRLVVLVGADLVAAEQYRLFQKA
DRPTEKIAAQMLDSTIAGRPAIVPPFMPGKRMTVTTLSNLHIYTQRNTRQRKAEFVEDRK
QFENKYLRNEGYAVEYPELYASFDESAVTVGTVAEPMEKPAGA
>fig|6666666.357183.peg.19
MALSPAQRHNARMVAEQQLSRCQAVSGDHSLHVQRRALENDVARLRSQPTLRDRVEMKRR
ELLPRWLPTVQRYLDSGEVYQNPVFAHCVVWLFDVEEFDQGLAWADIAIAQGQSTPDNIR
RTFAAFVADTVLAWAQQTADMGQSVEPYFSRTFKNVAEKWRLHEEITAKWFKFAGLLLLR
DEQGQPRATAAADIDTLTAADALLHQAEQFYRQVGVGTMRRNIAARIRALQKE
>fig|6666666.357183.peg.20
MFSGTPVDYQDEQLANNGFWPDLNVRDFQSQRTIPADLAADTVAQALLAAVGEVNADLAE
VEARSRAKGFARAQDVPGVSLKGQNVLCAQYQKAVFARAKADLLGEFATIGRRESHPGQE
GEDTRKGLLGEAAMVIRRMKGLKRATVRMV
>fig|6666666.357183.peg.21
MSKLDDLTTFVSTHLPPRVMQGFDSFMDEVSFIPARRDLGEDQYQLAVMKFDAVLSWERW
PYRVCDPRNLCALLLVWQEGQDDVPYMDAGLDMELPTLDVDVRDQDSAIVVVSLQLAESL
AIVADDTGIIPFEGRRWRLTRPEIWQATSGHLFGAGGDGAEVGAS
>fig|6666666.357183.peg.22
MIVHGELSQSQLAELRTALQRLTLPPKKRQRLLWRLAKYGVIAAAKRNVRAQQAPDGSAW
AARRGHRRGRMLRNLPNLLHIREMPEIQAVRIYLQGGGYRNGKTPVPAGVVGYSQQNGMS
VSVKRSQVGNGRPEPGRMATRRQARKLRALGYRIKRGARWRKPPYREIEETLSFAQAGLL
IRKLSGKAAKTAWTVDVPARPFLGMNDAEFTKALARQLQGIGFGWDVKAQDIKG
>fig|6666666.357183.peg.23
MSWPTVQVNQVNQLQGETSEIERVVLFIGEGAVDAVKTVPVNTQSDLDQVLGAADSVLKR
DVNAAMVNAGQNWSAFVCLLPPKGDWVSAVTAAQLVASVEGVVVSLPATKGIIAQASSLR
STLVSAFGRWVWFLLAVDGPKAGEGWDKYLQSLSNLQNGAAAPAVQLVPRLWGNEPGVLA
GRLCNRAVTIADSPARVQTGALLAMGRTDLPVDGTGVTLDLAMLQALEKQRYSVPMWYPD
YDGYYWSDGRTLDVEGGDYQAIENLRVVDKVARRIRLQAIAKIADRSLNSTPGSIAAHQG
YFAKTLREMSRSTQINGITFPGEVKPPKDGDVVIAWRSKTAVEIYLIVRTYECPKGITVS
LVLDMSLEGSA
>fig|6666666.357183.peg.24
MTKRISGQSFDFNMDGALVHAEKVSLSITDNTAAAQTQGIPDGWVAGDVAAEGEMELSTK
SLAVVTAKASSAGSWRGIEPVDLMWYAKAGSEEMKVEAFGCKLILSDILDVDPKGGSVMS
HKIKFVVTSPDFVRINGIPYLESELTEKLIG
>fig|6666666.357183.peg.25
MQEYEKNALGLLVLGALIALGKLLASDEKITPRLFFGRMILGSATSMAAGAALLWVPGLP
PMAVTGLGAALGVAGHQAVEIWLRRRGSGLLKGSDAKDDVK
>fig|6666666.357183.peg.26
MTLSEKQQLFTQLVAQLIQWAGERGYRLTFGEAYRTPEQAKLNARNGSGIANSLHTQRLA
VDLNLFINGEYQTRTEAYLPLGEYWESLGGCWGGRFTSRPDGNHFSLEHNGVR
>fig|6666666.357183.peg.27
MDGLWRVVAGLAVAFAAGWQAASWQRDSMELAVTRAATAAVEQSRQALQALASQSGAALE
TKLEALRNVPNKTVYREIVKPVFTNVCLSAEFVSLYNDTVNHTERVLSGKPEKEMPGH
>fig|6666666.357183.peg.28
MSYQENLKKKCPVTNLPRLSGTTGNDAAQPLISWPQIYADCAARHNQLIDEITQRENMQ
>fig|6666666.357183.peg.29
MSKITLSVSGKELSFEPNTVAYNGMINDMAMDNKVAPAVTYLRRIVVAKDKETLDELLKL
PGAALQITEAVNAQYAPKLEIEVKN
>fig|6666666.357183.peg.30
MKQLDFTLSLIDKLTRPIKQAQAAVTGFAKSSRDAFSSAAVGGAGLIGTAMSIQGALGPA
VEMHDAMVEASARGVDDSALQKINANALKFSTQYGRSALEYVQSTARINAAVGTLTKEDL
PGVVRASNVMAAALKATADESSEFMGQMFANFRSDAESMGNVQFAEQLASKAAYMRNAFG
VELGAIKDLMEGARGVGTNYGIGMDEQLAVMGELQRTLGTEASSAYEGFLSGAVKGAKKL
GLSFEDANGKLLTLPAMLEKLRGKYGASIEGNLKAQSDLDDAFGDSAAVIKQLYGNVGIL
QRHITELGSSDGMKRATEMAQKMASPWERLTAIWYAIRAAMGATLLPVLYPLINKMADGG
QVLVRWLNLFPNITRVIGYCVLAVMSLAAAGALVNIVLGVGRFVLMGLRGLWAGLTAIIR
IHIAAIWLYNKAVLSWAATMRILRGVLLAVRMASLLTGMAFNIALWPVLLIIGAVALLVA
GCYLLIRHWDDIKNAITQTDMWKTVAEKVQWVAEIFSQTWKAIIDGWSRVVNAMGSFSLS
ETMGKMADGVGEIFSGLWDSVLASFNTSYRWIIGKLNAIPGINIAMPESTPRPGGEGLLT
GGKIKGIDSGGLQRDISNSNAKNYTDNSRKVENLTIYANKGFTPEQLTEWEALR
>fig|6666666.357183.peg.31
MGSTAVMDDVKYIDLLITERDFSLNAGREPIFCNNRISIGQDCIHAIIESGLTTKLVAER
SPTLRADVLTQMIILVEDDERIIPGTVVVSEESPTRLWVTAETYDFGPITARVDV
>fig|6666666.357183.peg.32
MTEKPKIDYEQALKEAGMPVTAETVTEQFQAQVTASGLITNTSRMSPFWRLISVMVTTPV
IWLKDVLISVVLANMYLATASGSFLNLFAWGVNLSRKAATAASGVIRFYKSDAAQAVVIP
AGTLIQTERINGTIFSVAVSADTVINAGQASADVPVTATAEGGAFNLAPGYYRILPVGVA
GIERVENQENWLLTPGADEESDDDLRERCRNQFNLVGNYHTDAVYRSMIAAVAGLSIDRI
FFQHDAPRGPGTANAYLLLDSGVVSQPFIDAVNDYITAQGHHGHGDDLRCMALPETQHDL
TVTVYVRNLVNVSDEALTALRTGCQDLVRCAFRENTGYDVEKTWPWSRFSFSTLAQELHD
VFPLIASLDFSLGDIVSGLAVPRLASLTVVIDDA
>fig|6666666.357183.peg.33
MPDFKEQLSGLRLPSWMDKGEPAALLNASKAYWLQVNDWLRWPLQQLDVDTCAEPLLNVL
AYQRDISRLKGEALDLFRRRVKYAFVNAQDAGSVAGFIAIFERLGIGTVTLTERQPGYDW
DVILVRINDEQLSSYNALMMSLVRQYGRTCRRYTFDLWNGETQSVRCGAFAHNEEYHCAT
SAMPVGMVKGAVAVCHARMSASTEYYSANV
>fig|6666666.357183.peg.34
MAQSVITHAFETWNVQRVLDGVAARPDKVVFALVPGQDESVPVDRNEGSPPAEQIQHTAA
ITQAGVLNENAVVYSVVLDTTVGDWDYNWIGLLDSQTNTVLMIVHVRTQQKLATRNGQQG
NSLTRNLMMQFDGAAAATQINVTADTWQIDFSARLNGMDEELRLSHIDVYGRAAFINDAF
LVVKSNGQYQASSGVGYLGGLRVALEQPFDIVVDKLPTTIVLDVCRKGEVTGRWETVFSL
SQGNGFGGVVEYLDDVGIRHYRKSIANIDSAGWVHDLRIKGTLSQQKAIVDFLRKDNNLA
ALSDKEASRKNLGLGALATMDVDTARQALHIDQIDNDRVVRAGGGNGMADGHQISLGWTG
SGLRVQVDATSFDLWHKDNVFPIHAAEIVGIPLPYPGATAPDGWLKCNGQSFNKAAFPLL
AQRYPSGFLPDLRGEFIRGWDDSRGVDPGRGLLSFQESQNLTHSHGVNDPGHSHPYNKYE
GSVGSGLAGFDYDQDAWNATVYTGHVGTGISIAASGGHEARPRNIAFNYIVRAA
>fig|6666666.357183.peg.35
MANYSVNVKETTLDNDGHAMTSGWITVFHVDAKTREYRGASYEYLMAGVGIPANSYSDAP
ELPPEGKALCRAADGLSWEHVPDYRGKAAYDTQTRLSTEITEPGQLPETLTLLAPVSEFD
VWNGKKWVTDKDAQHQADVNSATQELNERFSTANTRIQALSDAVDMELATEEEKTLLGKW
KEYRVLLNRVDVNSAPDIDWPEAPAV
>fig|6666666.357183.peg.36
MTWQRADICLSSALPPVTCSVLPVHPWVYGVGNVTDNGHYLSPANAVAYMAERLGAAADN
LAVCVWMVCGSGLGEFLHALDALTVVFPAPALSQVARQARAMAELATVKMQIPAKSRTLP
AAAPLSVASCRQALNAQRMAVAQQQAAVPMGLNALKGMAERFTSQREAALSEISQAMQQM
AQRSALAWVFTGQGAPGVIAAEMLKNIPQPSAIYTAAMMFTGTELEALESMIREPDNYAR
P
>fig|6666666.357183.peg.37
MSQIITLALDGEAIPLRGLTVTPSMQFEEKDQSGQTSSTANAEQGIKPKELRVSGVIPFT
EAKVLTRLFALAEAKEGDKLKRYRVANPTAQAINFRLATFTGSIDAPKQDGKQAWLVTFT
LREHISVSEKRDARAGNQTETKKTPGQGSDGENDEQLSWFERKVLKPVNDALG
>fig|6666666.357183.peg.38
MRPITRLMLSGDAVHVVDVNVVLELNACGRGFITAETEQDYTGKLVRLDVGYTDLVLRWF
TGYVERSQPAENGYQRLFVRELAGVFDRMWPCAFQHPTLRQLADWLSEHSGLTVHLPDAG
YVSQPIPHFTHSGSGHQLLANIGAAFGIDDYVWQPLPDGALYLGSWADSLLAGAPVSIPA
EFSQAQAAGNSMTLPLIQSVRPGAVVNQQRLSRVQLLNENMTIEWVPVSTVTGKAAQRTP
AQRQIDTAYPELSAGLHLPKFARVEAPSEDVSSGNIADPFRPRYAVDLQLLDADGKPAKD
TPVYSAVPLPVPMAGSEAGLFQFPPPGSLVEVGFTGGRPDKPFVRQTVASGQSLPDIKPG
EQLQQQRAEVSQRVTVSGDWERKTDQAIRESSMHREVSADEERRTLVTRETLIKATDNAT
VLGTHTLQAGAIVQIAQGDYSLATQAGYMASVGQSATVEIGQSLTEKIGQLRRSIAGARQ
ELMAPVVWVGSQQVNVMTLMLDTLDVIQELATQTASHTHPNTGTPLNAGEIQQTGRRTGT
LKDKYSPIIG
>fig|6666666.357183.peg.39
MNAHATKSALHRTRLRFLDHKDFSVLFFYKTQRQPAPPLGFCGRMTTENSERNFSVFQFF
GSGKDRFEITTVRNKRILCGFGQFEWISECEQALSVGHSICSNHAGLGVMRLLAGTEKR
>fig|6666666.357183.peg.40
MALTKCKECKKEVSTSAKVCPHCGVKNPGTTAGQAIGGFVVLVLLVWGAIKIFGGSDDNK
PAAKADTPKNCAANDGQCLFDKNWIEAASRCRPLIEKSSKYDFEWTDGMMTPMFSHFRLN
EAKKQMTFIGDKVKFTNGFNAKITMTYNCTYDLQGKSIVDFGITEGKL
