# Supplementary material for: May the Phage be With You? Prophage-Like Elements in the Genomes of Soft Rot Pectobacteriaceae: Pectobacterium spp. and Dickeya spp
Source: Front Microbiol. 2019 Feb 14;10:138. doi: 10.3389/fmicb.2019.00138 (PMC6385640; doi:10.3389/fmicb.2019.00138)
Supplement: Supplementary file 1 [file Data_Sheet_1.ZIP › Supplementary_prophages_MULTI_AA_FASTA/FASTA MULTIPROTEIN SEQUENCES/phiDze2.txt]

>phiDze2

MNETDKSIVSLFIIGTLIAVGKVLASSKPITLRLFVGRVMLGGFVSMMAGIALVQFPDLS
PVAINGIGAALGIAGYQAIELLIQRRVQQLSEQTKPEENDDAH
>fig|6666666.356858.peg.2
MPTNSPNLTAFLDMLAFSEGTATHPLTRNRGYDVIVTGIDGKPEIFINYHDHPFANGRPG
KIFNKQGQRSTAAGRYQQLYRYWPAYKALLKLPDFGPDSQDTLAIQLIREQRALDDIAQG
QVASAITRCSNIWASLPGAGYGQREHSIDRLLTAYQQAGGELA
>fig|6666666.356858.peg.3
MKSSMIIAAIIMLLSAGIGVQSWRLHTNRQLTEQQAQTLSLQQTALNEKSSQLTALSEQA
ERSNIEQARLRDMAADTQVALSERQKMIVRLQHENEALKRWADSELPADIIRLRQRPALS
GGRAYREWLSQTDSLPVSTRQPTNQR
>fig|6666666.356858.peg.4
MSVSKLSSGKWLCQCFPYGRDGQRVRKQFATRGEALAYERRLMAEKKGISTETNSTTLQD
LIQRWYDMHGQTLESGEDRYAKLMAICDRLGNPFAIDVDKNMFAVYRERRLKGEWNPKGK
TAIKEATVNREYSYLRAVFSELKRMGEWEKENPLDGIRQFKEGDQELAFLYPDEIKRLLA
ACDESENKDLGIIVRLCLATGARWGEAQTLKQSQILPGRITFVKTKGKKNRTIPISERMH
ALLPKRRGQLFKPAYEAFKHALKKAHIELPEGQLTHVLRHSFASHFMMRGGNILVLQQIL
GHSSITMTMRYAHFAPDHLDAAVTLNPFDSLTTDE
>fig|6666666.356858.peg.5
MQRRADLQNTATKADLQSFATKADLQTVNTEFQSEIQSLRTDIQSLKTETKTETQSIRTE
IQVVRTDIEKAISGQTKWLVGAIFVAMGVMLTAAKFIFS
>fig|6666666.356858.peg.6
MSNDNKVVQLHDTQLPFADRMKDNSNGGNGGGDGMLETRVAKLESDVEHIKRDVTDIKVD
FKAANVDISTIKQDIAVLKERSGHFATKS
>fig|6666666.356858.peg.7
MNNSDEENIGLEQLLSQGKAQKELAEDKLKKRLKQVTPKLFADFLAEKGAAQHCLSCGYT
KLSVPESGSFNPADLPDSFEEIPIEELMKTIKRYVTYHYIDPNAYPRPSNCEYRVSCMNC
GHVSSYRVNPVLQWIEDKNKAVDDEQ
>fig|6666666.356858.peg.8
MSAESHGNENRIAGRDFYESSITVDKINIAIPAANEEKRPLVPAQRKQLNQLVKEIADSG
YEEGFSVWQRVHAEIGVKSIEDMTVNQYQTAVSYLQALRDRYREKDASNALVHLLLKNTQ
QVDQRQQLIHYCHIHFGTGRLTELTRSQLQQALSWLDDRQCSTVPEQTEPNARQSWQEVL
LANPTVFGAVFVSGMVFGVFLFR
>fig|6666666.356858.peg.9
MTGRKIILSRFYFFAAILLGLVFVSTAQATSWYQGGTLHNATALEWQKASRDNKVATCAD
ILASMYEKKRLAPSIVSSLKSIDDFKPYALKLADQLDQAFKPDPNVAKNKKLFANQTVSE
TAAMLLILMKWTNIN
>fig|6666666.356858.peg.10
MSTLKEEFLFLIGERLRQERETIGKSQSAIAEELGTTTRTWGKYERGETAPDGVTLALLS
ARYGMDISYILTGKRVPDLGDISNDESELVKIYRAAPLAVKAAALAALTAGSSASAGTIN
VTGSGQRVAGRDYHESKK
>fig|6666666.356858.peg.11
MLERERLSFSANAASLARSSSESLMGVGLRDAIPRGKRDR
>fig|6666666.356858.peg.12
MSKGLTININVPTPYVSLRKYSELTGIPFETCRGMVKSGKIIIRPKEKANEKVEVNLVAM
LRDAIASSEI
>fig|6666666.356858.peg.13
MENKKSGHQYAITQLSKHTNVYRGFSIIKCPRTTLNPIIRYRVSQAGQSYGLFDALTLAT
GYIDNLYTARR
>fig|6666666.356858.peg.14
MANTEPARAIPLSIAERTDGLNHIAMLRGKHFKTNSEKEMCRFIDDMRDKIDDDYHKNMR
VLSAIFELADIDKERHHLKFNELTTDEKERLIKAMNKLRAVVSLFPKNLILPL
>fig|6666666.356858.peg.15
MKNAEVKTMTVANDGALVELLKKARLEERKDQHLSFSLRLAALAVRAQQRDLSAAEMVEL
IRQESERFERSAQELS
>fig|6666666.356858.peg.16
MDSIDMAQEREAFIRETQIQKARQQSGCAVSAFVCESCDAPIPEARREAVPGVRLCVYCQ
GDAELKNKHYRGAL
>fig|6666666.356858.peg.17
MSIIATPLKWVGSKARVMDILREHLPAGDRLVEPFAGSCSVMMNTDYPEYLIADINPDLI
NLYQVIKEDVKEFIDTAEGLFRTANTAESYYRFRQVFNRSKENRTTSAALFLYLNRHGYR
GVCRYNRAGGFNVPYGHYASPYFPLAEIQAFAEKARRAKFICAAFGETLQLIRPGDVVYC
DPPYIPQTPTASFTSYHTDGFTHNDQYDLCSALSRLAERGIPVIASNSDTHHAHSLYHRF
DICRFTAPRSVGVAAGESKQAGEIIAKRLPIPAAQSLSKVCDGCGYEGGGHCPDCGPVMG
DATYQEMVASGALNAEPF
>fig|6666666.356858.peg.18
MSEQWAYPWNAPRPAISAPPGVADLRPSLFVTDAEPHPTVTRHLSRMVKRALAAPGDDRN
LNQVVAQLEHREPNGTQLLIRRGLAEIVRRDHQKTLSDWMKTPEGVEARLHEQPFFIRDV
YRQKIEWLRANREPRHISAFFMGTVKKALLRLDAVRAQQGVRGGFTSELAAYWGPRWAHL
AGFTKHEVINAAHTLAAAIAEMFETECGHTSPEDMTDDEIQWLYRHLGRELLALRVTPPC
WGLVIGDEQTRHRIYSAILRITSPEWWGRKLWRLRCEWRENQFRAIGVIHKKRMPYVSLD
ALNQWQEQRRKNRVFIQTHELVDEDGNITSLENMVYGSISNPAIRRHELMTRMAGVEMVA
IARGDEGVFLTITCPSRYHANIQNGHQNPKWDHASPRQGQRYLCRTWARAMSALNRRGLR
PYGFRVAEPHHDATPHWHVLLFMPPADRKAITDILREYFIAEDRAELGRNTGARFKAKKL
DPRKGSATAYVAKYISKNIDGYALDGELDNETGKPLRETAKFAMAWASQHKIRQFQPFGL
PPVTVWRELRRLANQLTAAQKENGTFKRGAAQLADPAMDAVLASADAGCFATYIEKQGGV
LIPRERYTVRIAYEDADEQNTYGEIPEKIFGVFSPRLGAISRICTRLIKWKIRKKQSADD
GASISTGSGLAVTSPTGDAWSSVNNSTGDEKTAIPAGIGGDDYGSCELSDGEPGDTSAQT
FADFERMTDPERRALLSRLRTQPPDRRNNQHSSTTQRNKSAEKQVVGKLSDEWRASIADF
ARSIGWDISNIEIQRLALGHTLAFSGQIYVSRSDGCLYRVRPERQPGNIAATVSNWVRRL
RTAGSR
>fig|6666666.356858.peg.19
MNETKPEHRFKIIIKIIINNVNHSTNYNSLNFKLNKK
>fig|6666666.356858.peg.20
MRINNIYIKNFRKLKNCEIKFRDTTFLIGANNAGKSSVFKALDYLHKNTNVTLEDYAKHY
DAETDDIIREDEIEIIGEYHNVPEEANNWIGFKGRVIRNNEPLPGETPYKIIFRKVWKIN
TTKPEVYLKEYTKSRSEKYRSANKPSDLVGDEFDINYLTEYFGTENIEKSLTGKENKDKM
NELPQLWDVDTTTEAQWIKNPGGIPGNVLSRLPKVVIIPAESCITELTSQNGALLNTLTD
LFNSVRRSSPNYAQAQQYLAQLAREMNPQDTETEFGRLMNELNNMAHTLFPNTSIHVSAN
LDDADKVIKPIFDVEMESNVKTAVSYQGHGMIRTTAFQLLRFAQEFVNRTLDYPRDTILC
FEEPELFLHPAASNQLRDALYNFVGENNQIIATTHSPYMINLGSEKSISLTKFSIDESNF
SVTNSFNLEKAFIDLQSDEKQNLKMLLKIDDYIARIFFTKKCIFVEGDTEEVVIKETIKR
LSSKDKAIVIGNCELLRARGKAVLISIAKYLNALGIDYIFMHDRDQGTERAEAINPLILA
ETGENRRVMIEECIENILGYDPPSNEKPFKAYKYIEESWPDNFDQLPDNWKRIFIKLYHP
YLNHLSPQERPQDI
>fig|6666666.356858.peg.21
MFYPIAIEAGDDTHAYGVTVPDLPGCFSAGDTLDEAIANAKEAITGHIELLIEMGQDIPA
VSSVGTLAKAPEYTGYTWAVVDIDVTRLMGGAEKINVTLPKSLIDRIDRCVASNPEFKSR
SGFLAQAALERISSIR
>fig|6666666.356858.peg.22
MKRKDKTGTHRAVTASQPDMAAALKSDPGLSAFTFDGPYPVRDGHDLLDNMYCADNGRYY
DTPVDWYGLARAFGSASWHQSALYFKRNALTGCFIPHPLLSRQAFSAFVLDWFVFGNGYL
ERRVNRLGGLLDLRHVPAKYTRRGSDLNTYWFIRQWKDEHTFATDSVCHVINPDIHQEIY
GMPEYMGALLSASLSHSADMFRKLYYDNGSHAGCIIYIGASQVDNESMESVKKTLKEARG
KGAFKNLLLHAPGGGEKGVQIIPFSQISAKDEFLNIKSVTRDDILAAHRVPPQLMGAMPE
GNGSFGDVEKAARVFAINELMPVMEALKHVNDWLGMEVIRFNPYALLKTE
>fig|6666666.356858.peg.23
MIQDAFVRQRAKQLYWQGYPPAEISRLMGINQNTVYAWKKRDEWDETPPIQRVTHSIDAR
LCQLAQKPTKTGGDLKEMDALTRQLKTLNDGQPGNAAGGKKPRQRKVKNHFSDEQITALR
TNILDSLAWHQNGWYEQRHHRNRMILKSRQIGATWYFAREALLRALRDDVAYPYQRHQIF
LSASRRQAHQFRGFIQKVAEEVDVELKGGDKIVLSNGAELHFLGTSAATAQSYTGNLYFD
EFFWVSNFANLRKVAGAMATLKGLTRTYFSTPSSETHEAYPFWTGARWNEKRSKAQKVAF
DVSWKALNSGLLCPDKTWRQIVTLQDVIDHGWEYTDLEEIRDENSPDEYNNLYGCEFVRD
GESAFNLNLLFSCGADGYDEWPDWKPFASRPMADRGVWIGYDANGSSGNGDSGAISVVVP
PLVAGGKFRTIETQQIRGLEFEEQAKVIEALTFKYNVQHIAIDGTGIGEAVYQIVKKFFP
TAVCFLMSVSSKRALVLKMLQVIRAGRWEYDRSEQALINAFNAVRRVKTPGGIMTYDTDR
ARGSNHGDLAWATMLAVINEPLGQEQGGGGFAMEF
>fig|6666666.356858.peg.24
MMSQTPQDRTTGMSGTAKPTRKKFRVAVSGSTVDGREIGRDHLYAMAESYNPQVYGARVN
VEHILSPYPGSDFSAMGDVIALSAEDITDGPLKGRAALYAEIEPTERMKQLTGEGKKIYS
SIEIDPQFAATGKPYLRGLAMTDTPASLGTDRLKFAAQQRAQVQAFNNLPGEPVMFTEAM
EAELVELSEQRSDEGKQWFSRVMGIIGKGRKSDSEQFNQVREAVENVAQSHADLLDSFNT
LKTQQQQNSRTIQTLTSELAALTQKLATQDNSYSQRPAASGGNSGAQLADF
>fig|6666666.356858.peg.25
MENTTRNLFDQYISRQAQLNGVQPNAVAMTFSVEPAIQQRMEQAAQEGDEFLKQINVFGV
KAQEGQKILIGSKGPIASTNNSSDGTSRRNPTDNHSKEPNDYHCRKVNYDSAVSYPQLDA
WASQPNFQALISQANARQIGLDRIMIGFNGTTYAEKSNRSANPLLQDCGVGWLQKIRNDA
GHRIIKNVTLTARDEDNKIVTKGTYGNLDTAVFDAKNSLLDPWHRRAPDLVVIMASDLLT
SSNFPRLNALSQSNPNTELLAGQLIVSQERVGGLPTFLAPYFPSNAVLITSFKNLSVYYQ
LGALRRSIVEEPEYNRVATYQSSNDDFVVEDYGKVALIDGIQFAQAAGDGQ
>fig|6666666.356858.peg.26
MLTPAQRHFQRVMAERRGQADTETAVSRTAHEQILHRLRLHQAALKQVQSDATKAEMKKA
MLPEYDGWIDGTLEGDSGRQDEVIVTLMVWAIDCQDRALTLRLGRYVVKHGLSLPADKFR
RDAVTVLAEEVSNPVLTLATTDADADLSGYTAVLDEVAAIVDGKDMPDEVRAKLCKARAF
SRRAAVDAQTKAEALTLFREAMARNPNAGVKREIATLTRELKKLMPGSSDAPEDGAPGDD
ETTMETAAGETPPAASADAAQPAVKKTAVRNTTARKTTRPTGKSKAARQSAKR
>fig|6666666.356858.peg.27
MSLVAQKRVSDSGDVPEIDDGTATVNAGEFWPVIVLRDLRLAARITGGITTTRLMHVTTE
AVVHVTDQLASWQQTQQAAGYVALADVPARQVNGESIKVYRFRRAVYAIARALLLEGYRD
VDTTAKGDKATDTFDNQCDDLWRDARWSIADISGAQRLFAELC
>fig|6666666.356858.peg.28
MVVRALQGDTVDLLCYRHYGTSAGVTEQVIAANPGLSRQMFLAAGQAITLPDIPRQTEQE
TVQLWD
>fig|6666666.356858.peg.29
MGLNDLQRLNDGVTYGLSVMVTGIGVMTVSEKVALAGLVIGVVTAWRAWLFRRRIERAQR
RRNELIEQILQQSERRTLNTSERRAVAILHQGDVDDENRD
>fig|6666666.356858.peg.30
MKTAIKRCSIALIVALGITLSPGTLRTSPEAQQKTASWEDCRASPYYCPAGVLTVGIGST
GNVQNRPYSNDEIARRWVNDMQRAENCVNGNFNGAAMPQSAFEAMTDTAFNLGCSGLMWF
TDRQGSKQRTTIWKHAQAQEWPAMCERLTDFVNSGGQRSAGLVNRRSDFKAWCLRDLAGV
P
>fig|6666666.356858.peg.31
MKLTATLAVLLVLAVGGVLWQTYQRGIDRAHTEALTDSARQQRELLTEFRALADDARNVL
AQVREREQQRYAEGEERREKMREGMQPDTCANTVVPAAVSDSLQKRAAVVQRADTARPGT
AQPDGTHTDARTENTGDLGRGRALE
>fig|6666666.356858.peg.32
MTWGAVALWSDQLLDALDTCNADKAAINDVYLRRLQRLKDAAATP
>fig|6666666.356858.peg.33
MLKTDSLRDALTASNTWCRANPEAFTVFVEEGGIETTGETPSFLYRYSLVLFVMNFTGDI
DDFTLPLMAWLWQNQPDLLLNPQKNREVKFTTLINNDDSADILFEIPVRERVKVTRVDNG
ILRAEHLPEPRPRLTGGVWDAVLDDATGETAT
>fig|6666666.356858.peg.34
MTDKLFHALDQVFDDILSGLSPAGRLKTARQVGQALRRSQQQRIRAQRNPDGSAYATRRR
KVLRSQKGMIFVWEGQVRHLKNWHGGRGKYGRTITGFDEDRNAIRTFYRSDIERYIEINT
QTVRRTTSKTTPMFQRLRGYRFLKMQADTDGASVGFDGIAARIARVHQYGERDKVGPGAF
ARYPVRELLGISLADERLIHDTVINSLGSAAT
>fig|6666666.356858.peg.35
MSAELMRLLENLLRVGVVTAVDLESWRVRVKSGELLTDWLRWNTSRAGAFNVWFPPAVGE
QVLLGCLGGNPETAVIIGSLFSEAHPAPGNSLKEIVITAPDGARFRYDAVAGALEATGMK
TANVVAAVSVTLNTPVVECTQHLKARTVEITHGGTLAGNVAHSGGAMTSNGVQVDSHRHG
GIQPGGSWTSGTQ
>fig|6666666.356858.peg.36
MTATYTGMNPHGTGTLTDADQLWQSVRDILTTPLASRVMRRDYGSLIPDLLDAPQNAVTR
LQLMSAAVIALTRWEPRISLNAVDIRYSASGAVEAELSGLITETMQAASSTLTLRSHGDG
DG
>fig|6666666.356858.peg.37
MATVDLSQLPQPQIIEVLDFEVILQDVKAVMITAFPAAQQASVTAALSLESEPLTVIAQV
IAYREMMLRQRINEGAEACLLSHAVSSDLDNLAANLNTQRLTITEATDTADAVMEADSAL
RLRAQAAFEGLSVAGPTGAYEYFAKSASGKVADAKAISPSPAVVVVSVLSTEGDGSASAD
LLAAVDAALSADDKRPVGDRLTVQSAGIVRYAITAVLYRYPGPESEPIQQAAQQALTSWL
GTQGRIGRDVARSAIMAALHVQGVQRVELLEPAQDIVISDTQAAYCIGFTVTEGGSDE
>fig|6666666.356858.peg.38
MSNSLLPPSASDFMRNVANSTQRLSEIAVCLDTLWSAERCPAQLLPYLAWALSVDRWDKR
WSEQTKRQVIKAAWLVHRQKGTLAALRRVVEPFGYLIRVTEWWQTGGQPGTFRLDIGVQD
SGITEETYLELERLIADAKPVSRHLLGLNIVMDCAGNIPLAAGQYSGDTLTVYPYFPETI
TTTGIDVRGAVVHLSDNMSVSA
>fig|6666666.356858.peg.39
MTTKYYAILTNTGAALLANATALGRQLPITQMALGDGGGTLPTPDPAQTKLVNERRRAPL
NSLNVDPANPGQIIAEQVIPEDEGGWWIREIGLYDANGNLIAVANCPETYKPKLQEGSGR
VQTVRMILIVSSTDAVTLKIDPSVVLATRSYVDGKFSNAVLTGTPTAPTAVVGTGTTQIA
TTAFVQTAVSTRVDEVTGNAPGALNTLEKLAKSLGNDPDFVSAVSMSIGRKLDITEIVGI
PLPWPQAIAPTGWLKCNGQAFDKAVYPRLAQVYPSGVLPDLRGEFIRGWDDGRGVNPIQP
LLAWADARLAVHTHEMPTARMAVGVDGVSSTWVVVENDVSPTKVFTHQQAGGAGETAPRC
VAFNYIVRAA
>fig|6666666.356858.peg.40
MSEKYSVAVQSARMGKSGLAECAGWLTVYHVDQQTREYTGASYEYMSVGTGLPADSYADT
PDLPTAGQALRRSADGAGWEHVPDLRGKTAYRTADGQPQTVTALGELPDGLTLFSPSTAF
DKWNGETWVTDVVAQQAAAVAAAQQEQAARKTAATARITELSYAVELGIATDAEQAALKS
WKTYLVQLSRIDTSAAPDIDWPEIPST
>fig|6666666.356858.peg.41
MMMVFGLFVFELQTLPYQQLQQSRAWRHVKNERINRSAKWQYIGAGEDQITLSGVLYPEI
TGGEVSLTALTTQAYSGRPWPLIDGTGQIYGMYVLTGMQTTRTELNRYGKAKKIEFSLSF
QRCDEDLREKLQSSSFSDMMDNARSSATKAMNTVSTAMTDTVNTLKGLV
>fig|6666666.356858.peg.42
MKSLDIRVAFSAIDRLTRPVNAARQSAGGLSESLKRTQAAIKDLDNQSRTFNRLRDSVQK
TSRKIDEASRSLDGLKKAQQNNTVLTDKQREHMAALAAKLERLNVTRDQEMVKLRAASQA
LRGHGVSLVGSNATIQSAIRRTEQYNQTLERERRQLAAVTQARARYERMQQTAGKLRGSG
TMAVAGGAAVGYAGGQFLAPAVGFDEEMSRVQALTRLDKGDQQLAALRAQAKKLGAETAF
TTRDAASGQAFLAMAGFTPQAIQAALPGVLNMALAGGMELGETADIGSNILSQFNLDASQ
MDRVSDVLTGAFTRTNTDLFSLGETMKYTGPVAAKLGISLEDAAAMAGMLANNGIRGSDA
GTAMRASLARLASPPKAAAEALKELGVSVADAKGKMRPMQDVLRDLYKATKKYGQVDQVS
FFKDIAGEEAFVGLQTLVQAAGSGALGKLSGELKKAKGEADAVAKKMADNLGGDLKNLDS
AWEGFRIQVEETTDRPLRSLTQGLSDVITNVSGWVRENPRLTQTLLLAVGGAAAFAVAIG
GTSLAIGLLMGPLAKLQLGFSLLLGARGVGGAVSMFSGLSSLLGGPMARMGGWLQLFSGS
TGRLAATLTPLRGMLLAVFTSPVSALGALVRGVGGLLLRLSGLHVLWSLITGAVSVLGGV
LSLLLSPIGLIGTAFVAAGLLIWRFWEPVRTFFSGMFTGIVISLGPIRQAFTGLAPVFDV
IVSAVSRLWDRFTQLFQPIQTTKKTLDDCAIAGYGFGKVLGSALDMLLLPLQKLMEGIGW
VLEKLGLIPSGLDAAQKKADQLKGELTPEGKDRLQGLVANLTGDLKGATTAPPPAPKPPL
TGDSGTQRRLQKIADNTGGVLEETKKRIGPGDIVFKNLPKALAVRGEWQESRLTGGTPSA
PSQPVQTMQALSDRPAVVAATQPVKQADAAPVSRPAARTPAAGGFNGEIHIHLHGVERQD
ARELGRIVADAVSAELARRDRLQRGSFRDRE
>fig|6666666.356858.peg.43
MQFDQIDDLVADIAVVFNWPPSELFSMDLGDVIAWRARAAIRSGASEADEKP
>fig|6666666.356858.peg.44
MNTPNEHTVTLATPIVRGDNAISQVSITDDIKQAGSLRGLRLVNVLNMDVDSITTLLTRV
TSPKLKLAEINAMDTRDFMRLAEAITPFLVHAEPGEPNAEATEEA
>fig|6666666.356858.peg.45
MAVPHKLRLFTCFVNGNNQIGKVTSVTLPKLTRKTEDFQGAGMIGSVAVDLGMDSGALEA
QMVVGGMEKKLLLEYGGDIDDVRLRFAGEYYTDGDSQLVEVEMRGRITEIDGGESKQGED
TSVTYALKNTYYKLSIDDQSVLEIDLLNFIYKKNGKNIYPDRITSALGLGN
>fig|6666666.356858.peg.46
MVANMSETRFHGVRVRENTDLVTAINDIDSSVIGVVAVAEDADADTFPLNTPVLITRVNS
VLGKAGKTGSLYKTLKAISDQTSPKVIVVRVAAATEGGDKTQSQLIIGGTATDGSYTGMY
ALLTAEAKVNYRPRILAVPDYDTAEVTSALCVIAQNLRAFVYAGCHGCTTMAEAITYRAQ
FAYRELMLIWPDFIAYNPLSGSNETFPASAYACGLRAAIDNDQGWHKSLSNVAVNNVLGI
SRDVFWSLQAEDSDANELNNQEITTLIKRNGFRFWGNRTTDTHDYLFEVYTRTAQILADS
IAEAQFEAVDEPLTPANVKDVVNGINGKLSALVTAGRLIGGECWFDIQDNPTTGLRQGQV
RVRYKYTPVPPLEDLTLYQTFTDDYFDSAFSSLGGV
>fig|6666666.356858.peg.47
MAITELADSLITTAKRYDDALTEAVKSPAFSITLGGKSLKELSDRLISLSLTDNRGFEAD
QLTLSIDDSDGRVELPPRGAQIALSIGWQGEALTYKGLYTVDEISHEGPPDVLGVTARSA
DFREEFNVKREVSWHDVTVERVVSAIAHRYGMKVQISDMLMNIEIDHADQTEESDMSFLT
RMAEQLGAIATIKNGTLLFILPGGGVTASGKALPSASITRSSGDGHRFRIADRDAYTGVR
AYWLDLKFGKKKKVSVKRRRTKPKPKKEKSSSREGDYITGAEGNVFVLRKTYQNEEVAKR
AAAAKWRQLQRGAAEFSITLARGRAELYPEMHLTVSGFKPDIDNQDWIIARVEHVIDGNG
FTTRLELEAKIPDWIAESE
>fig|6666666.356858.peg.48
MARTRTSRRLSDITIRQYHQCQNLECSETFTTLNTVERRVSKRTREDPLPPDFIPQDAFP
ASHYGRDQLNLAL
>fig|6666666.356858.peg.49
MPVIWQVAAKWQQSGSTRFSGTKKTVFNQSPLLTVVE
>fig|6666666.356858.peg.50
MRFNIPTWLTLFRVVLIPFFVLAFYLPFSWAPMVCAGIFVFAAVTDWFDGFLARLWKQTT
RFGAFLDPVADKVMVAVALVLVCEHYHSWWITLPAATMIAREIIISALREWMAELGKRSS
VAVSWIGKIKTTAQMVSLVGLLWRPEPMVEAAGVVALYVAAVLTFWSMFQYLSAAWRDLL
EH
>fig|6666666.356858.peg.51
MTDCFDAQAFLKTVTSQPGVYRMYDASDTVIYVGKAKDLKKRLSSYFRTHVASRKTEALV
KSIRQIDVTITHTETEALLLEHNYIKRYQPRYNVLLRDDKSYPMIFLSGDTHPRLSVHRG
AKHAKGEYFGPFPNGNAVRETLMLLQKLFPIRQCENSVYRNRSRPCLQYQIGRCLGPCVS
GLVSEEEYQQQVDYVRLFLSGKDQQVLTRLIERMEAASHALKFEEAARIRDQIQAVRRVT
EKQFVSGDGDDLDVIGVAFDAGMACVHVLFIRQGKILGSRSYFPKVPGGTELAEVVQTFV
GQFYLQGSVSRTLPSDILLDFSLPEHQLLAESLTEQAGRKIQIQTRPRGDRARYLKLART
NAHTALTTKLSQQSTIQQRLTALASVLGIEKINRMECFDISHTMGEQTVASCVVFNAEGP
LRSEYRRYNITGITPGDDYAAMNQVLRRRYDKAIDESKIPDVIVIDGGKGQLAQARDVFA
SLHVTWDTSRPVLLGVAKGSDRKAGLETLFFEATGEGIALPSDSPALHVIQHIRDDSHNH
AISGHRKQRAKVKSTSSLETIEGVGPKRRQMLLKYMGGLQPLMNASVEDIANVPGISHAL
AEKIFHALKH
