# Supplementary material for: May the Phage be With You? Prophage-Like Elements in the Genomes of Soft Rot Pectobacteriaceae: Pectobacterium spp. and Dickeya spp
Source: Front Microbiol. 2019 Feb 14;10:138. doi: 10.3389/fmicb.2019.00138 (PMC6385640; doi:10.3389/fmicb.2019.00138)
Supplement: Supplementary file 1 [file Data_Sheet_1.ZIP › Supplementary_prophages_MULTI_AA_FASTA/FASTA MULTIPROTEIN SEQUENCES/phiDze3.txt]

>phiDze3

MRLKYIALIPVLSAWGFVFIFIDWNLINFIFIIWCMKTISMQKIKGDDFNHENFMYGILP
ATGMIGILNTARPLSFTEFNGRVVIGGGWVWCVRHNRFKKIPLAHIDLSSLILVDTGEAY
NSQSAARLDEKLGKMAVYGVRDCASLRVEKSLENMIINRIINRLMYWYFSF
>fig|6666666.356842.peg.2
MGKYVSPSKKGFYDDNIGGIPDDAIPISDELWQQLLAADIINWNTVPPSAESFPPPTIEQ
IYEQKLALIQANGETAAKAVKLPYSDEEANTWWCQYHEAEQYSANSAYVPSMLNAMVSSS
GGAWVLQDLVSSILSNAAAWKLAAGDIIGNVKAKVVLLKSVKAGVDAGSKDESELINFDC
SISVPLVNLQDKFD
>fig|6666666.356842.peg.3
MNRTDAPKKQPVPFGINGSREDLLATTPAGDNQASYDVGFPPVTMILKSAGGRPPKGQDM
NQILFELSAIGRWLSAGSLNTFDATFATAIAGYPKGAVLLSDDGTTIYVSTADANTNNPN
SVSTGWLNLLSFLGGAPSSSPALTGVPTAPTAATGTSTTQIATTAFVHAITDLLAPLASP
ALTGTPTAPTAATGTSTTQLATTAFVQAALTALLPKRSFIAGDSIRIPDVPGGLIIQWGS
KTLNASGGTSILFASVFPTICLGIVMSPNDADTSANYRVSATSAAVNGFTGVTTKPQATA
ITYIAIGY
>fig|6666666.356842.peg.4
MTWNQTILTQYSASTRLLNIIDTFNQAVSLDDFTDEFITKVWDLTTCESFGLDVWGKIVG
VSRYVKAEISTNSFGFYESDSGDENEYPSPFNQEPFYAGIQETETVRLGDDAYRTLIMCK
AFSNISIATIPEINRFIKILFSGRGRAYCVNYRDMAIGITFEFALAPYEVSILTNYDVVP
VPSGVQLNITQIVPPYFGFSVDAYPFNDGTFF
>fig|6666666.356842.peg.5
MTTLNTAVPDVTITENGLLVPDVSDVLAGRLTDMTTALGGGASQSLSSPQGQIAQSDTEI
IAQEYDKLLCLFNQVNPDYATGRWQDGIGRIYFMDRISAQGTVVTAQCVGLVGTIIPAGS
TAIDVNGYIYATSDPATIPTSGTVDVQFTCQTTGPIACGAGQLNQIYRAVSGWDSVNNST
AGVVGVNVESRIAFETRRKQSVSRKARNQDGATLAALLATTNVLDAYVWSNRTAAAVIKG
ETNVSVAAHSIWICVYGGADADVAEAIFGTYNPGCNFNGSATHTVYDSMNYEAPYPEYVM
QWQKATPTPVYFKITLDGSLNPPSDITSQVKTMVQTVFNGNYDGIVKARIGATINAGKYY
APVISISPDSVGILSLEVSPDGVTFTPSVTMGIDQVPTIQASNITVVLS
>fig|6666666.356842.peg.6
MTYKTMQLDTSNWDLTLDGSGNLAIADGSYAVAQDVASACLVFSGECYYDNTLGVPWKEE
VLGKRPTPGYVAQKMQTEAKKLPIVDQALASVFFDKNTRRMRGTIRVTDTDGNTAQVNL
>fig|6666666.356842.peg.7
MADNLFTPIAPQTSDSESLQYIFQKLLQGAFFIEIAQVIAIRGSAPNLVVDVLPLVTRTD
PSGAMIDNSPIYNVPVWRLQRGNSAVIMDPVVGDIGMIAICDRDNSIARANRKQSVPGSK
RMHSKSDALYLGGFLNAQPTQYIEFSDGAINITTPNPVNIHCSSANITAPDGVNVTTPTM
HVTGDITAGGNITDNNGTQSASLKTLRDKYDTHRHAVSGVQGGSSTVTSNTTDNPA
>fig|6666666.356842.peg.8
MYNKKSLRFDFVSETSSFDKSGNNKISISEARASLSCQSSGNLFGTQVSVSIFGLSLDLL
ASLSSKAMGLFGSDTERISMKIFVGDTAIFTGYMTSSIANMNSVPNAALMITATANADLQ
NKVASPFSFNGPTPVADAINAICKSGGYTSNIIGLDGMVVTNPYYEGSVFDQLQSLCDAM
GISMSIMPPTILFWPQNSVKDDVTPLISPDHGLIGYPVFSNGGLMFQTQFSTLLTTGRNV
QIKTSLPHASGTYKLTSVTHELSSWLSDGPWHSVCIANRAIEGNNSG
>fig|6666666.356842.peg.9
MRTVTLQPLKSQSISVNLAGQQCIIRLIQRNSGLYMDLTVNGNPIMQGVPCWYGNKIVRY
SYLGFAGDLVFVDNVGQSDPDYSGLGGRFTLYYIEASELVQ
>fig|6666666.356842.peg.10
MSILSLNTADIFNAIGGGSPLSIIDSVLHPQYVIRSSSDDSVALEFSGMASIQPSGRAQI
TTATVEGGKYQSINKVKEPGVVRCEIIVTGLTGYSGSIPNIFDLTFISQRDVLSTIKTML
ETASTYNIETPKETLESYDLIDHSYEVNSQRGVTMLTIYLYFQEVMQQMEVVISGAQSGS
KPTDDPKSQSGTGVGSTTKDAGSTPSTVDELGKSWASLKSSVSDITNNVTSAVKTGFQSA
LDTVSKPVLEVANSATQKAAELAKNINEAIT
>fig|6666666.356842.peg.11
MTTFTVENLPAISHNSVPVITTELLSQLYGTNSVRIRNNFQRNRDRFVEGKHFFMLTGSE
LSEIKHRVSLRDSVKIPANIRALTLWTERGAARHAKMLETDRAWDVFEKLEDCYFNQREL
RPEKTTTLERTPLRDAVNLLVGKTGMIYSDAYSLIHQRFNVERIEDLTQAQMLQAIEYIH
CLIIDNRPVSSPLFSGRVLLTFKEGRMEMAQTARDDEQLISATTMVELLQKRGFVIMTKD
ELTTRIAGILG
>fig|6666666.356842.peg.12
MNNHAVIPAFDFREMVMVADGRIVTTSLRVAAYFGKRHDNVIRAVKRLSIDCSNDFNRLN
FEAVEYLDKKGEMRLMYNITKDGWMMLVMGFTGKAATAIKESYITAFNWMADQLQRRHMM
GEEAMHQLAIKETRSKLKGTIGSRLMSDRKREIPLLRAEEERVRALSCPPLFDGLTL
>fig|6666666.356842.peg.13
MRQSLLYFFIYAFTLTFFAKPIDIMMNIDGGYGVMVIAIWVVISSAIVHIIHFWPTKINK
>fig|6666666.356842.peg.14
MIINELAYKVTIKADEFLNGKKKVKDEVSDLEKEFDRTSKNINRTLKSSSNDFAQFGNAA
VSSFRGVTAAAAGFLGIGAGLYGIKQLFTSTSNEIVRASTQAKFFGTDVNKMFGLRRGFQ
QAGLNGDAFIGAAGSARMALANIKDPTIFGGLTGAAQNLMVLGARTGLNINNLGDPNKAL
AEFTRYGKSHSQENLMQVMAAAGFDPTDAAKIKSGELKSLVDSETKKSQITAQQVKEQEN
LVATLASLDAEIDRVRQNIVMTFTPEVLAAMKSFSDWLRDHQGDIIGFFREAGDKIKSFT
EAVGGANALLLLLAAGLAANPLVRAAIAATTAYNAIDNAQEQARKEGKGVGQYLVDEMKS
RDGKNPFITWDGIKSFFGISEPEQYGQSSKSSHRISPERMNDILNGVMMTESGGNPLAYN
VKSGAAGAFQFMPGTARDVGLRVDSQVDERLDPAKSRAAASIYMSQLLNKYDGNIDNALR
AYNWGMGNVDKWIANGSNPAELPEETRAYTGKVHGFMGDARNYYGTQGRLADSRPYQLSS
SGGNPQITNSTHINTVNVNSNPQTVDALTKSIEAQSKRSSTNSTFSSSVK
>fig|6666666.356842.peg.15
MLMPDALVEVFNGYDFQQVVHICYGKLLLKVKIRGLS
>fig|6666666.356842.peg.16
MARKEIPFIVETEGRDKGKEFLITEMSAWDADSLAQDIFRAMGDSNYSKIPADVIAMGCA
GLATVGLSVISASSPDVARQLRDRLMSTVDIVITHEGTLQQRKVKGELDFEEVSTIRSLL
DKVFKVNFDFLTIAGE
>fig|6666666.356842.peg.17
MPIDITSANSKLRIVVPSYYPGGFDVDDYAADNMFETGALQNKEDMMSADGKYHAGFIFN
PTEFTVNLMATSNASSLLDDWIAAERTAISAFACNATLTVPALGAKWNFVNGVLYTWTPT
PPGRRVLQPRPAVFHFETVTRSAI
>fig|6666666.356842.peg.18
MSTIPLSVDFKITPNVVSPAGSAVDINGLILTDSELIPVGKVSVFYQASEISALLGSTSK
EYLAGSLYFGGYNNASVIPGQLLVSRLVTSAVAGYLLSASLKGVTLASLQAIAAGTITLT
VDGTAVTSSSIDLSTATSFSDIADKLETGIGSTKVAVEWNSIANRFIIRSLTTGDNSQVS
YAANGVLATALKLTADTAATVSPGSDTVSMADMMDSIINTNQDWVGFMSVVELDDAKKTE
LCAWVSGQNNRFAYVVHDTSAAPTVANNSSCFYQQVVVANGYESVFPVYGSYLYAVMPLA
YGASLNFSRTNGRVSFKFRGFSGLSPNVSDKATALALKSNGYNFYGSYSLNKTMAQYASD
GAISGQYLWLDSFINQVWLNANLVSAFKSLFVDNDQSYPFNDAGYASVQAAVIDVAQAAK
NYGAIRTGVTLDSSQTRIVNNTVGKDISATLYSEGWYLYIPTQTGSARIERDLKGVIFYY
VDGQLIQSITMSSTAIL
>fig|6666666.356842.peg.19
MNDFTVDNVIDVLANYIEPIAGICQQAQANRVPMPKGQFCILTPLRFTRLSTTRDIKQDT
GSPSTSAMGYTEVRQADIQVDIYGQGAGDRAIALETTFASGYGYDTIKAIDARLAPLYSS
PAIQAPMIDAESQWQERYMLTLSLQAHITVSFPQDYFDKVESTIEQVDK
>fig|6666666.356842.peg.20
MNLHKIANNAIRRVNPNIQAVLKKYAGETIGPGRKPTPTYQPDQNVTIQLQPISRGDMQH
VDGLNIQGLAKVIYVNGNYFSVQREMEQGGDIFVIGSEQWLVVEPLELWPDWCRLIVVLQ
VSP
>fig|6666666.356842.peg.21
MSDKILDALNNIGNGLANLQLKAGFIDRATYPDGTPVAMVAAIDEYGNPANNQEPRPFFR
NAIAHHEQEWADAISRGISNGIPIENVLSAVGEVIVGDVVQSISTLMDPPLKPSTVKARK
YRGNTSTKPLVDTKVMIRDVHYEVGEIEPSQDSQ
>fig|6666666.356842.peg.22
MGVVVLDPTEWKSKNPQYSALTDPQVEDLFFAAQMYLENTTLSVVSDEAKRKYLLYLLTA
HLAYLFYVDANGNGGVTGMVGRLSSASEGSVSVGSAMSNVPFNAEFFLQSPYGFTFWQAT
KIYRMGFYRG
>fig|6666666.356842.peg.23
MGNVVVGSKLMHGVVFEIGSEEIVVNGQNSNALVAVNGYTGVCGLTSMPEEAWEAIKKKY
GSMTAIQKGFIYAEKNESSANAASKEKAELQTGAEQAVLKESEKDK
>fig|6666666.356842.peg.24
MELNQSTLPQYLKVLTDKGVIFEKTPSYLVRNGIVGDSAVDMATVANGGIPAAAAQIIDP
MIIKQLFAPTVATQLYPEVKKGNWAVQDVLFPRTEEAYEIVAYDDRSRAGSTHVNTNWEQ
RRQMRFQGMNEWGDLEQEKYGMAMIPYVAMKQAAGVAAINRFFNKSYMYGISGAPNFGIM
NDPALPSALTPITTADGKIKWADKDAVAIFNDVKKMFTSLAAKNQGLVQETTPMKLGVSP
SDNASLGAINALGTASAIDLVKKTYPNLTVVVVPEFGTPSGGLIQLIADNVGGEPTGNTV
YTEKMRAFPVLVEHSMTSQKVAAGTLGAVIYRPSGVVQMTGTL
>fig|6666666.356842.peg.25
MTFQQSVTLYPSPGKEGDLASLNPTAVALPPEGSYKAGANGVYLARWVWVDGTDPTLVNN
TGTGQPLGWVMNTGKGVIPLGSTGSMLVEPGTDLGVFTVGDFWVRTATAATVGQKIFAVL
ADGTTKTGAAGATISGAVETSYWVASAADAGSIIKMTKQGVL
>fig|6666666.356842.peg.26
MPVQQKDGKWYWGSKGPFDTREKAEEVEKAAYANGYGGDSYDMSSSVRSFDDYGRMDIAK
CNISKECVSEYRGSSLPGWQALGLNPDRTYYIYRPAEELIRAADSFNNVPVTIEHPTQLD
TPDTPQQRVGATGSDTRFEAPYLVTSMKLWDKDAIHGVETATRRELSIFPSFFELDMTPG
EFMGQAYDGVARNITGNSVALTIKGRVGIECAIGDSQDREETLMDGLTDLIKTKFAGASD
SDADELAKGIMELMAQHEQKEIDGKKSGDESDKDEKKGGASGDEYDKEKDKDDKKSGDEE
DEKDKDKKPMGDSAIRDLIAKATADATAAARREAAATREAMRIVEPVYGHVTGDSADDIY
QAVLKQEKVDLTGIHPSALKPLVQMAISRKTARSPVGDSAVGTATEADFKEYF
>fig|6666666.356842.peg.27
MIIELEDCEIATLRVALASFSEYLVEEGLSDDEHGKEMVRLYQMNINSMLKKILNKQVA
>fig|6666666.356842.peg.28
MKIKTLRRVRYSNELAGQYASSLKSLITRMVDSTNYWATAQYNASMQRNRGALDVAERIQ
EIREKWVLEFSESAVRIAPAFAQAADNFSTRALKGSLTAAEIPRVKFTMTPQMEEAINEI
VAENVSLIKSIPERYFTQVETITMESIRRGRDLQYMTEELQKQYGITRRRAENIALDQNN
KACAQLARVRQKSLGITRGIWIHSGGGSHPRPLHVKAHGQEFDLDEGLPVGDNGEYVLPG
EEIHCGCSWKPVLPF
>fig|6666666.356842.peg.29
MFKKLFNLLRPETAAPVPAPVVEKQSLKVGQSWVTDEQYQKDQIDKHFAAMKHQPYSAPK
GVIPEGVVTGDSVDYSYLNNTFTQPDSVFMGYPVLANLAQKSENRIACEQSVNEIFRKGF
KVKSNDTKANRDNIINQIEDAFEAFGIEKHLKKVGFNAEAFGNSHLFVKLKGDENERDKE
LMIDPTKIKKGDIEGFRVVEPMWTYPQAYNAIDPISPDFFVPQMWYVMGRMVHASRMKQL
VLYSVPDMLKPSYNFGGLSLIQMMLPYVTNWESVRDDIPRIIMSFRTYVWKTDMATYLQD
RSEFNRRLDTLVYGKNNHGVLAIDQTLEELEQMNTALTGLNDLLVQQQKLLCMPSRLSVT
SMTGSQPSGMNASGEGERDAQHENVANKQKNGYKPLLDWILKLVCFNEFGEWYEDLYIDF
NPLDEMSDKEIADINKTKAETYSILIADEVITPEQAHKVLASDEDSGFNGVPYVKPVLIP
GFDDEDKDTTPGSVQQ
>fig|6666666.356842.peg.30
MAVAKTSLRKNSKILEAYRKRAIQDAQENLLDFTLYTNPLYETGWFNELLCAELDNFQKE
VEAGNMPRLMIFAPPRSGKSELASRRFPAKILGNHPDWNVIACSYSSDLANRMSRDAQRI
VGSKKYAEIFPDTLLPSSRTGAGGAIRTAELWEVVNAKGDIHGGSYRAAGVNGGITGQGM
NIGIIDDPAKDYKTASSPTYQEAVIDWYDTTFFTRADPKLNGIIIILTRWHQSDLAGQLL
KKAEEGGEQWRVVSFPMEAEKEEIHELNGKKYFLRQPGEILFPERMPQSFVDKAKQRGSL
VWNALYQQRPTAKGGGLIKSEWFGEYRELPKLKWRAVYGDTAQKTKEVNDFSVFEHWGLG
DDGYLYLIDMIRGKWESDELKRRAVAFWAKCKTLKNGPLRHLAIEDKASGTGLIQSIRKD
ALCPVKAIQRNKDKYTRLMDTQGYIESGYIKIPANADFINDFLVEMEAINPEFNTHDDQL
DPMMDAISEMKGRPQLLVGKDSGW
>fig|6666666.356842.peg.31
MASKKLTAEQQQLFDALTPLQKKFSLAIIKGKNQTDAYRKAGGKAKGDNLRKAAHQLATN
IDVQAFIKSVQGEIVDEAIMGREEALKRLTSLGRMSLYDIAEFRNGVIGEGEDGQPVIQA
SWSFKDSALLSPEALAAISELTAGPQGLKIKMHDPKVAIKQLAEMQGWEAPKKNELSGPN
GSPIQHEDMTDEQLKEALQELGYGRRKNQLEEKLENS
>fig|6666666.356842.peg.32
MPVIVVTQSGSPATVQTSTESTAPATTTAAGIVKQMPFTAQLTAAPTQADFNALLTKLIN
AGLMASS
>fig|6666666.356842.peg.33
MQLLNVSAAAGVWTQVYDGTAASVIAVTGNENCQVCQSTTAPATNLIGLPLIGGSPTQNL
FRAVSGTPVYVKPLNAAVTVIVNA
>fig|6666666.356842.peg.34
MPIISLSVEVKSRWWLPVYIKTLKLFCMMFQCEPDYEKVTAFIVKHGISQKILVLPVKK
>fig|6666666.356842.peg.35
MNIIRRAITWLLTKNETKTMTDQIVYVPVGDSQPAVPVEPQAQSQPAQDKQPSALDALKA
SFAAKVQFIESGLAVLGVEAEEELVALAEKYL
>fig|6666666.356842.peg.36
MTELLSLFFGAKSFLLVTLGGIAAVVIAYFSGRKTGSVQTKAADDVATAKEETRQAQQVV
KTQAEISKVATDVKTANASVSDAAARNRMRTSKYNSDD
>fig|6666666.356842.peg.37
MTLIIWFGGFALAVIALLLIRKFTPVEFVSHAALLHKTWSVRINAIAFTIGGWLVAFPDS
AMHAWAMLPPDIKSVLPANVLQIISYALIGASVLSQYVRQNKLTPPEKPQ
>fig|6666666.356842.peg.38
MSQIIPILRFEEAYKPKPYIDTEGFPTVGTGFKIGPKGAPLSNYTFTIPQEVNDVWLQCL
VNDTIAKMNTYPTIVAALKLCNEARRDVLISMAYQMGSGGLVGFKNTLAMIAAGNFAGAA
DGMLNSLWAKQTPARAKRHSDVMCSGNMNAYAGLL
>fig|6666666.356842.peg.39
MKPIKFQWRGHHFSFDYVPLIFLALITFALGKADSLTKTNSESLKLIADLNRQRTAAEMR
ALNAEKGNPSTAGLNVIVISPDGTRQKNIPAKSFADVNQPL
>fig|6666666.356842.peg.40
MANETDLVSALLLALVMTLLGSLAKYAYANRPGEQKRSLRDHVFVSLFAGMMMFFFGLAN
GWSQAFIILGCGLGGWQGASIIRRINPPGLGSGKDGNDETN
>fig|6666666.356842.peg.41
MSDLPSIPTNDVFREFCIVLRIHKDKEYIQSLFESKGWDVSRAKIHAWSRKSGAFNPDFR
PMPEEALRDFIDAYKLDRERRGKE
>fig|6666666.356842.peg.42
MKTINATSSFSDVKNAAEALNLSVSVSSADMFELWSGDRYQGGFSQLAQLINELNIRIET
VNLKKESESRKTDELKNSLTGATPAAVLQHGKVIGMCTTVERNGGYIDVAGGFSSDATPV
NVVSLKISRSQKNMGKAKTMESYMPKLYEGRIIYV
>fig|6666666.356842.peg.43
MTDELKLTQEQKYWLQPILEQFGAWVYSGRLDRRQTSIISQFMARMRPAEYPSRPMCSDD
DGRLISAIWDEMYATSRTAWVLIFCRYVYGSSDRHLARVYRDTLMIGDDSAAAKNDSVKC
LMSLRESAHRRIDVPSISTCRRESLALIESAEMLVYLRLTEALEERDRLNTQRGKINV
>fig|6666666.356842.peg.44
MRGRMTHTNHVTDTLRLRWCRLRIYRYAGSVVIDYRILRNYQKTLGRAGA
>fig|6666666.356842.peg.45
MKTYDITPIGKPRMTQRDKWQKRPPVLRYRAFCDEVRLNKITLPESGWHVTFVIPMPVSW
SKKKRAEMNGKPHQQKPDKDNLEKALLDAIFDDDSRVWDGRVSKIWGEVGQIIICEAA
>fig|6666666.356842.peg.46
MKTIYRSKEWLAAVGSIQRCVLCGAWGTQVAHRNEGKGMGIKADDCATAALCTVCHTEID
NGKNLTREERRQQMDRAIVLTVIQIARLGLVVPK
>fig|6666666.356842.peg.47
MMNQKIQELISAGAIFYVSHSGGKDSQAMYALLSEHIPHNQIVVIHASLGDVEWPGVIEH
IKENTTHDLNIVQAGKNLLGMVKSRGKWPSASFRQCTSDLKRGPIQKFIRQDIKRRGGGI
AVNCMGLRSQESAARAKRNPLSLNKSQSVRGRDVYDWLPVFDLTTEQVFETIASAGQKPH
WAYSTGNERLSCMFCIMGSLNDLRNAATLNPYLYRRYISLERDIGHTMFTKGGKPIWLDE
YVGIPVTNIDCDKGAAA
>fig|6666666.356842.peg.48
MAQLSLVKSPGGILVPSTSDTRIYVDRLTIGAVICAEFKKTRNPAFHRKYFSLLGLGFDY
WEPVGGAVSQSERDFVRGFVRYLASYAGAEDAISAVADEYIETTGRQRAANISATKSFDA
FRRWVTVEAGHYDAYIMPDGSIQKEARSVSFAKMDDLEFNDLYRATLDVLWNFILRRSFP
SQQSAENAAAQLLEYAA
>fig|6666666.356842.peg.49
MSDHTEKNGLQSANNGFKNTVHKYSFNDFMADNTEKFEVEIPTGGYVVIRCADRAIVAAF
DEFPTCERALMYRRGDLVSFMPLQADEIIGTPRLLTQLLQKAGYTVTGSDNIKSSA
>fig|6666666.356842.peg.50
MPDTLQILDMCCGSKMFWFDKQDARAVFCDIRNEQHVLCDGRSLVISPDIITDFRALPFP
DESFPVVVFDPPHLERVGENAWMGKKYGRLNRDTWRDDLCAGFTEGFRVLRQGGVFIFKW
SETQIPVGQVLALTDEKPVIWQRTGKNDKTHWVVFVKTA
>fig|6666666.356842.peg.51
MKALSIRQPWAWLIVNGFKDIENRSWHTKYRGPVLIHASKGLTRKEYDEACATIVDRLIS
VDIPDFDDLQRGGIIGYATITGTCEGSSSPWFFGPVGFQLASARSLPLHPLRGRLGFFDT
RLTLAGDRLVKEVDHA
>fig|6666666.356842.peg.52
MSSGERIRVKETPDEILVLAAQNASDAEVKFWTELGDKK
>fig|6666666.356842.peg.53
MTNDKTTQSRIAEAVELLKQAAPQMLAQKGPLDTSPEISREESPDAALCDFYDANSWTEL
VRGLVNHVEQLQETVKRNVKPWDDTFPPTLLPAYIERIKQADAAARAAIAANSPVIPDGW
NWTDEQCLEFLSVAFRHCEIKGDVAFDEIRQGVQFALAAAPQPDQVGAAVRDVIAERQRQ
ITTEGWTPEHDDEHVGFEMSFAASTYILHIAQSYGGQPYKHIAPSEIWPWDLKWLKFTPG
PRRSLVKAAALIVAEIERIDRCALQNKGGEA
>fig|6666666.356842.peg.54
MNISIERLEEICNWDGCLASIPEANQMAEELLALRQAQQEPFMYAVRCPYGSPWIDSDYV
GDASEKEMVERAVKSLNETIHPADPKKYEVVALYTSPVITHSELWCPHSDPITGDQFFLW
MEHPDLGYVPTYGGPYDSFTLTERDGNSDFFRHRYDHDAGAWVDDEAVYLPDDSEEQPTP
PAPAVPDNQMSGNSEQLKPLLDTAKLFNKFYERYPQETFACDSDRAQAAGYFMSGAEIQC
FGEYIDRGETSYDE
>fig|6666666.356842.peg.55
MKKSAEITQQRVAEYIKSNPGSTTSEIADGLGRVKSTVRFAVRHLVDAGIVSVHQPEIGP
NRHYAASNAPVVQHRFGVNRLVNLFDRCVMNVRRGYAA
>fig|6666666.356842.peg.56
MKNVGNSLQNMGREQFSRMAASMPVQKSAARVTEQTSQVFNGLFRQLRVMFPASIANIKT
QADLDEFRRQWSLAFAENGITTLEQVNAGMRIARQQERPFLPSPGQFVAWCREGYQQLAG
LPDVDGLIAMVRAYSIRRGYYDSAEDYPWKHPAQYWMVTALYGGMRANNWTDAELRQRAA
GELAMMAARIQQGEQIPAPRVMIPVLGGKPLSKRDGLAKIAELREKHGLRRHDA
>fig|6666666.356842.peg.57
MAGDWIKMRSDLHTHPKVVRIASALNADRLRVVGALHAAWCLFDAHSVDGSLDGYNSKTL
DDMIAFPGFSHAMIAVGWLEECESSLCMPRFFEHNGQGAKRRAQEAERKRNIRKASASDA
DKKRTREEKRREEVKDQTPLVARDENLPSQENTGPPEQPKTPVYLDGVQEPIGVFSMHSG
WQPSPDFRQRAATWGVILPEPAYLPTELAEFVDFWQPTGKAYHQTQWEQKLARHVQRTRT
AKPAAPAGRQALDWDNADWIEPIAGQIPIGGNS
>fig|6666666.356842.peg.58
MTAITVSLKEILDAGACKDGLLRALCARGKITVEQRDELIEDDDIDDADELPEEILNLAD
NERFAAASVVTAEYITDAIWALRIRPEHKNLWRKYAIWCARQVQHLMTDERSRNALDVAW
RHASGQATDEELSAAYAAAYAAAYAAYAARAAARAAAYAAAYAAAAGAAAGAAAYAAYAA
RAAARAAADADARETQTKKLIEILTAGGWTE
>fig|6666666.356842.peg.59
MQHAVTEFKQPGALVPIYPNQPRLSHENIRNAVRAWAANWRSREAVAAEIVNRWREQGGT
GLDIPEDNYLQMQKLFRWLDSDSEYARQQIAALTPSILAVMPSQFRLWLVQPNDRLALLS
VAMRACSDVFNAALLGAPAREFELKLSAGISSLMRLRDDQRAHVQSIEF
>fig|6666666.356842.peg.60
MTALDNAIQAAGSARKLGAAVGVTGMAISRWKTKYAGIVPASRVLQIYHVTGVTPHELRP
DLYPNPTDGLPQQQEL
>fig|6666666.356842.peg.61
MSKPDAYNVLMRKNDGIDTQLISRLTEITERGISKADMARIAGITPQAVNGWFKKGVISK
KSAVAVAEAAGVSVAWLLGEKVDEENGLKEREREMLQLFRQFPEAEQDKMITLFQLRLKE
LDDYVEKYLRGRYKLIDIKDE
>fig|6666666.356842.peg.62
MSDLEFIGSVYLSEAIAVLVLAMTGGTTKPGRVIAELWGLTTALIVILAVIAKTIEWAL
>fig|6666666.356842.peg.63
MNIRQFRRAQRLANQAVQQRSSKKWSVANALMARAAERK
>fig|6666666.356842.peg.64
MGTMFALVIAICSTHGDCDPAVTGVYDSQQECELAMYEERILNGECYPIERIIHQADDQQ
P
>fig|6666666.356842.peg.65
MGKRSQAQTLPASRDARLRWGDSAGFSALSVVVNALNFPSASR
>fig|6666666.356842.peg.66
MSEPEAGDQHRPPQLHSQPAPAPATANKTQKPAQGGFVRRLADQSRSV
>fig|6666666.356842.peg.67
MNMSTEIAVVEIKPEQAPAIFIPGGLDAYLEQIRQSVNEVPDLSTKKGRDRVASLAAQVS
RSKTAIEKPGREYLRRLKEAVKPAEAEIKRFVDACDALRDLTRRPLTDWEHEQERIAAEN
QMLAWHEEAIEMNTAFDKALAERIDSDHEIALLLNDKFDRDLAEAKAEAERQRIAHEEEL
KRQVEEQAKREAAAAAQREIDAAADRERDALLAKERAERERQEAVEAERRKAQEEVDRIK
REAEAKEAARLAEEKRIADENAARSADVEHRRVINRSIVADLIAAGIPDEFATQVVRAIA
SGNVRNAKINY
>fig|6666666.356842.peg.68
MKYKSAFRHFSSRGVSIIWHRLNVSMAKECRIRGYRREAAHYLMMAAHSRADIQYFLPTG
KEPF
>fig|6666666.356842.peg.69
MKFEKAMRKKAKLRLALTGPSGSGKTYSALMICKSMGGKTAVIDTEKGSASLYSNEFDFD
VLELDPPFSPERFIEAIGAAEAAGYDNLIIDSISHEWSGVGGCLDDLDTIAKTKFKGNTH
AAWSALTPRHRKFLDAILRVNCHLVATMRSKTETAQQEGSKKVVKLGMKTEQRDGVEYEF
TTVLDINHETHTAMASKDRTGLFSNADYTVLDETVGKRLMGWLNDGRSKAEIDLAHFVTT
AESAPSFEQLKSAWAEAFRTLRDTPEQAKAQEVYEARKAELTRN
>fig|6666666.356842.peg.70
MASKGVNKVILIGNLGQDPEVRYMPNGGAVANLTLATSDSWRDKQTGEQKERTEWHRVAL
YGKLAEIAGEYLRKGSQVYIEGQLRTRKWQDQSGQDRYTTEVVVDISGSMQMLGGRTGGG
APAGGNMGGNMGGGNALQGGWGQPQQPQQANQFSGGGQPRPQQSAPMPGNEPPIDFDDDI
PFAPIGLQFNRHSIHSI
>fig|6666666.356842.peg.71
MMLEYQLDEKTKSDAIKKIQLGFVGDLKKESKYERWLKTIVYKTSFYPLPKQDNDFFIQD
SFGKYRGYGQNRRMGD
>fig|6666666.356842.peg.72
MKTSRDSIIVGKVEIVYSTSKNGWITPGGQIIRNPLKAQRIAENLNGKQVMA
>fig|6666666.356842.peg.73
MSTKYSLIYADPPWSYGNNASNGAARDHYETMSLTDLKRLPIWSLAEENAVLAMWYTGTH
NQEAIELAEAWGFHVRTMKGFSA
>fig|6666666.356842.peg.74
MKERGMIFNAEMVRAILCGRKTQTRRIMKPQREGPNWSVKPAQSPMTKGHTHDWWLPNGT
LPYSALPRCPYGVIGDRIWVRETCRAVEIESGLDVVRYDADGLDIPVKSHPLDAGLWVDL
YRYRSGKGKQVPSIHMPRWASRITLEITGVRVERLHAITLGDICKEFGCGLYDFRPATYG
FTAWEELWKSIYGEESWQANPWVWVIEFKRI
>fig|6666666.356842.peg.75
MHKKWMPGVNLLSEFDLKMGRLSYSVRNRTLTQQDIDNACADADEIIKSLERNNGKRIFK
QR
>fig|6666666.356842.peg.76
MGSEFLSKDDLVYLTGHIYPSKQIEVLRRAGISFIPNRDGHPRTTWTHVNAVLNGTPAPE
LEDDDIGINFNGI
>fig|6666666.356842.peg.77
MGRKRINPEDNKLPPRVRKNKYSYIFKPAKTKETITLGKIRDLSIAQVWEKYEKIISSKR
DVMTFGKLWGFFLDSEYYKDLSPRTQSDYLQHQKKLLHAFGNAKADAIKPEHVRRYLDIR
GKSSRTQANQEKSSMSRVFRWGYERGYVKSNPCAGISKFTVKSRTTYIDDSEYVAIYKEA
TPALQCAMEIAYLCAARIGDVQDLEWSQETELGLFVQQGKTGVRQIKVYSDRLRAALDQA
RTLGGARHIIVNKFKEKYSYKGLNTLWVNARREASQKLGYELTCHFHDIKAKGISDYEGS
SRDKQIFSGHKTEAQVITYDRKTKISPTLDLPLIDDDE
>fig|6666666.356842.peg.78
MDRIIASSTREQSLLSTHKVLRNTYFLLSLTLGFSAVTATLSTMLNLPSPGFLLTIIGFY
GLMFLTYRLADRPAGILATFALTGFMGYTLGPLLNAMIAAGAGDIIMLALGGTALVFFCC
SAYVLTTRKDMSFLSGMLMAGFVVLLVATIANLFLHLPGLHLAISAMFILFSAGAILWET
SNIIHGGETNYIRATVSLYVSIYNLFVSLLSLLGMSRSE
>fig|6666666.356842.peg.79
MAILRQASAEVQSTERCPMVDFVNLISGKWAIPILYRLIIIDKPMRFSDLQRAVAPITQK
ELTRQLRLFELRGLVCRTVYAEVPPRVEYEITALGKTLRDTLDSLADWMRAYGDRLIRQ
>fig|6666666.356842.peg.80
MPRLQDKYTLITGGTSGIGLETARQFLKEGAMVAITGRNQESLSAAGRELGDTVLLLQSD
AGDMADQRTLAKQIAQHWPRLDVLYVNAGDVSHRPLQEWDEATYDRLMDTNLKGPFFLIQ
SLLPLLANPSSVILCGSVSAHIGLPQSSVYAASKAGLLSLARTLSGELAGRGIRVNGLSP
GPTETAALGKLGLPPQEEDALREQIKNLVPIGRLGTPWELAKAAVFLACDESSFIVGTEL
QVDGGVSNL
>fig|6666666.356842.peg.81
MLEFEGKVIETDAQGYLKDSSDWQEDMAPLLAEQEGITLTEAHWEVVRFVRAFYLEFNTS
PAIRMLVKAMAQKYGEEKGNSRYLYRLFPKGPAKQATKIAGLPKPVKCI
