# Supplementary material for: May the Phage be With You? Prophage-Like Elements in the Genomes of Soft Rot Pectobacteriaceae: Pectobacterium spp. and Dickeya spp
Source: Front Microbiol. 2019 Feb 14;10:138. doi: 10.3389/fmicb.2019.00138 (PMC6385640; doi:10.3389/fmicb.2019.00138)
Supplement: Supplementary file 1 [file Data_Sheet_1.ZIP › Supplementary_prophages_MULTI_AA_FASTA/FASTA MULTIPROTEIN SEQUENCES/phiDze6.txt]

>phiDze6

MTDCFDAQAFLKTVTSQPGVYRMYDASDTVIYVGKAKDLKKRLSSYFRAHVASRKTEALV
KSIRQIDVTITHTETEALLLEHNYIKRYQPRYNVLLRDDKSYPMIFLSGDTHPRLSVHRG
AKHAKGEYFGPFPNGNAVRETLMLLQKLFPIRQCENSVYRNRSRPCLQYQIGRCLGPCVN
GLVSEEEYQQQVDYVRLFLSGKDQQVLTRLIERMEAASHALKFEEAARIRDQIQAVRRVT
EKQFVSGDGDDLDVIGVAFDAGMACVHVLFIRQGKILGSRSYFPKVPGGTELAEVVQTFV
GQFYLQGSVSRTLPSDILLDFSLPEYQLLAESLTEQAGRKIQIQTRPRGDRARYLKLART
NAHTALTTKLSQQSTIQQRLTALASVLGIEKINRMECFDISHTMGEQTVASCVVFNADGP
LRSEYRRYNITGITPGDDYAAMNQVLRRRYDKSIDESKIPDVIVIDGGKGQLAQARDVFA
SLHVTWDTTRPVLLGVAKGSDRKAGLETLFFEATGEGVALPADSPALHVIQHIRDDSHNH
AISGHRKQRAKVKSTSSLETIEGVGPKRRQMLLKYMGGLQPLMNASVEDIANVPGISHAL
AEKIFHALKH
>fig|6666666.356857.peg.2
MRFNIPTWLTLFRVVLIPFFVLAFYLPFSWAPMVCAGIFVFAAVTDWFDGFLARLWKQTT
RFGAFLDPVADKVMVAVALVLVCEHYHSWWITLPAATMIAREIIISALREWMAELGKRSS
VAVSWIGKVKTTAQMVSLVGLLWRPEPMVEAAGVAALYVAAVLTFWSMFQYLSAAWRDLL
EH
>fig|6666666.356857.peg.3
MPVIWQVATKWRQSGSTRFSGTKKTAFNQPPLLTVVE
>fig|6666666.356857.peg.4
MARTRTSRRLSDITIRQYHQCQNLECSETFTTLNTVERRVSKRTREDPLPPDFIPQDAFP
ASHYGRDQLNLAL
>fig|6666666.356857.peg.5
MAITDLADSLITTAKRYDDALTEAVKSPNFSITLGGKSLKELSDRLISLSLTDNRGFEAD
QLTLSIDDSDGRVELPPRGARIALSIGWQGEALTYKGLYTVDEISHEGPPDVLGVTARSA
DFREEFNVKREVSWHDVTVERVVSAIAHRYGMKAQISDMLMNIEIDHADQTEESDMSFLT
RVAEQLGAIATIKNGTLLFILPGGGVTASGKALPSASITRSSGDGHRFRIADRDAYTGVR
AYWLDLKFGKKKKVSVKRRRTKPKPKKEKSSSREGDYITGAEGNVFVLRKTYQNEEVAKR
AAAAKWRQLQRGAAEFSITLARGRAELYPEMHLTVSGFKPDIDNQDWIIARVEHVIDGNG
FTTRLELEAKIPDWIAESE
>fig|6666666.356857.peg.6
MISRARVGKNGFLLSPDGQTRQRVSVRRISGIIAMNSIT
>fig|6666666.356857.peg.7
MSETRFHGVRVRENTDLVTAINDIDSSVIGVVAVAEDADADTFPLNTPVLITRVNSVLGK
AGKTGSLYKTLKAISDQTSPKVIVVRVAAATEGGDKTQSQLIIGGTAADGSYTGMYALLT
AEAKVNYRPRILAVPDYDTAEVTSALCVIAQNLRAFVYACCHGCTTMAEAITYRAQFAYR
ELMLIWPDFIAYNPLSGSNETFPASAYACGLRAAIDNDQGWHKSLSNVAVNNVLGISRDV
FWSLQAEDSDANELNNQEITTLIKRNGFRFWGNRTTDTHDYLFEVYTRTAQILADSIAEA
QFEAVDEPLTPANVKDVVNGINGKLSALVTAGRLIGGECWFDIQDNPTTGLRQGQVRVRY
KYTPVPPLEDLTLYQTFTDDYFDSAFSSLGGV
>fig|6666666.356857.peg.8
MAVPHKLRLFTCFVNGNNQIGKVTSVTLPKLTRKTEDFQGAGMIGSVAVDLGMDSGALEA
QMVVGGMEKKLLLEYGGDIDDVRLRFAGEYYTDGDSQLVEVEMRGRITEIDGGESKQGED
TSVTYALKNTYYKLSIDDQSVLEIDLLNFIYKKNGKNIYPDRITSALGWVTEQPESWRPQ
AARSLSP
>fig|6666666.356857.peg.9
MAATSRPEPVTMNTPNEHTVTLATPIVRGDNAINQVSITDDIKQAGSLRGLRLVNVLNMD
VDSITTLLTRVTSPKLKLAEINAMDTRDFMRLAEAITPFLVHAEPGEPNAEATEEA
>fig|6666666.356857.peg.10
MQFDQIDDLVADIAVVFNWPPSELFSMDLGDVIAWRARAAIRSGASEADEKP
>fig|6666666.356857.peg.11
MKSLDIRVAFSAIDRLTRPVNAARQSAGGLSESLKRTQAAIKDLDNQSRTFNRLRDSVQK
TSRKIDEASRSLDGLKKAQQNNTVLTDKQREHMAALAAKLERLNVTRDQEMVKLRAASQA
LRGHGVSLVGSNATIQSAIRRTEQYNQTLERERRQLAAVTQARARYERMQQTAGKLRGSG
TMAVAGGAAVGYAGGQFLAPAVGFDEEMSRVQALTRLDKGDQQLAALRAQAKKLGAETAF
TTRDAASGQAFLAMAGFTPQAIQAALPGVLNMALAGGMELGETADIGSNILSQFNLDASQ
MDRVGDVLTGTFTRTNTDLSNLGETMKYAGPVAAKLGISLEDAAAMAGMLANNGIRGSDA
GTAMRASLARLASPPKAAAEALKELGVSVADAKGKMRPMQDVLRDLYKATKKYGQVDQVS
FFKDIAGEEAFVGLQTLVQAAGSGALGKLSGELKKAKGEADAVAKKMADNLGGDLKNLDS
AWEGFRIQVEETTDRSLRSLTQGLSDVITTVSNWVRENPRLTQTLLLAVGGAAAFAVAVG
GTSLAIGLLMGPLTKLQLGFSLLLGSRGVGGAVSMFSGLGSLLGGPMARMGGWLQLFSGS
TGRLTATLTPLRGMLLAVFTSPVSALGSLVRGVSGLLLRLSGLPVLWSLISGAVSVLGGV
LSLLLSPIGLIGAAFVAAGLLIWRFWEPIRTFFSGMFTGIVISLGPIRQAFTGLAPVFDV
TVSAVSRLWDRFTQLFQPIQTTKKTLDDCAIAGYGFGKVLGSALEMLLLPLQKLMEGIGW
ILEKLGLIPSGLDAAQKKADQLKELTPEGKDRLQGLVANLTGDLKEATTAPPPAPKPPLT
GDSGTQRRLQKIADNTGGVLEETKKRIGPGDIVFKNLPKALAVRGEWQESRLTGGTPSAP
SQPAQTMQALSDRPAVVAATQPIKQADAAPVSRPASRAPAAGGFNGEIHIHLHGVERQDA
RELGRIVADAVGAELARRDRLQRGSFRDRE
>fig|6666666.356857.peg.12
MMMVYGLFVFELQTLPYQQLQQSRAWRHVKNERINRSAKWQYIGAGEDQITLSGVLYPEI
TGGEVSLTALTTQAYSGRPWPLIDGTGQIYGMYVLTGMQTTRTELNRYGKAKKIEFSLSF
QRCDEDLREKLQSSSFSDLMDNARSSANKAMNTVSTAMTDTVNTLKGLV
>fig|6666666.356857.peg.13
MSEKYSVAVQGAQLGKNGLAERAGWLTVYHVDPPTREYTSASYEYLMVGTGLPADSYADA
PDLPTVGQALRRSADGAGWEHVPDLRGKTAYRTADGQPQTVTALGELPDGLTLFSPSTAF
DKWNGETWVTDVAAQHAAEVAAAQQEQAARKATATARITELVYAADLGIATDAEQTALTA
WKTYLVQLSRIDTAAAPDINWPEIPST
>fig|6666666.356857.peg.14
MTTKYFALLTNTGAALLANATALGRQLPITQMALGDGGGTLPTPDPAQTKLINERRRAPL
NSLSVDPANPSQIIAEQVIPEDEGGWCIREIGLYDANGNLIAIANCPETYKPQLQEGSGR
VQTVRMILIVSSTDAVTLKIDPSVVLATRAYTDTKAAEAKAYADGQASSAKGESQLYTDN
QISGVKTETKSYTDALINGVKGEAKSYSDAQTSSAKIEVKAYADNLITAHLSTANPHPQY
ALSTDVTAANKLKLDIAEIVGIPLPWPQATAPTGWLKCNGQAFDKTLYPKLAGVYPTGVL
PDLRGEFIRGWDDGRGVDSGRTIISKQNATGLRTGAMDYNGSDADSTGVYIGIGYADADS
SANTVNFTNQGYPNGVLMSGGAGKDNGVSGTASNTVFSSGVNWITVRPRNVAFNYIVRAA
>fig|6666666.356857.peg.15
MSNSLLPPSASDFMRHVASSTQRLSEIAVDMDTLWDAERCPAQLLPYLAWALSVDRWDKR
WSEQTKRQVIKAAWLVHRQKGTIAALRRVVEPFGYLIRITEWWQTGGVPGTFRLDIGVQD
AGITEETYLELERLIADAKPVSRHLLGLNIVMDCAGDIPLAAGQYSGDALTVYPYFPETI
TTTGADRCGGAIHLSDNVSVNT
>fig|6666666.356857.peg.16
MATVDLSQLPQPQIIEVLDFEVILQEVKAVMITAFPGAQQASVTAALALESEPLTVIAQV
IAYREMMLRQRINEGAEACLLSHAVSSDLDNLAANLNTQRLTITKATDTADAVMEGDSAL
RLRAQAAFEGLSVAGPTGAYEYFAKSASGQVADAKAISPSPAVVVVSVLSTEGDGSASAD
LLATVDAALSADDKRPVGDRLTVQSAEIVRYAITAVLYRYPGPESEPIQKAAQQALTSWL
GTQGRIGRDVARSAIMAALHVQGVQRVELLEPAQDIVISDTQAAYCTGFTVTEGGSDE
>fig|6666666.356857.peg.17
MTATYTGMNPHGTGTLTDADQLWQSVRDILTTPLASRVMRRDYGSLIPDLLDAPQNAVTR
LQLMSAAVIALTRWEPRISLNAVDIRYSASGAVEAELSGLITETMQAARSTLTLRSDSDG
DG
>fig|6666666.356857.peg.18
MSAELMRLLENLLRVGVVTAVDPESWRVRVKSGELLTDWLRWNTTRAGAFNVWFPPAVGE
QVLLGCLGGNPETAVIIGSLFSEAHPAPGNSLKEIVITAPDGARFRYDAVAGALEATGMK
TANVVASVSVTLNTPVVECTQHLKARTVEITHGGTLAGDVAHSGGAMTSNGVQVDNHRHG
GIQPGGSWTSDTQ
>fig|6666666.356857.peg.19
MTDKLFHALDKVFDDILSGLSPAGRLKTARQVGQALRRSQQQRIRAQRNPDGSAYATRRR
KVLRSQKGMVFVWEGQVRHLKNWHGGRGKFGRTITGFDEDRNAIRTFYRSDIERYIEINT
QAVRRTTSKTTPMFQRLRGYRFLKMQADTDGASVGFDGIAARIARVHQYGERDKVRPGAF
ARYPVRELLGISPADERLIQDTVINSLGSAST
>fig|6666666.356857.peg.20
MLKTDSLRDALTASSTWCRANPEAFTVFVEEGGIETTGETPSFLYRYSLVLFVMNFTGDI
DDFTLPLMAWLWQNQPDLLLNPQKNREVKFTTLINNDDSADILFEIPVRERVRVTRDDNG
ILRAEHLPEPRPRLTSGVWDAVLDDATGEAAA
>fig|6666666.356857.peg.21
MTWGEVALWSDQLLDALDTCNADKAAINDVYLRRLQRLKDAATTP
>fig|6666666.356857.peg.22
MKLAATLAVLLVLAVCGVLWQTYQRGIDRAHTEALTDSAQQQRELLTEFRALADDARNVL
AQVREREQQRYAEGEERREKMREGMQPDTCANTVVPVAVSDSLQKRAAVVQRADTARPGT
AQPDGTHTDARTENAGDLGRGRTLE
>fig|6666666.356857.peg.23
MKTAIKRCSIALIVALGVTLSPGTLRTSPEAQQKTASWEDCRASPYYCPAGVLTVGIGST
GNVQNRPYSNDEIARRWVNDMQRAENCVNDNFNGAAMPQSAFEAMTDTAFNLGCSGLMWF
TNRQGSKQRTTIWKHAQAQEWPAMCERLTDFVNSGGQRSTGLVNRRSDFKAWCLRDLAGV
P
>fig|6666666.356857.peg.24
MGLNDLQRLNDGVTYGLSVMVTGIGVMTVSEKVALAGLVIGVVTAWRAWLFRRRIERAQR
RRNELIEQILQQSERRTLNTSERHAVAILHQGDVDDENRD
>fig|6666666.356857.peg.25
MVVWALQGDTVDLLCYRHYGTSAGITEQVIAANPGLSRQMFLTAGQAITLPDIPRQTEQE
TVQLWD
>fig|6666666.356857.peg.26
MSLVAQKRVSDSGDVPEIDDGAAAVSAGEFWPVIVLRDLRLAARITGGITTTRLMHVTTE
AVVHVTDQLTDWQQTQQAAGYAALADVPARQVNSESIKVYRFRRAVYAIARALLLEGYRD
VDTTAKGDKATDTFDNQCDDLWRDARWSIADIRGAQRLFAELC
>fig|6666666.356857.peg.27
MLTPAQRHFQRVMAERRGQADTETAVSRTAHEQILHRLRLHQAALKQVQSDATKAEMKKA
MLPEYDGWIDGTLEGDSGRQDEVIVTLMVWAIDCQDRALTLRLGRYVVKHGLSLPADKFC
RDAVTVLAEEVSNPVLTLATTDADADLSGYTAVLDEVAAIVDGKDMPDEVRAKLCKARAF
SRRAAVDAQTKAEALTLFREAMARNPNAGVKREIATLTRELKKLMPGSSDAPEDGAPGDD
ETTTETPAGETPPAASATAAQPAVKKAAVRNTTARKTTRATGKSKAARQSAKR
>fig|6666666.356857.peg.28
MENSTRNLFDQYISRQAQLNGVQPNAVAMAYSVTPAAQQRMEQAAQESDEFLKQINVFGV
KAQEGQKILIGSKGPIASTNNSSDGTSRRNPADNHSKEPNDYHCRKVNYDSAVSYPQLDA
WASQPNFQALISQANARQIGLDRIMIGFNGTTYAEKSNRSANPLLQDCGVGWLQKIRNDA
GHRIIKNVTLTARDEDNKIVAKGTYGNLDTAVFDAKNSLLDPWHRRAPDLVVIMASDLLT
SSNFPRLNALSQSNPNTELLAGQLIVSQERVGGLPTFLAPYFPSNAVLITSFKNLSVYYQ
LGALRRSIVEEPEYNRVATYQSSNDDFVVEDYGKVALIDGIQFAQAAGDGQ
>fig|6666666.356857.peg.29
MSGTAKPTRKKFRVAVSGSTVDGREIGRDHLYAMAESYNPQVYGARVNVEHILSPYPGSD
FSAMGDVIALSAEDITDGPLKGRAALYAEIEPTERMKKLTSEGKKIYSSIEIDPQFAATG
KPYLRGLAMTDTPASLGTDRLKFAAQQRAQVQAFNNLPGEPVMFTEAMEAELVELSEQRS
DEGKQWFSRVMGIIGKGRKSDSEQFNQVREAVENVAQSHADLLDSFNTLKTQQQQDSRTI
QTLTSELAALTQKLATQDNSYSQRPAASGGNSSVQLADF
>fig|6666666.356857.peg.30
MIQDAFVRQRAKQLYWQGYPPAEISRLMGINQNTVYAWKKRDEWDETPPIQRVTHSIDAR
LCQLAQKPTKTGGDLKEMDALTRQLKTLNDGQPGNAAGSKKPRQRKVKNHFSDEQIAALR
TNILDSLAWHQNGWYEQRHHRNRMILKSRQIGATWYFAREALLRALRDDVAYPYQRHQIF
LSASRRQAHQFRGFIQKVAEEVDVELKGGDKIVLSNGAELHFLGTSAATAQSYTGNLYFD
EFFWVSNFANLRKVAGAMATLKGLTRTYFSTPSSETHEAYPFWTGARWNEKRSKAQKVAF
DVSWKALNSGLLCPDKTWRQIVTLQDVIDHGWEYTDLEEIRDENSPDEYNNLYGCEFVRD
GESAFNLNLLFSCGADGYDEWPDWKPFASRPMADRGVWVGYDANGSSGNGDSGAISVVVP
PLVAGGKFRTIETQQIRGLEFEEQAKVIEALTFKYNVQHIAIDGTGIGEAVYQIVKKFFP
AAVCFLMSVSSKRALVLKMLQVIRAGRWEYDRSEQALINAFNAVRRVKTPGGIMTYDTDR
ARGSNHGDLAWATMLAVINEPLGQEQGGGGFAMEF
>fig|6666666.356857.peg.31
MKRKDKTGTHRAVTASQPDMAAALKSDPGLSAFTFDGPYPVRDGHDLLDNMYCADNGRYY
DTPVDWYGLARAFGSASWHQSALYFKRNALTGCFIPHPLLSRQAFSAFVLDWFVFGNGYL
ERRVNRLGGVLALRHVPAKYTRRGSDLNTYWFIRQWKDEHTFDTDSVCHVINPDIHQEIY
GMPEYMGALLSASLSHSADMFRKLYYDNGSHAGCIIYIGASQVDTESMDNVKKTLKEARG
KGAFKNLLLHAPGGGEKGVQIIPFSQISAKDEFLNIKSVTRDDILAAHRVPPQLMGAMPE
GNGSFGDVEKAARVFAINELMPVMEALKHVNDWLGMEVIRFNPYALLKAE
>fig|6666666.356857.peg.32
MCQIRPISRPAACVFPFGRRGAASGESARWRGADAVLCGWEMVALAVDLKRDCAWVT
>fig|6666666.356857.peg.33
MGRIWHIKGDPCLPPKRGPFPRHLRAALASFFVQVQKPARRACVPGGKGKNSIKKIVQNC
AGLFKNQLQLLL
>fig|6666666.356857.peg.34
MAISPIQKQLAELEKKVEILDSIIDIAKTSGGRITDDGKNLIYILRNAGMSKTGIAKLLD
VSPAALTKYQ
>fig|6666666.356857.peg.35
MSKLQYINDLNGNPQFVVLPIDVYERLLSNDDSGYESIPYAADEHDDETVPNEVVNIMFS
DDISLLAAWRVYRGLSQYDVAERLGTTQSAVSQWEAKDSRPQKKTREKLAELYGCRPEQM
IL
>fig|6666666.356857.peg.36
MVRVIWSKKALKQRLTIDKRYQAAISEKVTELENFPAVRLDIVPLKGQEGAFRLRVGDYR
IIFQITKGEPVICEIKEVKRRTSTTY
>fig|6666666.356857.peg.37
MPEQWAYPWNAPRPAISAQSGVADLRPSLLVTDAEPHPAVTRHLSRMVKRALAAPGDNRN
LNQAVAQLEHREPNGTQLRIRRGLAEIVRWDHQETVSGWMKTPEGVEARLHEQPFFIRDV
YRQKIEWLRANREPRHISAFFMGTVKKALLRLDAVRAQQGVRDGFASELAAYWGPRWAHL
AGFTKHEVINAAHTLAAAVAEMFETECGNISPEDMTDDEIQWLYRHLGRELLALRVTPPC
WGLIIGDEQVRHRIYSAILRITSPEWWGRKLWRLRCEWRENQFRAIGVIHKKRMPYVSLD
ALNQWQEQRRKNRAFFQTHELVDEDGNIASLENMVYGSISNPAIRRHELMTRMAGVEMVA
IARGDEGVFLTITCPSRYHANIQNGHQNPKWDHASPRQGQRYLCRTWARAMSALNRRGLR
PYGFRVAEPHHDATPHWHVLLFMPPADRKAITDILREYFIAEDRAELGRNTGARFKAKKL
DPRKGSATAYVAKYISKNIDGYALDGELDNETGKPLRETAKFAMAWASQHNIRQFQPFGL
PPVTVWRELRRLANQLTAAQKENGTFKRGAAQLADPEMDAVLASADAGCFATYIEKQGGV
LIPRERYTVRIAYEDADEQNTYGETPEKIFGVFSPRLGAISRICTRLVKWKIRKKQAIDD
GASISTGSGLAVTSPTGDAWSSVNNSTGDEKTSIPTGIDGDDYGSCELPDGEPGDTSAQT
FTDFERMTDPERRALLSRLRTQPPDRRNNQHSPTTQRNKFVEKQAVGKLPDEWHASIADF
ARSIGWDISIGEASRLAAGHPIEFCGYRYYARRNGELYREAEKQQVDKAGLMQRVAALCE
LSQREKIR
>fig|6666666.356857.peg.38
MSILQLAVMGEYFAAMKAGMKPFEYRLDNAYWRRRLIGRDYEQLVITWGYPARSDMSRRL
ILPWLGYEMQTITHPHFGDKPVNVFAIRIGDGVCE
>fig|6666666.356857.peg.39
MMKAIDLFAGFGGSSTGARMAGAQVVWAANHWPAAVDYHRLNHPDAIHVCQDLHQADWSN
VPPHDLMMASPCCQGHSRARGKAAGNPQHDASRSTAWAVVSAVEYHRPSAVIVENVPEFL
NWALYPAWAAAMAALGYALSPHIVDCADLGVPQNRIRLFLVCTLSRSPLLLALPRISHVS
AGTLIDFDDGKWSPINRPGRAISTLERIESGRRQFGERFIFSYYGNTKTGRSLNRPIGTI
TTRDRWAIVDGDRMRMITKREVMAAMSFPSLYITPESHRLTVNMAGNAVPPVAMCRVVEA
IGGCL
>fig|6666666.356857.peg.40
MSIIATPLKWVGSKARIMDILREHLPAGDRLVEPFAGSCSVMMNTDYPEYLLADINPDLI
NLYQVIKEDVKEFIDIAEGLFRTANTAESYYRFRQVFNRSKENRTTSAALFLYLNRHGYR
GVCRYNRAGGFNVPYGHYASPYFPLAEIQAFAEKARRAKFICAAFGETLQLIRPGDVVYC
DPPYIPQTPTASFTSYHTDGFTHNDQYDLCSALSRLAERGIPVIASNSDTHHAHSLYHRF
DICRFTAPRSVGVAAGESKQAGEIIAKRLPVSERGTA
>fig|6666666.356857.peg.41
MDSIDMAQEREAFIRETQIQKARQQSGCAISAFVCESCDAPIPEARREAVPGVRLCVYCQ
GDAELKNKHYRGAL
>fig|6666666.356857.peg.42
MKNAEVKTMTVANDGALVELLKKARLEERKDQHFSFSLRLAALAVRAQQRDLSAAEMVEL
IRQESERFERSAQGLS
>fig|6666666.356857.peg.43
MANTEPARAIPLSIAERTDGLNHIAMLRGKHFKTNSEKEMCRFIDDMRDRIDDDYHKNMR
VLSAIFELADIDKERHHLKFNELTTDEKERLIKAMNKLRAVVSLFPKNLILPL
>fig|6666666.356857.peg.44
MISIARLLTSQSPSPVIPNQGKGWLELPNGQRVKPSVNQVYFAPWSQKPYIPASKQKRRW
FSRLMGIAA
>fig|6666666.356857.peg.45
MENKKSGHQYAITQLSKHTNVYRGFSIIKCPRTISNPITRYRVSQAGQSYGLFDALALAT
GYIDNLYTARR
>fig|6666666.356857.peg.46
MSKGLTININVPTPYVSLRKYSELTGIPFETCRGMVKSGKIIIRPKEKANEKVEVNLVAM
LRDAITSSEI
>fig|6666666.356857.peg.47
MRLSEDERARLAALAEKESRSLSSMARLVFLRGLESFNAEG
>fig|6666666.356857.peg.48
MDVSYILTGKRTPDLGDISNDELELVKIYRAAPLAVKAAALAALTAGSSASAGTINITGS
GQRVAGRDYHENKK
>fig|6666666.356857.peg.49
MSVESHGNENRLAGRDFYESSITVDKINIAIPAANEEKRPLVPAQRKQLNQLVKEIADGG
YEEGFSVWQRVHAEIGVKSIEDMTVNQYQTAVSYLQALRDRYREKDASNALVHLLLKNTQ
QVDQRQQLIHYCHIHFGTGRLTELTRSQLQQALSWLDDRQCSTVPEQTAPNARQSWQEVL
KAEPLVFSAVFVAGIILGAIFFR
>fig|6666666.356857.peg.50
MTFEEWISKNEKEIFFTYINANNEASNNHVADAVYKDNYLQGYCINKKGFRTFKLERILD
VYSSNEEMVSAAGPLTIVGLKIENRRAKDTLRGLEICFTGFDKDIKDELESLAEKKGLLV
RKGITAKLYFLCCGPNAGWKKIKQANEKNCFILSKDQFFSFVDTGEIPIESTEVYESDEK
DINEKIENLHNEVTSTFRTIREPRRSTALIARFVDGYAIGWRFAIRESHRNALDIKLTKF
VFNKHQYEDWTQGSSFSFGRGDVFYSDKLGYSEWSEFLKIPDAVVLQVKYECFSGYDPVA
TIDGFFSGDFIPDNQLTPKKLTNLPIMIRSESYDPGKITLDIFKPSLDRSNLDLFDTIKI
TQDELISLLQSGYYWKKDEGQKPVRINLFGDN
>fig|6666666.356857.peg.51
MADEKLDFFNYKRNKDKLLINLINIIEGINCDGHIDEKEVLFLDTWIKDADLISKNYCVR
MISNRLSDILSDGVIEPYELNYLKADLIKVQKELSDLPELDLYSDEADKHLLEGLCKGMM
ANHELNDSEIRYLNWWLSSNASLKVNYPGKELYALVNRILADGIITSEERDELKKALIAF
TGSDVDSGVVDGLATRLPVDDIESLVLSNATVCLTGEFLYGKRSVCKKLIEDAGGKVIDN
ITAKLDFLIIGTLSCKHWRYQAHGRKIEKAIDYRDNRGIPLKIISEEQWQSFTG
>fig|6666666.356857.peg.52
MAVSKLPSGKWLCQCFPYGRDGQRVRKQFATRGEALAYERRLMAEKKGISTETNSTTLQD
LIQRWYDMHGQTLESGEDRYAKLMAICVRLGNPFAVDVDKNMFAVYRERRLKGEWNPKGK
TAIKEATVNREYSYLRAVFSELKRMGEWEKENPLDGIRQFKEGDQELAFLYPDEIKRLLA
ACDESENKDLGIIVRLCLATGARWGEAQTLKQSQILPGRITFVKTKGKKNRTIPISERMH
ALLPKRRGQLFKPAYEAFKHALKKAHIELPEGQLTHVLRHSFASHFMMRGGNILVLQQIL
GHSSITMTMRYAHFAPDHLDAAVTFNPFDNL
>fig|6666666.356857.peg.53
MRYALYYPSIEFRDTEFLKKSLLIWDKVFRIVPHNYKPQDNPGILLASQEEFVLDINVDE
KDKRSTADGFLRFYNRIESSETGLVWPAGLDSESFVRINPEKIEARLLPLFEELNRQYTC
NGFMTIPAPLAGGYMFYLANSVAKSRDLHLLTDSPDTWAVGTYFSQNGNFDEFIYNESSD
VYMCQCSVNGVMPSNLSDIPMDKLFRFIEEHHDEKENFRIELERLRGEIARCNNKKHAEY
IANDFVSNLNRAKREYKDSLRKLNRRNLYNIFTFGVPATASVLSLGIGGSIWDPLSIASG
VTIGAIASFFSRQMIPRDKGTPSYLVSLESMSSEPTGQLNRIFNEFIND
>fig|6666666.356857.peg.54
MNKTFFKFGLITAYKTVIINAREKRCRHSAAILSPLAKLQAQKNRLVAVIFF
>fig|6666666.356857.peg.55
MFSWFKPKQNNCEQVVDRLRQIETVFAPEGWERHAEIAVGGLSEIGFSKVTHHLLVVSSN
GRGVVDCQTGERVARDYEVYGSWYDSLNMTCLGIGPLDGELISIAGLCGGGLPVYNRYGE
RLEVAAPEWPDEDVYFCPPNKSAFINGHQAGCCRIFRDQILSMGFSWNGEFMAVATSSDV
TVWQRQSP
>fig|6666666.356857.peg.56
MKSSMIIAAIIMLLSAGIGVQSWRLHTNRQLTEQQAQTLSLQQTALNEKSSQLTALSEQA
ERSNIEQARLRDMAADTQVALSERQKMIVRLQHENEALKRWADSELPADIIRLRQRPALS
GGRAYREWLSQTDSLPVPTSQPTNQR
>fig|6666666.356857.peg.57
MPTNSPNLTAFLDMLAFSEGTATHPLTRNRGYDVIVTGIDGKPEIFTDYHDHPFANGRPG
KIFNKQGQRSTAAGRYQQLYRYWPTYKALLKLPDFGPDSQDTLAIQLIREQRALEDISQG
QIASAITRCSNIWASLPGAGYGQREHSIDRLLTAYQQAGGELA
