# Supplementary material for: May the Phage be With You? Prophage-Like Elements in the Genomes of Soft Rot Pectobacteriaceae: Pectobacterium spp. and Dickeya spp
Source: Front Microbiol. 2019 Feb 14;10:138. doi: 10.3389/fmicb.2019.00138 (PMC6385640; doi:10.3389/fmicb.2019.00138)
Supplement: Supplementary file 1 [file Data_Sheet_1.ZIP › Supplementary_prophages_MULTI_AA_FASTA/FASTA MULTIPROTEIN SEQUENCES/phiPa1.txt]

>phiPa1
MTKSELIERLAGQQSHIPAKVVEDAVKEMLEQMASTLAEGDRIEIRGFGSFSLHYRAPRV
GRNPKTGDKVELEGKYVPHFKPGKELRDRANIYG
>fig|6666666.356859.peg.2
MTESFAQLFEESLKEIETRPGSIVRGVVVSIDKDVVLVDAGLKSESAIPVEQFKNAQGEL
EIQVGDEVDVALDAIEDGFGETLLSREKAKRHEAWLTLEKAYEEAATVTGIINGKVKGGF
TVELNGIRAFLPGSLVDVRPVRDTLHLEGKELEFKVIKLDQKRNNVVVSRRAVIESENSA
ERDQLLENLQEGMEVKGIVKNLTDYGAFVDLGGVDGLLHITDMAWKRVKHPSEIVNVGDE
ITVKVLKFDRERTRVSLGLKQLGEDPWVAIAKRYPESTRLTGRVTNLTDYGCFVEIEEGV
EGLVHVSEMDWTNKNIHPSKVVNVGDVVEVMVLDIDEERRRISLGLKQCKSNPWQLFAET
HNKGDRVEGKIKSITDFGIFIGLDGGIDGLVHLSDISWNVAGEEAVREYKKGDEIAAVVL
QVDAERERISLGVKQLSEDPFNNYLSVNKKGAIVTGKVTAVDAKGATVELADGVEGYLRA
SEASRDRIEDATLVLNVGDSVEAKYTGVDRKNRVVSLSVRAKDEADEKDAIATVNNKPEE
NNFSSAMAEAFKAAKGE
>fig|6666666.356859.peg.3
MAPVVTVDGPSGVGKGTLCKALAEALQWNLLDSGAIYRVLALAALHHHVDISSEDALVPL
ASHLDVRFVAEDGQLKVILEGEDVSHEIRTEAVGNTASQAAAFPRVREALLRRQRAFREA
PGLIADGRDMGTVVFPDAPVKIFLDASAEERAQRRMLQLQGKGFNVNFERLLSEIKERDD
RDRSRPVAPLVPAADALVLDSTEMTIDEVIARALAYAREILAS
>fig|6666666.356859.peg.4
MQESLTLHPIKLINGTLNLPGSKSVSNRALLLAALSEGKTRLTNLLDSDDVRHMLTALTA
LGVEYHLSSDRTVCEIIGLGGAFAASQPLELFLGNAGTAMRPLAAALCLTDGDIVLTGEP
RMKERPIGHLVDALRQGGAKIDYLEQENYPPLRLHGGFQGGEISVDGSVSSQFLTALLMT
APLAAQDTQISIQGDLVSKPYIDITLHMMKAFGIDVRHENYQHFFVAGRQQYRSPGDYLV
EGDASSASYFLAAAAIKGGVVRVTGVGRNSVQGDIRFADVLEKMGAIVRWGEDYIECERG
ELHAIDMDMNHIPDAAMTIATAALFAQGGTTTLRNIYNWRVKETDRLAAMAIELRKVGAE
VEEGNDYIRITPPAKLKAAEIGTYNDHRMAMCFSLVALSDTPVTILDPKCTAKTFPDYFE
QLARLSELA
>fig|6666666.356859.peg.5
MTQIFNFSAGPAMLPVEVLRRAEQELCNWNGLGTSVMEISHRSKEFMQVAAESEQDLRDL
LKIPSNYKVLFCHGGARAQFAAVPLNLLGERSTADYIDGGYWAHSAINEAEKYCTPNVID
VKTRIDDLRGIKPMREWKLSDDAAFVHYCPNETIDGIAIEEEPDFGDKIVVADYSSSILS
RRIDVSRYGVIYAGAQKNIGPAGLTLVIVREDLLGKARRELPSILDYQVLADNDSMFNTP
PTFAWYLSGMVFKWLKEHGGLAEMEKRNQEKADLLYSAIDGNDFYRNDVALANRSRMNVP
FLLADSALDKVFLEESVAAGLHALKGHRVVGGMRASIYNAMPLEGVKALTEFMADFVRRH
G
>fig|6666666.356859.peg.6
MTQTFIPGKDAALEDSIARFQQQLQDLGFNIEEASWLNPVPNVWSVHIRDRDCPLCFTNG
KGASKKAALASALGEYFERLSTNYFFADFYLGKTIANGDFVHYPNEKWFPIPEDDALPEG
ILDARLHQFYDPEQELSASDLIDLQSGNADRGICALPFTRQSDQQTVYIPMNIIGNLYVS
NGMSAGNTANEARVQGLSEVFERSIKNRIIAESISLPEIPQDVLNRYPGVVEAIATLEKE
GFPIFSYDASLGGKYPVICVVLFNPANGTCFASFGAHPDFGVALERTVTELLQGRGLKDL
DVFTPPTFDDEEVGEHANLETHFIDSSGLISWDMFKKQADYEFADWSFKGSTEEEFATLM
AIFQQEDKEVYIADYEHLAVYACRIIVPGMSDIYPADDLLLANNSMGAHLRDTLLALPDS
KWKKEDYLALLQQLDDEGLDDFTRVRELLGIATGKDNGWLTLRVGELKAMLGLAGGDLDQ
ALIWTEWTQDFNDSVFTAQRSNYYRCLQTLLLLAQEPERDPAEYYDAFTKMYGSETVEAA
SAAVAGEACFYGLFAVDDTFTSLPAHQSLLAAYEKLQQAKRRYWQAK
>fig|6666666.356859.peg.7
MNGEFLIKLPRQGGTKILQNMIFINAKSVGLTYAIQLFL
>fig|6666666.356859.peg.8
MKADNPFTLLLPAAMAKVAEDAGVYKATKQPCTTFYLAITAGVFISIAFVFYITATTGTA
TIPFGIAKLIGGICFSLGLMLVVVCGADLFTSTVLIVIAKASGRITWKQLACNWANVYVG
NLIGALFFVGLIWFSGEHMVANGAWGLNVLQTAEHKLEHTFVEALCLGILANLLVCLAVW
MSYSGRTLTDKMFAMILPVAMFVSSGFEHSIANMFMVPMGIVIKNFAAPEFWNAIGMVPS
QFEHLTVSHFITDNLIPVTLGNIIGGGVMVGLTYWVIYLRGGDKHH
>fig|6666666.356859.peg.9
MTELNEKLANAWQGFSKGEWQDNVNVRDFIQKNYTPYEGDESFLAGATKATSALWDSVME
GIKQENRTHAPVDFDTNVAATITSHDAGYINKGLEKIVGLQTDAPLKRALIPFGGIKMVE
GSCKVYGRELDPQLKKIFTEYRKTHNQGVFDVYTPDIMRCRKSGVLTGLPDAYGRGRIIG
DYRRVALYGIDYLMKDKFAQFTSLQSKLENGEDLEATIRLREEIADQHHALSQIKEMAAK
YGCDISSPATTAQEAVQWTYFGYLAAVKSQNGAAMSFGRVSTFLDIYLDRDLKAGKITEE
EAQEMIDHLVMKLRMVRFLRTPEYDELFSGDPIWATESLAGMGLDGRTLVSKTSFRFLNT
LYTMGPSPEPNMTILWSEKLPQSFKNYAAKVSIDTSSLQYENDDLMRPDFNNDDYAIACC
VSPMIVGKQMQFFGARANLAKTMLYAINGGVDEKLKMQVGPKSEPIKGDVLNFDEVMERM
DHFMDWLAKQYVTSLNIIHYMHDKYSYEAALMALHDRDVFRTMACGIAGLSVAADSLSAI
KYAKVKPIRDEDGLAIDFDIEGEYPQFGNNDSRVDELACDLVERFMKKIQKLNTYRGATP
TQSVLTITSNVVYGKKTGNTPDGRRAGAPFGPGANPMHGRDQKGAVASLTSVAKLPFAYA
KDGISYTFSIVPNALGKDDNVRKANLAGLMDGYFHHEASIEGGQHLNVNVMNREMLLDAM
ENPEKYPQLTIRVSGYAVRFNSLTKEQQQDVITRTFTQSI
>fig|6666666.356859.peg.10
MPLLDYIKKYYNGNQASFARLTGVQPAQVTQWLEKGFIVVDHTLYSPRRKLGI
>fig|6666666.356859.peg.11
MQTLPTTLSPCKPRPHWISRISAKITTSKFVHKKSDENRK
>fig|6666666.356859.peg.12
MHYSIHHAGVMRLILQNAAKPCVPCKSAQTPEPQPPRGLAVWFAPDFFCKIFMIQIVQAG
AV
>fig|6666666.356859.peg.13
MKPIIALRLAGDDIPVSGLNLVLELNKCGLGFVTALTDRDVTGELVRLDLGYNTSVYRWF
TGFVERCAPAENGAQRLFIRELVGVFERHWPISLQHPTLRDVIKQLESSTSMRFSLPAAR
YVDTPIPHFTHSGSGYLLLANLGRAFAIPDYTWFQLPDGEVYVGSYADSRFADSPVDVPN
EFSTAGGAGNTQTLPVIPAIRPGVIVNSRRITKVAIDNDEMSLTWTPLNASGKPAQKPPA
QRQIEQHYPELSAGLHLPRLARVMSTNDSAALGDQSDPFRPRYAVNLQLMDENGNPAADT
PEYHAVPLPVPMAGAEGGMFQYPPAGSVVEIGFAEGRPDKPVIRQTMQDGMALPDIKPGE
QLQQQRAGVSQRVTTDGSWQRETDQTIQERSSQRHVTSDAETRTTTTRTTTVNGTDTTTV
LGTHKLLAGAVVALADGDYAIGTSANMLIRSSKDRNDYVGQNYHSEVAGALTERIAGIRR
SVAAQQELIAPSIRLGNDQLNVLTLLTDTLDVLHTLAQQTANHTHNNTGTPLNAEAINGT
GQRATALSEKYGPFIA
>fig|6666666.356859.peg.14
MNQIIVLALDGEAILLKNILVSPSMQIQDKDQSGQASSTASAEQGIKGKELRVSGLIPFA
EKTQLTRLFALAEAKSADGSMKRYRVANEVAQAIKFREATFSGAIDAAPQTDKMAWLVNF
TLKEFFSVAERKAAQASAKGGAGTSAGATAQTASGTGNADEGEEKLSWFESVLKKIDNKI
GPAGEQT
>fig|6666666.356859.peg.15
MWHEKRLAIPANMRPITCSTVVVHPWTFGVGQTVESGVFLSPPNAVNTLAGKLAGTPANH
DVVIFMITAPTIEQFITLLTAAAAVFPLPDLTQVQRRARSALSLAVTKMQRPMMAGSLPA
AVPLSFSTARSASTAQAMQQAIGQASGAGMADIADALAGFAAQRQTLLAAAGETLQQLQG
MSVPIWALEVSGSVETALLDMREDIPNPDAVLTLCMMFVGEDLGPLREMVTER
>fig|6666666.356859.peg.16
MSNYSTQIKNAELNESGLAINAGWITVYHVNSATREYQSASYEYVMQGVGLPADSYADEP
ELPPVGQALRRTDDGKAWEAVPDYRGQTVYSMNTRQAQIVTQFGELPDNVTLLKPATEFD
VWNGKKWVIDKAAQAAAALKAAQLELATRKAAATSRINELTYAIDLDIATDDEKTALTAW
QKYAVLLSRIDVNAAKIDWPEAPQ
>fig|6666666.356859.peg.17
MAQSIVTRAFEAWNVKKTLDGQPAVPDQIVFALIPNQDEDQAVSRDEGMPDAAAIKHRAA
ITQSGVLNTNAVVYSVVLDTAIGDWDYNWIGLVDSQTQTVLMIVHVRTQQKIKTQNGRQG
NSLTRNLAMQFDGAAEATQINVSAQTWQIDFSARLYGMDDALRVALLDYYGPAAFLGDGF
NVSVAGTQAMVAPGVGYVGGLRAVLDAAEQLAVSANTGVWVDVSRQGTVTGAWENRVTLR
TAAELADYTDENGYAHYIAKVATITAGQVVDNRMASPVYLLDKRFLQIDAAAEKYAPLKS
PKLIGAPTAPTASQLTSNSQIATTEFVKAAILALVNDSPADLDTLKSLAEAVNNDPDFSK
KVLSALTGKLEKDKNGSDINDVGVFLSNIGAVSLNTFQVITGKKLLSADDDVLTIKPTAN
GQRAYIQFNNAQSTEAIAFVGMRYGNNEQALTFEHRSGSSIRLVDGEVSLHGLPRVTTAA
QGTNTTQIASTEFVQSAINDGAGIPLPWPQAVAPTGWMKCAGQSFNKSEYPKLSLAYPSG
VLPDLRGEFIRGWDDARGIDAARVLLSAQGDAIRNITGEIWTTAQNLQFLGENLQSSGVF
ELLHEFGVGAIADGAGDSCPSRMRFDASRTVPTASENRPRNIAFNYIVRAA
>fig|6666666.356859.peg.18
MSEFKTWLDSQPLPPWMDKGEPIKLFTAVKQFWLKTYDWVQFPLRQFDAETCDVALLDAM
AYQRDIQRFNGEPLALYRKRVKFAFINAVDAGSVAGFINIFRRLDIGDVTLAERQPAHDW
DVILVQLDDEQLGTYNTLMMDLIRQYGRTCRRYHFDVTNADISRIRAAEFSHDAAFYAVD
VDTVHGLVEGRTPTNAPAFTSSTEYYTASQ
>fig|6666666.356859.peg.19
MSNRPNPDYERILAEQGMPVTDKQIRAEFDEVVADAGMITNTSRMSPFWRLITAIVTAPV
MWLKNALVNTVMKNLYLATASGAFVDVFAWAVNLERKGAAGARGVILFTKSDPSITAVVP
AGTQIQTERINGTVYRLTTDADFTIDAGISSALIPVTATGAGSGHNLAPGYYRILSVGVD
NIEQVVNDDDWLTAPGADVESDDELRDRVRNQFNLPGQYHIDAVYRGAIAQIAGLTTDRI
FFQHDAPRGPGTANVFLLLDSGVASQPFIDTVNDYVMAQGHHGHGDDVLCMPLPEFDVPL
GVTVYLKNYENFTIQELQALRVNVLDLIRCAFRQNTDYDVKKTWPYSRFSFSALAGECHQ
YFPVIESITFSESDIVSDLSIPRLSGVSVVFKNV
>fig|6666666.356859.peg.20
MSDALYFDLLITDGDFTLNTGNEPQLCNNRVSIAQDVVHRLIESGLVKQLVAERSPVLRS
DIMLRMELLTEEDTRLVPGTVVIRDNGRGNYFIDAETYDFGPISVSEPL
>fig|6666666.356859.peg.21
MRELGFLLSLKNQLSAPLGRAQQSVEQFANRSADALARVAVGAAGLWGVAQGVKGLLDPA
NDVKKALDELSTRNVSTQSLDAVYQSAQAFSTAYGKSAAEFVASATVIRSSIAGITDTEL
PRYTTGLNTLAVATKSSAEGAASYMNDMASNFSTVAKRMGNIPFAEMMASKGAYMVQNFG
TSLDEIKELVKSSKGTGTQMGVGMDEQFSVMGMLKQTKGTEAGGIYDAFLKSAVEGGKQL
GLSFTDAQGKMLQFPDILQKLQGKFGSSIEGNIKAQAALNKAFGDGAQALTATWGQADKL
RQHMRDMGNTQGLDRATEMAKKMADMWERLDKVWERIRVSIGMRLIPAISPLGNTVIAIG
EKFAKWLDMFPNIARWLGYVALSTLAFAAAGATANIVFGASRFIWTGLLPLWSLGTKSLA
LVTGQLNVMTSIGTKATTAMNWLRSSFIVTKVAAWAAAIGVNAVIWPILAIIAAIALVVI
AVVKFWHPIKAFFNGFISGFSEASGALAPLSPLFDLLGAAIGIVWQGIKALFGSFSELLT
PIAYSSEELAGVTSAGEMCGRIVAEAIGWILAPIGWVVEACRVLDGVFADLWSSIQLGWE
MAVNFFAGLSPVAAFGGFVDAIKNIFSGLWASLMDSFTQTYNFIAQGLNYLPGINIDLKP
TSGSTLAAPAGITAPPMQNGGISKTLQTNNQSTANTRKTEIASVNIYPPNGATFTSIAES
QELAAG
>fig|6666666.356859.peg.22
MTLRRHYLPHDDDDAMSLARAAWLAEYFHECQINSTAAGIAFAFNGSRE
>fig|6666666.356859.peg.23
MSKETNVITLTVNGRELSFSPTLVAYNKLSNEAARDGDVIGTIATYLKRIVTPDTRDTLN
ELLQSPGIGTQIAKKVNEIYAPEVEIEVKG
>fig|6666666.356859.peg.24
MKQLLAFVVAAFLAGWYVNDLQHDSTELSITRAATAAANGVRTSLEDIAGQSGRVLEEKL
QELRANEHTQDRVFHTETLKPIFLNVCASDEYVRLFNDSAEQAERALSGKFANPLSGATP
PPGG
>fig|6666666.356859.peg.25
MSLSAKQATFTVMVARLITWAAENGYSLTFGEAYRTAEQAAINAKSGAGISNSLHTQRLA
VDFNLFVDGVYQSRTEAYTPLGEFWESIGGAWGGRFTSRPDGNHFSLAHGGVR
>fig|6666666.356859.peg.26
MPNGETSFFANLLLVGAAIGLGKLLVSEERITFRLLVGRIILGSAASMVAGVALIQFPEL
PELAVLGLASALGIAGSTAIEAIIERKLRASRGNS
>fig|6666666.356859.peg.27
MTQRIGGQSFDISLGTELVHVKTATLDITDNTAVSQTRGIPDGFVAGDVGAEGEMEFDTK
NFKKITALARVAGSYRAIPTSDILFYANTGDEEFKVEAFGCKLVLTGPVAFDPKGGETAT
HKVKYLVTSPDFVRIDGVPVLSETDIRDLIG
>fig|6666666.356859.peg.28
MTWPTITINQLNQLQGETKEIERVVLFVGRAVGDAIPVTPVNTQSNLDSLLGAEDSTLKR
CVEAARLNAGQNWSAFVVSISDDELDEQPAAEVAKIWAQRVENAQAVASVEGVVVTLEAT
KSTIAAAASLRTTLISKYGRWVWFILSVSGLQAGESWTVYLARLADLQRGDAVPSVQLVP
NLWGSEAGVLAGRLCSRAVTVADSPARVRTGPLIGMGTVLPVDSDDMPLGLATLQALEAI
RYSVPMWYPDYDGIYWADGRTLDVEGGDYQVIEHLRIVDKIARRVRLQAIAKIADRSMNS
TPGSIAAHQTFFARHMREMSRSSQINNVTFPGEVQSPREGDVVIAWTSSVAVAVYLTVRP
YGSPKSITVGIMLDATLEA
>fig|6666666.356859.peg.29
MELASLELPPKKRQRLLWRIAKLGVIVAAKRNQRNQTSPDGQPWAPRKRGKGKMLRQLPK
LLHVREMPQIDAVRIYLQGGQYKNGQVPVSAGLIGAVHQGGASFSMSADRAPRPDQRNRP
ALPRQAKKLRALGYKMRKGNRYVKASSKYILDTLSMAQAGLLIKKLRGEPTKTTWKIDIP
SRVFLGVSDDEFNKILARQLQAIGFGWDVNAQDSGG
>fig|6666666.356859.peg.30
MAKIAKKLTDTEIKSTKPADKELNLFDGDGLILRIAPLTKGGKKNWYFRYAVPVSKKRTK
MSLGTYPHLTLARARALRDAYLSLLANGIDPQVHNSDKANALKNATEHTLQAVARKWLDE
KVKTSGISQDHAEDIWRSLERNIFPGLGNVPVNEIRPKLLKQHLDPIEQRGVLETLRRII
SRLNEIFRYAATEELIEFNPADNLGQRFSKPKKQNMPALPPSELPRFLVALNNASIRLET
RLLIEWQLLTWVRPGEAVRTRWTDIDIETSMWNIPSDFMKMKKPHKVPLSKEALRILDSM
KAISGHREWVFPSIKAPLNHMHEQTANAAIIRMGFGGELVAHGMRSIARTAAEESGKFRT
EVLEAALAHSKKDEIIAAYNRAEYLADRAILMQWWSDYVQAQRLKAIAA
>fig|6666666.356859.peg.31
MKHTNEFSGEDYKKSFLDDVEKNEKALAYALDIRKFEIDLYWKRASYFWTFIAATFAGFI
TLQASSSVNKTDLSVILCCLGIIFSTGWLCVNRGSKHWQENWENHVDMLEDSSIGPLYKV
VLTRPMPKGFQEHCEHLLTGPTSFSVSKINQLISLFVTILWVVLLFKSLPDIRFSSPFNP
FYFTLVCITGLFCLLFLWRGKTYGKDYVHIAKIRSAKIKLKITQDD
>fig|6666666.356859.peg.32
MTVANYNSLVQQTFCDNAIRSVVMIDDDFLTYSESIQALNREIQLDAKKIDSSKRAATLE
SFFQAKNMICDIDNGSVNFDVDRIRKSDLIIVDYHLDNNAPDKTLSLLQELKDSEHLNMV
VIYTREDLETVWMEIASTLKGAADYNELIIERENELLQRYWEDTVLPNLSHNGDKALTRA
ETISYIKDRKCCRRVKTLIHGDAILVEQDDKNFIAEMIAEYAVAKNNIIQSKITDNVILG
DQDGVKWIQTGNIFVTLFHKVHNDHDDDGDRIWRKLNDSLIEWNPSYYQIIKSEIQNAIE
SEALSFVNHLANDQFGQAGWLNEILRSNSPDIRRRNIDFVFGNLSEELYQRLKKNRSLDD
FIKTVFDSYSDDFASSGIPRTLEYCSSKMNLPATDEAYNQMYHALNMNLSSKNFEDGHIS
TGTIFFDTDSDKWYLCVSAACDLVPTQGNEPHHHRLKPHRIIKVLELFNASQNKALPYAE
HSKYIYVMHKNIRKYLSVFEGEKAIPVVDYMVVLNHGAAVDGAEKNVISAVFLSNMDGNV
QNVPVSLKLKSQLRTGYAERYQAIASQYGARIGVDYVSMMLP
>fig|6666666.356859.peg.33
MQMRSLSFKARARTIEHLGKGQIADCPTAVSELWKNAYDAYARDVALYTIDGDYPCGALI
DNGCGMSLQQIIDNWLVVGTESKTRKNTLEENERFGLSIRKTQGEKGIGRLSAAFLSPVT
FLVTKKIDNNYVALLIDWRLFENPYLSFDDVTVPFREFEKIDSLSDVLSDLLIELKKNVY
FPSKDEDEDEVRHFNHILTKSAWEKFSEDEKAVNEKSGFITTQDKIINFCDQFKIDPNVF
VPWEEILIKVEKIDGDKHGTALFLLELGRDLSLLTNAGDLAKDNAELSDVEQSLVDTLRA
FVNPYILDDLSFSYEIYTIKANGYHRQILKQSDVFSKSDFDALEHTVVGCVDEKGWFRGR
VKAFGEDKGEVVIPASISVNSDSGVGPFEIQIGTLEFLAQNTSHTEREHTHFDLKAKKYA
GLMVFRDNLRVLPYGRVDNDFFQIEERRSWNAGRYYWSNRRIFGFISITQSNNKELKDKS
GREGFIRNQAARELKTLVSDLLTSLADRFFGGKSEDRKELLEQVKREKELRKSAQQQARK
STQKSFSEALKTQTPVLDASLEAVKKLKTKLDSSQNKHDYNYIKEIDADLANLESLRTEI
KTPTKPPKIGVYEERYRNYRDKYNEFSAYILEMKLIVNKLDSELNKLEPSLVGKNHLDKN
QGIINARLTKFSNNIDEKTNALLKKWGEEIKSDRAIYYSKAISIVDSINNNTEIENVLNL
LDSIYIETIDSLTFKYQSINKGLERLFEGVNLDSAFSLSEEEREYFEDKAKSLNALAQLG
ISVEILSHELEEMDSMVTRGLNSLPSTAKEHPGFTLALNAHRSLTQQIRFLSPLKISGYQ
SRQKITGKNIMDYILKFFGDRFERQRITIEFGDDFKNISINDIPSRIYPVFTNIVNNAMY
WVSLANNRLIKIDFVNSLVIIANSGPAIDTDDVPRLFELFYSKRANGHGVGLYLCRENLA
VAHHKIWYSEPDVDGNYLIKDGANFVIQFNGVEY
>fig|6666666.356859.peg.34
MNKIKAIDLFSGAGGFSLAALDLGIEILAAIELDKDACDTYRKNLIQKRENSIKLLNKDI
MTISPDELMDSLQLKEKELDLIIGGPPCQGFSSHRIRNAGVNDPRNELLIRYYDFVKIFQ
PKMFLVENVPGLLWEKHKDYLNNFKRLAANSGYNILGPLKLNAKDYGVPQNRNRVFILGL
RDDISISEGDWPPSPTHFKDKKPYWVNASEIFEKPTSSIIEKITAVLGQDVAQKLKFKNT
LKENKSDPNNIHMNHADYMIERFSLTPINGSREDVDFRLPCHSNGYVGHKDVYGRIRLSL
PGPTITTGCFNPSKGRFLHPWDNHGITVRQAARFQTFPDDYIFSGGIISQGKQVGNAVPV
NLGKILLKSCVEIIINNSQRDDKNADEIS
>fig|6666666.356859.peg.35
MDFHHFNLKLEEICCGNKKLFAFPKIYIDANNNLYYNSLDSVCLSESYITKKNYFYNNNE
MLIDILKIKKEFKVHDLYLEFDEISLSLIKVPIYYSVDEYHFNELISDEFTLTMIKKLCK
QKNEEALLVSIINYLKLFDLNKSIFIMQYISFYNMLTQHQLSIIYIEYIRHLNKKNLFST
RNNEKLTQKAIFRYFSIKEIKLA
>fig|6666666.356859.peg.36
MSNHRFYIVKICTPEFLVYIPEFLKIELSHNNICPSNFIPIFVVIDRANKIDPIVCVTEA
YALNKKKELQKAHQAEDPLFKFPILEKKLKLINEEEGCRLRIILLGEECEEELEELPEGK
STITIFDRILYSTCCFLLKIHKEINRNNSVILYLETSINYLKDKFDKIASDKDEISNSLN
SLDKISNSNKPNI
>fig|6666666.356859.peg.37
MKESIYTDNIDLSKTSRRGGFNKSKIPSEAVRSYCVSVRLNVEELQLLNIKRGSYKKGEW
LRMASLQKLPPVIPTINTKAWKALTDISQKLNRIAIHIDGKSKDSQLTHTELFAVKRQLE
ELRHNLLRTDFWSIPREGYAEDQEG
>fig|6666666.356859.peg.38
MKGMRKIKRGKSFAGVVQYALKPGAHHKSDPIVIGGNMLSGSALELISEFNGTKQLRPDV
QKPVWHNSLRLPDGESLSNDQWVNIADEYMKMMGFSDTHLRCYVLHNDEGQHIHIIASRI
GIAGGKLYLGRNENLISTRIISELEIAHGLTVTKTALSITTKQQKRRKVSRNEQMLSERT
GVPCPKKSLQQIIDKSLADSPDLLTFTKRLEEAEVGCKANIASTGKMNGFSFEYTGIAFK
ASQLGKSYSWANLSNRLNYNPDHLEALRTGIETKEALPVPVPVPVPVPVPVPVPVPVPVP
VPVPVEQVASETVRSASIGEKIAEIELRLRKDRRNEIVEKILQKNAAKQQKHLRLSSWLP
FLQRLIELLRSYGKSILHNNPARFSKVYATQHLSRKRKIRL
>fig|6666666.356859.peg.39
MAFLFQFVAFGLAWLAFSWTGSTLVSVITFFVSIIILIYKIKKTYADRVVFIR
>fig|6666666.356859.peg.40
MNRFIKSSFFIIVFLLSGCSTSGNQNLKNETPQSLQSKIIKNKTTKTELLTKLGEPDTRT
TLDDGNEQWRYFMYNNQFNATTFIPVVGLFTGGSQTQSKTLEIDFKGEVVNKWTFSTDNN
NTKTGVLN
>fig|6666666.356859.peg.41
MKALNSSIPEKDLLRIDYVKKLSCTEEANNVYNCIVDASISHMKQTKPVKLVKADGVWKE
VQ
>fig|6666666.356859.peg.42
MQFMDKQNNLPMETLEEQLIIIIDKYISKRYQPHDKSFSYQLYLIFVGYHLKYFYPKRIY
SKSNRNIDNIMAMFSSVYKSLTSNLLQRLNNKEGVIRELNSLVNYIDNNQEKAEEIYAIV
RAQYEVKVIENELTHEAVRIRTVRL
>fig|6666666.356859.peg.43
MARKFYDKEIKAIVKLIETWSKPDFTWDSLCVACKKILGKVPTRQALSQHSEIVVAYRTR
KRSGVVKRQNTKLPGSLSLAAKRIERLENDNSALKYENNNLLLMIQRMHENAYRHNILAS
ILEEEFPQRARK
>fig|6666666.356859.peg.44
MKEIHDKMINNFIIANKAHAKNFGNFEWDNSSWGGGITFFSGIKVRMGNKNKKLMNYNIA
EFAKAYVWHECFHDLSVAFRVLRLFRMLEIAIVKTNKEVKVSSIDHKVLDEVMTIVQENF
AISTSYKIYLDLRVLCSFMSKNEMLPESITRWSYPFKAYDAYTNSTMDSMGNLSNQKKLP
DEKAIDFIGKIFSSNPANERDIFTSSIFALLLCAPSRISEIMLLEEDCEVIVEDSNGTSR
YGLRFLSLKGFGYNTKWIPDCMVSVASKAIMRLKKLTRNARVVSRLIKSGENNLYESLNK
SAFDCLTIEDLHKLGFVINQLNISQENLKFLSKIKHGTVSVKAFWIYIKRKNVNSDNINA
NLCSINYNLLDSIKGADIFTTIKASSKYFRADFRTDNMNNIFHRNIHFNCDGPVSIFRSH
QIRHLLNTIAQRSILSEIQIAQWSGRRSVKQNSVYDHMSHNELSELSRKLLNRNTYEETN
ITESSFNEQSIIMNLIKDKFEKLELKIQNSDPRKRKYILEKIKDLRLEIEYILM
>fig|6666666.356859.peg.45
MFQTLRKLQESQYSVFETKDGNFKVNFSYSKWKISESITLNIDSLRMVISAYIPIKTTLA
YFAINYSASYTKKMFYAVKHYIKACNTNDSLFSKDCIKYYYKVVSSLDYTHAETVKYFFM
KMSGLYPSLFSSEVIIFLENIKVKKSNANKSIKTHDYKKGPFSDSQLKVIIDSVAIAYKE
EKISLSNYLLTFLVAYSGRRPMQISQLEAGDLLAFNGEYFLNIPRIKQRNGYRKEFRKLQ
IPEELFSQLTYLVEAVNSLVNDTLKIDLSEKQKRKLPIFINTYPFKKGCVELNMIESGGL
KLNPYAITLKIRNTINRSINEYQAYLGCINSRRFRYSLGTKVAQLGYSPSLIANFLDHSS
INSVMSYIENTAENGKRINEAVNELMKPLANKFIEGKELQQELDSLKHLIEEYCGGSKTN
SFDNTAISLVTNSIDDMINSI
>fig|6666666.356859.peg.46
MTLKYKIKRLKNKDSIRSCIIINESNGLPLVYPNLYMSVISRTNSYSFSTMEAIANALLL
FERYNADMNVGVFDMVNHDIEKLVSNRGYLFGLMNALSYRNDLENVTSILKEQHVSKRTL
YFKIMTIENYVKWFFDNIAINNIDSSRYETISRAFDFIKPRIENGKNYNIESESKSLTNE
QVTTLTDMVSVKSKINPFSEHVRFRNNLIIEILLETGIRGGELLNIKLVDFDYVHKSLCI
VRRPDDQNEPRLRQPLVKTLERKIPLSIELTELIQNYISDFRRKQCHAGEHDYLLVTHSS
KGQLGHALTISGYQKIFEQIRKNSNVLSDIVGHSLRHTWNVKFSEMILMNSNSQDYITYE
KVRNYLMGWKKNSTTSDIYNQAFIAQESRKIMAVINPLKNIVEDKSNVSNSKKATRKSIF
GF
>fig|6666666.356859.peg.47
MNIEEFMNEENHMCNLGEDLFGKIFEHGAIYDLPNSDFNKEIIYWLSQYLVGNLRQPLDA
ISELDIFEQFYVYETWFSLIKCPDEIRNLSKRIIRYQIGLKTIL
>fig|6666666.356859.peg.48
MKNQATRLIRLPEVLERTGYGKAWIYRLINDGKFPAPVKIGSRAVAFVESEIDTWIQSVI
ETSRNNVA
>fig|6666666.356859.peg.49
MRVAEIPLFYGKWKNGRFKVKIAKKSIIYNDAFGFSF
>fig|6666666.356859.peg.50
MNNWSPEHTKEIKAWLNIDNYRKFEDLSLIHFYHELWARNLFFKEYREEFESRTLMSYFS
KIFTGNPILIPEGQLGYMTPANKLFQPPHFFLTTLDRLAETSIIAMQRGGFVWHDGDNYS
INAELREESLSDIMPDQFIRTVMFEIDLASGTDEEIAESLKAALPQWRKVKGIDENPLES
VRFGYGTIKKLISYRVIPMLDILVWAAVKKIRVSDDRLSRLLYTDDDEESEMRQSSQIKD
TDRPLALKSCTTDFIRQFHYFMNKNSHLKQMKVSDVMKLSD
>fig|6666666.356859.peg.51
MSQIESLTAFLTQNLPERAMQQFESALDNAELIPAPKALGLEQRRIGVFRYQAILNWGSF
PYRICPPAQVYALVLAWLADSRNELYDELVLSPPSVDIEFDEEVSSPLEIVVELADSINI
RPSETGDIPFGGQRWELADPELWTALSGALYAADAHGAPLSES
>fig|6666666.356859.peg.52
MAVPSLGFSGKPIDYQDEPIVNGVAFWPDLNLAEFQRSRTIPPDLPASTAAQALLAAVAE
VNDNLGDVVIYWRERGHEQAIDVPGARAGNENQLTAQYKKAIYARAKADLLGEFASIGRR
ETHPGQESAETRDILLAEAAFVLRNMQRYPRVGVHLI
>fig|6666666.356859.peg.53
MAMSPCQRHRASVKAAKALDNREALAASPVSFHLQKLELEKDVAILRSLPRTEDRIEMKR
DVLLPRWMPSVEAYLAGDARFANPALAYCVIWLFDTGEMGKALDWADAAISESQATPDNF
KSTLPAFVADTVLEWATGEAAAGHSIEPYFSRTFNNVRDKWRLHEDINAKWFKFAGLYLL
RDENGQPRATAVDDVDTLEQADALLEQAEKFNRHAGVGTIRKKITARIRGLTEK
>fig|6666666.356859.peg.54
MQLTPKAEALLRKYAAGLATANGQVDTSRFFSLTNPKETQLRSALLQSSEFLSLLPNVLD
VNQVTGQVVTTGKPGIYTGRKKDGRFSRPLSVGGNEYKLVETDSGSYLPYSLLVVWANAG
SEDEFFQRIQAFSNESFALDMLRVAFNGTSVADDTDPDANPNGEDVNIGWHQIVKTRSAE
QIIVDDVTIGGAGADFIGLDAAVTDLVHNCIYEPFRNDPRLIVLASADLIGNDATTMMNR
IDRPTEKVAAQLIGRQIAGRTVYTPPFMPEGRLVVTTLDNLHLYTQGGTRKRKAEWNDDR
KRFENNYLRMEGYGVEHDELYAAFDKITLATGEGE
>fig|6666666.356859.peg.55
MPQSHYRTDWLCIATSGQAVDGRTIEPQWLIDAAETYTRKTYTAMIWPHHPQYDIGEREF
TCNLGEVDALKVETEGDVTKLYAQLVPNQFLIDANRMGQKLFTSAEFVSDFAGSGREYLF
GLAVTDIPASLGTEKLKFVLAGEEKDAERGNLETFSLGKLQTPDKKESFWSRLFSASKAF
TPTPEPNTDKPDEGEEQKMEELKALLQQLLELVKNGKDAASGDADAVDTPEQAAEAVADI
AEEIAAAADEVAVLAQDVADNPEDEVKAAEFTVAKANLAKAMKAFNVTPDKRPRSRSRRR
EFSARSKPANDAMGDLTTQLTTVLTKLSAMEDGGTRRPNSAPNGGNQPFEFV
>fig|6666666.356859.peg.56
MIISSEYSRHNIRMAKYSDEIKDAARALYIKRWAPKDIAQELNLPPRTIYHWAETGQWAS
LLPVEAVEHVIARRIDQLTGREKKTALELEELRDLIAHHVKLMAQQNKHAEKMAEMQAKK
AAYDGEGYCLSAASGEPGERKRRYKKNDVSSLTPEMLDTWAQEHLFEYQLHCRDHKDEDW
RFILKSRQIGMTYYFAWEAFEDAVVSGDNQVFFSASRAQSEIFREYIVQIAQNHFGITLT
GKNIRLSNGAILRFLSTNASTAQGFNGHLYGDEVFWIPKFTRLHEVASAMATHNKFRTTY
FSTPSAKTHQAYPVWTGDEWRGDDPKRKGIEFPKDSAMREGIICPDGIWRYVITMEDAIA
GGLGALVDIDRLRNKYNPTAFAMLYMCQFVDSKDAVFKFAALVGCEVDKAIWGDYDPTAA
RPFGNREVWAGFDPSRSGDNSTFVIIAPPIHDGERFRVLAIWQWQGLNFSWQADQIKQLM
RRFNITYIGIDTTGIGKGVYDLVSKFAPREATAILYSVESKNRLVMKMIDVVERKRIEWA
KDAIDETNKERAEIPASFMAIRRTTTNSGNALTFVAERSDATGHADVFFAISHAVINEPI
DHEFDRPSTWAFGEAA
>fig|6666666.356859.peg.57
MTKRQNKKFKAATGNNVETFTPGRGSVITFGEPEPILTTGTDYHNIWYDNEYNHWRLPID
RLALSQLPNLNAQHGGVLYARRNMVASGYISGGLTADQVEQMAFDYLLFGDVAILKIRNV
FGEVIDLLPLPSLYLRCRKEGSFVILQEGPALIYEPEDIVFFKMYDPRQQVYGLPDYIGG
IHSALLNSEATIFRRRYYNNGAHMGFILYTSDPNLTLEMENEIKTKIAESKGLGNFRNMF
INIPKGNPEGVKILPVGEVSAKDEFANIKGITAQDIFTAHRFPAGLAGIIPTNGAVMGNP
DTARTTYRKDEVIPLQRKFMNGVNTDSEIPAHLHLQFNVETSPMTDDKGEK
>fig|6666666.356859.peg.58
MVNMRIFKINCPECGSPAIIRKSDWKDKKLADLYCACTEVECGHTFVFNASFSHTLSPSG
LTGNKLVKFLIDQLKPDEKQFALNLLSGHGT
>fig|6666666.356859.peg.59
MISGTTVYGTLPEPGDIVWCYFPQVKGKPGPKPRPALVVKVAEEDNAVMVVYGTSQKTDK
IFDTEFVLRCDDAGFAISGLAYDTKFDMSTLVTLPYTNEWFDIAPMKGGQLPISPVMGTL
HPTYILALKKASKKGS
>fig|6666666.356859.peg.60
MTVNVVKKTGDFVLRLREKDSLSAISGRTLETLIDVTGMTKTELAHLALRRLADALLPHY
EKDDGALSIAQIQTIREFSTATDIPEERFTKSLL
>fig|6666666.356859.peg.61
MSEQWAYPWNAPRPAISPYQGIAESFTSSVVNTPEPHPAVEQHLKRLVSRAAFSDLDFEQ
AVARLDYFEPNSTLLTMRRQFAEAVRDEHQAALQNWMETPEGVEARLLEQPFFIRDTYRK
KIEWLRANREPRHVSAFFMGTVKKALLRLDAVRAKQGVRDGFTSELASYWRARWQHLAEF
TKHEAINAGHAIAASITEMFETECGNTLPADMTNDEIQALFWHLGYEMLALRVTPPCWGV
IICDNESKKRICSAILRIISPDWWGRKLWRLRCEWRENQFRAIGVIHKKRMPYVSIDALN
QWQEQRRKNREFFKAHELVDEDGNVASLENMVYASVSNPVIRRHELMTRMAGVEMVAISR
SDEGVFLTITCPSRYHATIQSGHQNPKWDTSSPRQGQRYLCKTWAKAMSKLNRRGLRPYG
FRVAEPHHDATPHWHVLLFMPPEDRKEITEILREYFIAVDRAELGRNTGARFKAKRLDPK
KGSATAYVAKYISKNIDGYALDGERDNETGKPLRETARFAMAWASQHNIRQFQPFGLPPV
TVWRELRKLANQLTAVQKEAGTFKRGAAQLGDPAMDAVLASADAGCFATYIEKQGGVLIP
RELYTVRIAYEDADEQNDYGETPEKIFGVFSPRLGELSRICTRLVKWKIRKKQVADAGTN
DSAGRGLVVTSPTGDAWSSVNNSTGDEKISISEPADREIGSTSEPEITDFEHMTDTERRG
LLNRLRSQPPDRRHKEHSSTTQPHKETEKQTVSKRSDDWRTSVADFARSLGWDISAGELR
RLETGNAITIAGYAYVASADGCLYQAPMKKQKDTEYHDKAAALLQRIAVLCEATWSETTS
QRYR
>fig|6666666.356859.peg.62
MIDPRCFYDDTINVISVSGGKDSLAQWLLAVENGVSHIPAFADTGHEHPQTMEYLDYLES
KLGKIRRVHADFSRQIAGKRKFIAEKWPITLVSECGFTDEQAANIIATALDTLHPTGIPF
LDLCMWKGRFPSTKRRFCSTELKHEPIRLQVVEPIIDAGFEVVSWQGVRAEESASRALLS
EWENGFDLGPRLSIYRPILHWKHADVFALARRHGVKPNPLYEQGCSRVGCMPCIHARKSE
IAEIFRRWPEEVERVARWERLVAACSRRQNSTFFPSTNDPKKSERRIECISVESHGIHTY
RDWALTTRGGATVRFIGRSRRSDGLQQRLRWGL
>fig|6666666.356859.peg.63
MIRPFIKWAGGKTRVLPDLLPLLPKGDCLIEPFVGGASVFLNTDYPSYVLADINPDLINL
YQCAAYDTERLIATAHDLFNGGNNADAYNGNRLSFNYQKSNPSTVTAALFLYLNRHGFNG
LCRYNNAGDFNIPFGKYRKPYFPEHEIRLFAEKANDTKTVFSVADFRKTLTIKGINKSTV
IYCDPPYLPASDTANFTQYHHASFTHDHHRDLAAVLLSVNLSRGVPVVISNSDTPATREI
YQHYQFHEIAVQRSISASGITRGAAKEVIGVLKTCDGCGDESDSDVLPGYWESEENPIPL
>fig|6666666.356859.peg.64
MRNSERKAMQVAGNDALVELLKKARQEEKKDQHLGFSLRLAALSIHAQQKEFSTAEVIEL
LRKEAERFEHSSHEIIV
>fig|6666666.356859.peg.65
MANTEAARAVPLSIAARTDGLNHIAMLRGKHFNTNSEKDMCRFIDDLRDERFYDGNRNDR
KSTHSDNMRVLSAIFELADIDKGRHHLKFNELTTEEKAKLIKAMNKLKAVVSLFPKHLIL
>fig|6666666.356859.peg.66
MISTARLLKEKSPYPQENKGWLELPNGQRFQPTPAQAYFAPWSKKPYMPAPKQKRRWFAR
LMGIAA
>fig|6666666.356859.peg.67
MSGELIKVSEHTSVYRGFSITRCPRTATNPITRYRVSQGDQSFGMFDALGQATSYINELH
NMRNSA
>fig|6666666.356859.peg.68
MQDEAKTIVDGEGDETADATPRRQIRLSEKPADLLSKEGFALYVGKTTSAIVAMAKAGKL
PAFYMADPLKPGGNAELWIHRLEWDKYAKQLVETAPPEWHGWKDRISASKPTRRHRGMSA
>fig|6666666.356859.peg.69
MVFFKHPRFRKYRDWFMFDETNPEAGQIAPALAHIGQDETKSHQSDHKIG
>fig|6666666.356859.peg.70
MSIKKLDDGRYEVDVRPQGAEGKRIRRKFNTKGEAQIFERHILVNYHNKDWVEKPADRRK
LTELLSLWWIYHGKSHNRGEIEKGRLNAIIVKLAEVGVIRADQLTKKAILDYRVNRLNEG
LKPSSVNRHHAILSGMFTKLIEADEYHSQHPFKDVKQLKEQQAEMAFLTAGEIEDLLQLL
DGDNRNAVLVCLATGGRWGEVANLKCEHIINNMLTFMKTKNGKRRTIPISPALTTQIKHA
KTGFVCHPNYDAVRNTLRAMKPDLPDGQALHVFRHTFATHFMMNGGNIITLQRILGHSTI
QQTMVYAHFAPDFLQDAVLLNPLNGVSI
>fig|6666666.356859.peg.71
MNNSNTCFSTETPDVAEAVKSVIGRIHSFESCGTVDGPGIRFIIFFQGCLMRCLYCHNRD
TWDTHGGKEVTVEELMKEVVTYRHFMNASGGGVTASGGEAILQAEFVRDWFRACKDEGIN
TCLDTNGFVRRYDPVIDELLDVSDLVMLDLKQMNDDIHQNLVGVSNHRTLDFARYLAKRN
QRTWIRYVVVPGWSDDDESTHKLGEFTKDMTNIEKIELLPYHELGKHKWVAMGEEYKLDG
VKPPKADTMDRVKSILESYGHKVIY
>fig|6666666.356859.peg.72
MLHKNDYRLGIDVGGTNTDAAILDADLRCIATAKFPTSMDIYSGIERVIAAVLAQSGIEP
QHICYAMLGTTQCTNAIVERKGLDRVGLLRLSLPSSDSVPPLFGWDDEWQKTLGEHFYQL
HGGYEFDGREIHPVLLNEVLAVCDKMRGHVDSVAICGVFSPVNNDQELQVAQWVNAALPD
VSLSLSHRIGSTGLLERENATILNASLQSTANRFVNGFIQALVRHGIKATPFFGQNDGTL
MSESMVKQYPILTMACGPTNSIRGACHLSGLDNALIIDVGGTTTDIGVLVNGFPRESAIA
VEVGDVRTNFRMPDIISIGIGGGTCVRQSQNGTLTLGPDSVGYRLLEQSVSFGGETLTLN
DIMLQLQPERWTSSLSHPLPELDKALCLEAYRQMIDKVESAIDRIKSSSAAIPAVLVGGG
SILLPDVLSGVSQVMRPQNFDAANAVGVALGKVGAQIERVVKMPDNDREKIKSELQQQTI
CLAEETGAMSGSVEIIDYQEIPLAYLPGNAVQVKIKAAGNLA
>fig|6666666.356859.peg.73
MTRYIDSETIDDIALGASVLGTGGGGDPYLGSLIAKNALRNTQPIVLMNLDDIEDDSLFV
PCSTMGAPTVSVEKIISQRQIILAFDTMETVLAESASGTFSIEVGGINSLIPFVVAAKKG
LPVIDCDAMGRAFPEAQMVTFFLDGLSSAPNTLADEKGNSVILNPIDGVWSERLARAITE
QMGAACAMCDYPLRGHELKRSAIKGTLTLAQNIGKTLREAHQSGSDPVQSLLTVLNGHVI
ASGKIIDVDRRTTGGFARGKVVLDGMGNDKGESFTVLFQNELLLAYRSSQTTNPTQDNLL
AVVPDLISILDSETGRPIITEHLRYGQRVDIIAYPCNDKWRTPKGIEVAGPEYFGYPVRY
VPIEQLANR
>fig|6666666.356859.peg.74
MSQGNAVPEKQQQERQIYDYEYEPVPAEARKRWYVITLIWLAIGIDISGLFLGTFLSGGL
PFSQAVSATLIGSALLGVLAALCANVGYGCGLSTTLLSISVFGKFGGKLIGIFSAVSLVG
WFAFQLDFFGAMLQKALLHYHFEPGRFPILLFGMILMALTAIWGVRSLGRLSMFSVPLML
ILIVTGIYLAAVDHSTPPTITIKNPISMGSAISYVVSIWIVAASIMSPDIARYAKTRKDA
ILGAGLGFCFGNSATILVALLLTHLVGSDDLVEIFFSIGLGMSAIVILIFAQWTTNSSNL
ISASLGLSVVIRALSRPTLVILMAFIGLFFAYNGMINNFTQFLSLLGVIVSPIAGVYLAE
YYFFDLSPSKIDISEPKNLNIGAAAAWICGSLVSLLTSTDFFNVLTISSISALDGIMVSM
AVYVALRKIFPRVGM
>fig|6666666.356859.peg.75
MRLDKLEIRWLKLFCKIVEKQGITNAQTVTGLSQPVLSHYLSRLEDTLGLVLCERGRGGF
ALTTEGEVVYQEAKSVISTLDDFANRLARIKHQLIGKVKLGCLDNIATHPNNVVSQAISH
LYDQSPEVNVEIEIMEYLPLMERLKNGHLDVVLSALPDDIPADIFYQPVFVEHSYFYSLA
ENAEMIEREWLEGELNPRRLLIGGHAVNEISKQLGSVSKQGYHQTAWHLEGSLLLLLAGT
HIGFLPDHYAASWVEKGKLAAVAPDRLKLTSIFYLVRNAKQRLSPVAEALWNNMVDAGQS
SLASLDTANSGSS
>fig|6666666.356859.peg.76
MSAYSRPVLLLLCGLLLLTVCIAVLNTLVPLWLSYQSLPVWQVGLVGSSYFGGNLVGTLL
AGKLIKLYGFNRSYYFAALLFGIAIVGLGISADIGSWLFWRFLAGIGCALIWVVVESALL
CSGTSTQRGQLLAAYMIAYYLGSVIGQLLLGVLPTSLLSVLPWMVALVTLAVLPLLCTHL
PTPPEQHEKHVNMWKMLRYRSARLGIHGCIISGAILGSLYGLMPLYLSHQGMNDAQVGYW
MALLISSGIVGQWPVGRMADRYGRLLVLRVLVFVVIIGCVAMLSISHYAMAPSLFLLGCA
GFTLYPVAMSWACEKVRPEELVAMNQALLLSYTLGSLCGPSVAAVLMQNYSDRLLFVLIA
AVAMIYLMILLRKADHHPTPLAAA
>fig|6666666.356859.peg.77
MLDPNLLRNELDAVAEKLLARRGFKLDVETLRKQEERRKVLQVETESLQAERNSRSKEIG
AAKARGEDIEPLRREVNTLGEKLDTAKAELDQLQNEIRDLALTIPNLPDDSVPLGKDESQ
NKEVTRWGEPRKYDFAVRDHVELGEMAGGLDFAAAVKLTGARFVVMKGQIARLHRALAQF
MLDLHTQQHGYQEAYVPYLVNHATLYGTGQLPKFGEDLFHTNPLSEEAESSQYALIPTAE
VPLTNLVRDEILDEESLPLKMTAHTPCFRSEAGSYGRDTRGLIRMHQFDKVELVQIVRPE
DSMQALEELTTHAETVLQLLKLPYRKVLLCTGDMGFGSTKTYDLEVWLPAQDTYREISSC
SNMWDFQARRMQARCRSKSDKKTRLVHTLNGSGLAVGRTLVAVLENYQQADGRIEIPEVL
RPYMGGLEFIG
>fig|6666666.356859.peg.78
MSNLSLDFSHNEFQPLAARMRPATLAQYIGQQHLLGAGKPLPRAIEAGQLHSMILWGPPG
TGKTTLAELIGHYGQADVERISAVTSGIKEIREAIERARQNRNAGRRTILFVDEVHRFNK
SQQDAFLPHIEDGTITFIGATTENPSFELNSALLSRARVYLLKALMAEDIEQVLLQAMSD
SERGYGGQNIVLPAETGRMLAELVNGDARRALNSLEMMADMAEIDAQGMRILTPALLNEI
AGERSARFDNKGDRYYDLISALHKSVRGSAPDAALYWYARIITAGGDPLYVARRLLAIAS
EDVGNADPRAMQVAISAWDCFTRVGPAEGERAIAQAIVYLACAPKSNAVYSAFKAAMQDA
REKPDYDVPEHLRNAPTRLMKEMGLGAEYRYAHNEPNAYAAGESYFPSEMADTHYYAPTS
RGLEGKIGEKLAWLATQDQNSPTKRYR
>fig|6666666.356859.peg.79
MKRLTSLDEGALYLEIQRIMRMKKWLAISCLIAGVTSTAVYADAAKDLQGRLNKVNSFHA
NFSQKVTSTDGAAVQEGEGELWLKRPNLFNWKTTSPDESALISDGKTLWFYNPFVEQVTA
TWLKDATGNTPFILITRNDTSDWNKYDVRQKGDDFELTPKSASGNLKQFAINVTTNGTIK
QFTATEQDGQRSTYVLKNQQNGAVDAAQFTFTPPKGVTLDDQRQ
>fig|6666666.356859.peg.80
MSQEYTEDKDVTLKKLNGTRRLLEAILIVVALFAVYLSVALLSFSPSDPSWSQTAWHEPI
HNFGGVAGAWLADTLFFIFGVLAYAIPPIMLSLCWAAFRQRDNHQSIEYFTFSLRLIGTL
ALILTSCGLAALNIDDLYYFASGGVLGSLLSSSMIPRFNSMGATLILLCVWGAGLTLFTG
WSWLTIAEKIGAGVLACLTFMSNRSRRDEDYREDDERDALNVQHDEVSGEAITQQRDDDD
VLFSTPSVAGVVNDTAMDDKIEEASSLTENAPVTTQPISLAEAPVVNSVLSEVVLPVTPS
AIDSTPSLNPPLYSFEVPDAPIAMPEIMTSPEIHSSASMPYGNTYENSAVPPIVTSPIVQ
PFAEPPQPARETDFNVNNTFMPAFSADADDNLQIKRGVGPELPRPNPVRIPTRRELASYG
IKLPSQRLAEEQARLQAQSGSAEMELTNDVYQEETLDDVAEQEAALQQAYLDQQRQRYGD
EYPLQEDDEDALLQAQLARDFDAQQQSRYDASSSEHDEHIRAPITPPVTSEPIQSNPVVP
HNAFSFSPFSAESEREPEPRTSSEPTYSQPTYNTEPDLPPMHADEDESDERNPLMFDQPV
QSTSAPVDVTRQENATAPAHHPAMDGLIHPFLMRNEQPLQKPTTPLPTLDLLTSPPTSEA
PVDNFALEQTARLIEARLADFRVKADVVDHSPGPVITRFELDLAPGVKAARISNLSRDLA
RSLSVVAVRIVEVIPGRPYVGLELPNAHRQTVYLREVLDCDAFRHNPSPLAIVLGKDIAG
EPVVADLAKMPHLLVAGTTGSGKSVGVNAMIISMLYKATPEDVRFIMIDPKMLELSVYEG
IPHLLTEVVTDMKDAANALRWCVGEMERRYKLMSALGVRNLAGYNERVMTANAMGRPIPD
PFWKPGDSMDMTPPVLEKLPYIVVMVDEFADLMMAVGKKVEELIARLAQKARAAGIHLVL
ATQRPSVDVITGLIKANIPTRIAFTVSSKIDSRTILDQSGAESLLGMGDMLYMAPNSSIP
IRVHGAFVRDEEVHAVVQDWKARGRPQYIDNIVSGGDDAEGGSLGLDGDEELDPLFDQAV
GFVVDKRRASISGVQRQFRIGYNRAARIVEQMEAQGIVSSPGHNGNREVLAPPSME
>fig|6666666.356859.peg.81
MVDTKKRPGKDLDRIDRNILNELQKDGRISNVELSKRVGLSPTPCLERVRRLERQGFING
YTALLNPHYLDASLLVFVEITLNRGAPDVFEQFNTAVQKLEEIQECHLVSGDFDYLLKTR
VPDMSAYRKLLGETLLRLPGVNDTRTYVVMEEVKQSNRLVIKTR
