# Supplementary material for: May the Phage be With You? Prophage-Like Elements in the Genomes of Soft Rot Pectobacteriaceae: Pectobacterium spp. and Dickeya spp
Source: Front Microbiol. 2019 Feb 14;10:138. doi: 10.3389/fmicb.2019.00138 (PMC6385640; doi:10.3389/fmicb.2019.00138)
Supplement: Supplementary file 1 [file Data_Sheet_1.ZIP › Supplementary_prophages_MULTI_AA_FASTA/FASTA MULTIPROTEIN SEQUENCES/phiPa2.txt]

>phiPa2
MNNSNTCFSTEKPDIAEAVKSVIGRIHSFESCGTVDGPGIRFIIFFQGCLMRCLYCHNRD
TWDTHGGKEVTVEELMKEVVTYRHFMNASGGGVTASGGEAILQAEFVRDWFRACKDEGIN
TCLDTNGFVRRYDPVIDELLDVSDLVMLDLKQMNDDIHQNLVGVSNHRTLDFARYLAKRN
QRTWIRYVVVPGWSDDDESTHKLGEFTKDMTNIEKIELLPYHELGKHKWVAMGEEYKLDG
VKPPKADTMDRVKSILESYGHKVIY
>fig|6666666.356861.peg.2
MSIKKLDDGRYEVDVRPQGAEGKRIRRKFNTKGEAQIFERHILVNYHNKDWVEKPADRRK
LTELLSLWWIYHGKSHDRGEIEKGRLNAIIVKLAEVGVIRADQLTKKAILDYRVNRLNEG
LKPSSVNRHHAILSGMFTKLIEADEYHSQHPFKDVKQLKEQQAEMAFLTAGEIEDLLQLL
DGDNRKAVLVCLATGGRWGEVANLKCEHIINNMLTFMKTKNGKRRTIPISPALMTQIKHA
KTGFVCHPNYDAVRNTLRAMKPDLPDGQALHVFRHTFATHFMMNGGNIITLQRILGHSTI
QQTMVYAHFAPDFLQDAVLLNPLNGVSI
>fig|6666666.356861.peg.3
MSIMIQEKLKLIRESERLKKKEVADMTGINYVTYVGYENGKSSISHDAVVRLLKHPRFRK
YRDWFMFDETNPEAGQIAPALAHIGQDETKSHQSDHKIG
>fig|6666666.356861.peg.4
MLDEAKTILEGEGDDTANTTPRRQIRLSEKPADLLSKEGFALYVGKTTSAIVAMAKAGKL
PAFYMADPLKPGGNAELWIHRLEWDKYAKQLVETAPPEWHGWKDRISASKPTRRHRGVSA
>fig|6666666.356861.peg.5
MISTARLLKEKSPSPQENKGWLELPNGQRFQPTPAQAYFAP
>fig|6666666.356861.peg.6
MANTEAVRAVPLSIAARTDGLNHIAMLRGKHFNTNSEKDMCRFIDDMRDKIDGDYHQNMR
VLSAIFELADIDKERRNMKFNELTTEEKAKLIKAMNKLKAVVSLFPKHLIL
>fig|6666666.356861.peg.7
MRNAEVKAMQVAGNEALVSLLGKARLDEKKDQHWSFAQRLAALALHAQQKEYSAAEVIEL
LRKEAEHFEHSSQEIIV
>fig|6666666.356861.peg.8
MNHVMIDIETMGKNPRAPIASIGAVFFNPKTGELGEQFYCRVDFENDMLNGAVTDSGTIK
WWLRQSPEASAELISDDATPIWGAISQFSDWLTDNAESLKTLKVWANSPSFDCTILKSAF
ERTEIDIPWNYWNERDVRTMKEVGFAIMNMGRFLGTAETIGVKHNALDDAINQVALVSAV
MSRLVGNKPEKLGGCDWIDWNELSKRGLLARINHEIMHPIGLAIFRDQETGGSGGALISP
DGKWEYGKNLHEPLSNLIFSEVADFFAGLEQPGAPRSAADMQKALLCRLERVIRARTPQ
>fig|6666666.356861.peg.9
MIRPFIKWAGGKTRVLPDLLPLLPKGDCLVEPFVGGASVFLNTDYPSYVLADINPDLINC
YRVATTDTDALISTAKVLFQHGNNKAEYETRRRSFNYQRSTGYGTGIEQAALFLYLNRHG
YNGMCRYNREGGFNIPFGKYRAPYFPEQEIRQFAEKANDTGAIFVCADFKETLRVYAEPD
TVIYCDPPYLPVSDTANFTQYHHSAFTHEHHRQLAKYLKHVRYETDAAVVISNSDTPATR
EIYQHYQFHEVSVSRSLGAAVASRKKARELIGVLTAGMLRDA
>fig|6666666.356861.peg.10
MHNNLAPFTLNWRCREPNIINVISVSGGKDSLAQWLLAVKNGVSHIPAFADTGHEHPQTM
EYLDYLESKLGKIRRVHADFSRQIAGKRKFIAEKWPITLVSECGFTDVQAENIIATALDT
LHPTGIPFLDLCMWKGRFPSTKRRFCSTELKHEPIRLQVVEPIVDAGFEVVSWQGVRAEE
SASRALLSEWESGFDLGPRLSIYRPILHWKHADVFALAKRHGIKPNPLYEQGCSRVGCMP
CIHARKSELAEIFRRWPEEVERVARWERLVAACSRRQNSTFFPSTNDPKKAERRIECISV
ESHGIHTYRDWALTTRGGAAVRFIGRSRRSDGLQQRLRWGL
>fig|6666666.356861.peg.11
MSEQWAYPWNAPRPAISIPQGIADSFLSSTANATEPHPAVERHLKRLVSRAAFSDLDFEQ
AVARLEYFEHNSTLLTMRRQFAEAERDEHQASLQNWMETPEGVETRLLEQPFFIRDTYRK
KIEWLRANREPRHVSAFFMGTVKKALLRLDAVRVKQGVRDGFTSELASYWRARWQHLAEF
TKHEAINAGHAIAASITEMFETECGNTLPSDMTNDEIQSLFWHLGHEMLALRVTPPCWGV
IIGDNESKKRICSAILRIISPEWWGRKLWRLRCEWRENQFRAIGVIHKKRMPYVSIDALN
QWQEQRRKNREFFKAHELVDEDGNVASLENMVYASISNPVIRRHELMTRMAGVEMVAISR
SDEGVFLTITCPSRYHATIQSGHQNPKWDTSSPRQGQRYLCKTWAKAMSKLNRRGLRPYG
FRVAEPHHDATPHWHVLLFMPPEDRKEITEILREYFIAVDRAELGRNTGARFKAKRLDPQ
KGSATAYVAKYISKNIDGYALDGERDNETGKPLRETARFAMAWASQHNIRQFQPFGLPPV
TVWRELRKLANQLTAVQKEAGTFRRGASQLADPAMDAVLASADAGCFATYIEKQGGVLIP
RELYTVRIAYEEADEQNDYGETPEKIFGVFSPRLGEISRICTRLVKWKIRKKQAADAGVN
DGADRGLAVTSPTGDAWSSVNNSTGDEKISISEPADREIGSTSEPEITDFEHMTDTERRG
LLNRLRSQPPDRRHKEHSSTTQPHKETEKQTVSKRSDDWRTSVADFARSLGWDISAGELR
RLETGNAITIAGYAYVASADGCLYQAPMKKQKDTEYHDKAAALLQRIAVLCEATWSETTS
QRYR
>fig|6666666.356861.peg.12
MTVNVVKKTGDFVLRLREKDSLSAISGRTLETLIDVTGMTKTELAHLALRRLADALLPHY
EKDDGALSIAQIQTIREFSTATDIPEERFTKSLL
>fig|6666666.356861.peg.13
MVVYGTSQKTDKIFDTEFVLRCDDAGFAISGLAYDTKFDMSTLVTLPYTNEWFDIAPMKG
GQLPISPVMGTLHPTYILALKKASKKGS
>fig|6666666.356861.peg.14
MVNMRIFKINCPECGSPAIIRKSDWKDKKLADLYCACTEVECGHTFVFNASFSHTLSPSG
LTGNKLVKFLIDQLKPDEKQFALNLLSGHGT
>fig|6666666.356861.peg.15
MTKRQNKKFKAATGNNVETFTPGRGSVITFGEPEPILTTGTDYHNIWYDNEYNHWRLPID
RLALSQLPNLNAQHGGVLYARRNMVASGYISGGLTADQVEQMAFDYLLFGDVAILKIRNV
FGEVIDLLPLPSLYLRCRKEGSFVILQEGPALIYEPEDIVFFKMYDPRQQVYGLPDYIGG
IHSALLNSEATIFRRRYYNNGAHMGFILYTSDPNLTLEMENEIKTKIAESKGLGNFRNMF
INIPKGNPEGVKILPVGEVSAKDEFANIKGITAQDIFTAHRFPAGLAGIIPTNGAVMGNP
DTARTTYRKDEVIPLQRKFMNGVNTDSEIPAHLHLQFNVETSPMTDDKGEK
>fig|6666666.356861.peg.16
MIISSEYSRHNIRMAKYSDEIKDAARALYIKRWAPKDIAQELNLPPRTIYHWAETGQWAS
LLPVEAVEHVIARRIDQLTGREKKTALELEELRDLIAHHVKLMAQQNKHAEKMAEMQAKK
AAYDGEGYCLSAASGEPGERKRRYKKNDVSSLTPEMLDTWAQEHLFEYQLHCRDHKDEDW
RFILKSRQIGMTYYFAWEAFEDAVVSGDNQVFFSASRAQSEIFREYIVQIAQNHFGITLT
GKNIRLSNGAILRFLSTNASTAQGFNGHLYGDEVFWIPKFTRLHEVASAMATHNKFRTTY
FSTPSAKTHQAYPVWTGDEWRGDDPKRKGIEFPKDSAMREGIICPDGIWRYVITMEDAIA
GGLGALVDIDRLRNKYNPTAFAMLYMCQFVDSKDAVFKFAALVGCEVDKAIWGDYDPTAA
RPFGNREVWAGFDPSRSGDNSTFVIIAPPIHDGERFRVLAIWQWQGLNFSWQADQIKQLM
RRFNITYIGIDTTGIGKGVYDLVSKFAPREATAILYSVESKNRLVMKMIDVVERKRIEWA
KDAIDETNKERAEIPASFMAIRRTTTNSGNALTFVAERSDATGHADVFFAISHAVINEPI
DHEFDRPSTWAFGEAA
>fig|6666666.356861.peg.17
MPQSHYRTDWLCIATSGQAVDGRTIEPQWLIDAAETYTRKTYTAMIWPHHPQYDIGEREF
TCNLGEVDALKVETEGDVTKLYAQLVPNQFLIDANRMGQKLFTSAEFVSDFAGSGREYLF
GLAVTDIPASLGTEKLKFVLAGEEKDAERGNLETFSLGKLQTPDKKESFWSRLFSASKAF
TPTPEPNTDKPDEGEEQKMEELKALLQQLLELVKNGKDAASGDADAVDTPEQAAEAVADI
AEEIAAAADEVAVLAQDVADNPEDEVKAAEFTVAKANLAKAMKAFNVTPDKRPRSRSRRR
EFSARSKPANDAMGDLTTQLTTVLTKLSAMEDGGTRRPNSAPNGGNQPFEFV
>fig|6666666.356861.peg.18
MQLTPKAEALLRKYAAGLATANGQVDTSRFFSLTNPKETQLRSALLQSSEFLSLLPNVLD
VNQVTGQVVTTGKPGIYTGRKKDGRFSRPLSVGGNEYKLVETDSGSYLPYSLLVVWANAG
SEDEFFQRIQAFSNESFALDMLRVAFNGTSVADDTDPDANPNGEDVNIGWHQIVKTRSAE
QIIVDDVTIGGAGADFIGLDAAVTDLVHNCIYEPFRNDPRLIVLASADLIGNDATTMMNR
IDRPTEKVAAQLIGRQIAGRTVYTPPFMPEGRLVVTTLDNLHLYTQGGTRKRKAEWNDDR
KRFENNYLRMEGYGVEHDELYAAFDKITLATGEGE
>fig|6666666.356861.peg.19
MAMSPCQRHRASVKAAKALDNREALAASPVSFHLQKLELEKDVAILRSLPRTEDRIEMKR
DVLLPRWMPSVEAYLAGDARFANPALAYCVIWLFDTGEMGKALDWADAAISESQATPDNF
KSTLPAFVADTVLEWATGEAAAGHSIEPYFSRTFNNVRDKWRLHEDINAKWFKFAGLYLL
RDENGQPRATAVDDVDTLEQADALLEQAEKFNRHAGVGTIRKKITARIRGLTEK
>fig|6666666.356861.peg.20
MAVPSLGFSGKPIDYQDEPIVNGVAFWPDLNLAEFQRSRTIPPDLPASTAAQALLAAVAE
VNDNLGDVVIYWRERGHEQAIDVPGARAGNENQLTAQYKKAIYARAKADLLGEFASIGRR
ETHPGQESAETRDILLAEAAFVLRNMQRYPRVGVHLI
>fig|6666666.356861.peg.21
MSQIESLTAFLTQNLPERAMQQFESALDNAELIPAPKALGLEQRRIGVFRYQAILNWGSF
PYRICPPAQVYALVLAWLADSRNELYDELVLSPPSVDIEFDEEVSSPLEIVVELADSINI
RPSETGDIPFGGQRWELADPELWTALSGALYAADAHGAPLSES
>fig|6666666.356861.peg.22
MAVAVQGGLPQRQLRQLRAALASLELPPKKRQRLLWRIAKLGVIVAAKRNQRNQTSPDGQ
PWAPRKRGKGKMLRQLPKLLHVREMPQIDAVRIYLQGGQYKNGQVPVSAGLIGAVHQGGA
SFSMSADRAPRPDQRNRPALPRQAKKLRALGYKMRKGNRYVKASSKYILDTLSMAQAGLL
IKKLRGEPTKTTWKIDIPSRVFLGVSDDEFNKILARQLQAIGFGWDVNAQDSGG
>fig|6666666.356861.peg.23
MTWPTITINQLNQLQGETKEIERVVLFVGRAVGDAIPVTPVNTQSNLDSLLGAEDSTLKR
CVEAARLNAGQNWSAFVVSISDDELDEQPAAEVAKIWAQRVENAQAVASVEGVVVTLEAT
KSTIAAAASLRTTLISKYGRWVWFILSVSGLQAGESWTVYLARLADLQRGDAVPSVQLVP
NLWGSEAGVLAGRLCSRAVTVADSPARVRTGPLIGMGTVLPVDSDDMPLGLATLQALEAI
RYSVPMWYPDYDGIYWADGRTLDVEGGDYQVIEHLRIVDKIARRVRLQAIAKIADRSMNS
TPGSIAAHQTFFARHMREMSRSSQINNVTFPGEVQSPREGDVVIAWTSSVAVAVYLTVRP
YGSPKSITVGIMLDATLEA
>fig|6666666.356861.peg.24
MTQRIGGQSFDISLGTELVHVKTATLDITDNTAVSQTRGIPDGFVAGDVGAEGEMEFDTK
NFKKITALARVAGSYRAIPTSDILFYANTGDEEFKVEAFGCKLVLTGPVAFDPKGGETAT
HKVKYLVTSPDFVRIDGVPVLSETDIRDLIG
>fig|6666666.356861.peg.25
MSLSAKQATFTVMVARLITWAAENGYSLTFGEAYRTAEQAAINAKSGAGISNSLHTQRLA
VDFNLFVDGVYQSRTEAYTPLGEFWESIGGAWGGRFTSRPDGNHFSLAHGGVR
>fig|6666666.356861.peg.26
MKQLLAFVVAAFLAGWYVNDLQHDSTELSITRAATAAANGVRTSLEDIAGQSGRVLEEKL
QELRANEHTQDRVFHTETLKPIFLNVCASDEYVRLFNDSAEQAERALSGKFANPLSGATP
PPGG
>fig|6666666.356861.peg.27
MQLPRLAGNTGQDFDQALRAYSTLYSECAARHNQLIIEVNQRREIEQ
>fig|6666666.356861.peg.28
MSKETNVITLTVNGRELSFSPTLVAYNKLSNEAARDGDVIGTIATYLKRIVTPDTRDTLN
ELLQSPGIGTQIAKKVNEIYAPEVEIEVKG
>fig|6666666.356861.peg.29
MTLRRHYLPHDDDDAMSLARAAWLAEYFHECQINSTAAGIAFAFNGSRE
>fig|6666666.356861.peg.30
MRELGFLLSLKNQLSAPLGRAQQSVEQFANRSADALARVAVGAAGLWGVAQGVKGLLDPA
NDVKKALDELSTRNVSTQSLDAVYQSAQAFSTAYGKSAAEFVASATVIRSSIAGITDTEL
PRYTTGLNTLAVATKSSAEGAASYMNDMASNFSTVAKRMGNIPFAEMMASKGAYMVQNFG
TSLDEIKELVKSSKGTGTQMGVGMDEQFSVMGMLKQTKGTEAGGIYDAFLKSAVEGGKQL
GLSFTDAQGKMLQFPDILQKLQGKFGSSIEGNIKAQAALNKAFGDGAQALTATWGQADKL
RQHMRDMGNTQGLDRATEMAKKMADMWERLDKVWERIRVSIGMRLIPAISPLGNTVIAIG
EKFAKWLDMFPNIARWLGYVALSTLAFAAAGATANIVFGASRFIWTGLLPLWSLGTKSLA
LVTGQLNVMTSIGTKATTAMNWLRSSFIVTKVAAWAAAIGVNAVIWPILAIIAAIALVVI
AVVKFWHPIKAFFNGFISGFSEASGALAPLSPLFDLLGAAIGIVWQGIKALFGSFSELLT
PIAYSSEELAGVTSAGEMCGRIVAEAIGWILAPIGWVVEACRVLDGVFADLWSSIQLGWE
MAVNFFAGLSPVAAFGGFVDAIKNIFSGLWASLMDSFTQTYNFIAQGLNYLPGINIDLKP
TSGSTLAAPAGITAPPMQNGGISKTLQTNNQSTANTRKTEIASVNIYPPNGATFTSIAES
QELAAG
>fig|6666666.356861.peg.31
MSDALYFDLLITDGDFTLNTGNEPQLCNNRVSIAQDVVHRLIESGLVKQLVAERSPVLRS
DIMLRMELLTEEDTRLVPGTVVIRDNGRGNYFIDAETYDFGPISVSEPL
>fig|6666666.356861.peg.32
MSNRPNPDYERILAEQGMPVTDKQIRAEFDEVVADAGMITNTSRMSPFWRLITAIVTAPV
MWLKNALVNTVMKNLYLATASGAFVDVFAWAVNLERKGAAGARGVILFTKSDPSITAVVP
AGTQIQTERINGTVYRLTTDADFTIDAGISSALIPVTATGAGSGHNLAPGYYRILSVGVD
NIEQVVNDDDWLTAPGADVESDDELRDRVRNQFNLPGQYHIDAVYRGAIAQIAGLTTDRI
FFQHDAPRGPGTANVFLLLDSGVASQPFIDTVNDYVMAQGHHGHGDDVLCMPLPEFDVPL
GVTVYLKNYENFTIQELQALRVNVLDLIRCAFRQNTDYDVKKTWPYSRFSFSALAGECHQ
YFPVIESITFSESDIVSDLSIPRLSGVSVVFKNV
>fig|6666666.356861.peg.33
MSEFKTWLDSQPLPPWMDKGEPIKLFTAVKQFWLKTYDWVQFPLRQFDAETCDVALLDAM
AYQRDIQRFNGEPLALYRKRVKFAFINAVDAGSVAGFINIFRRLDIGDVTLAERQPAHDW
DVILVQLDDEQLGTYNTLMMDLIRQYGRTCRRYHFDVTNADISRIRAAEFSHDAAFYAVD
VDTVHGLVEGRTPTNAPAFTSSTEYYTASQ
>fig|6666666.356861.peg.34
MAQSIVTRAFEAWNVKKTLDGQPAVPDQIVFALIPNQDEDQAVSRDEGMPDAAAIKHRAA
ITQSGVLNTNAVVYSVVLDTAIGDWDYNWIGLVDSQTQTVLMIVHVRTQQKIKTQNGRQG
NSLTRNLAMQFDGAAEATQINVSAQTWQIDFSARLYGMDDALRVALLDYYGPAAFLGDGF
NVSVAGTQAMVAPGVGYVGGLRAVLDAAEQLAVSANTGVWVDVSRQGTVTGAWENRVTLR
TAAELADYTDENGYAHYIAKVATITAGQVVDNRMASPVYLLDKRFLQIDAAAEKYAPLKS
PKLIGAPTAPTASQLTSNSQIATTEFVKAAILALVNDSPADLDTLKSLAEAVNNDPDFSK
KVLSALTGKLEKDKNGSDINDVGVFLSNIGAVSLNTFQVITGKKLLSADDDVLTIKPTAN
GQRAYIQFNNAQSTEAIAFVGMRYGNNEQALTFEHRSGSSIRLVDGEVSLHGLPRVTTAA
QGTNTTQIASTEFVQSAINDGAGIPLPWPQAVAPTGWMKCAGQSFNKSEYPKLSLAYPSG
VLPDLRGEFIRGWDDARGIDAARVLLSAQGDAIRNITGEIWTTAQNLQFLGENLQSSGVF
ELLHEFGVGAIADGAGDSCPSRMRFDASRTVPTASENRPRNIAFNYIVRAA
>fig|6666666.356861.peg.35
MSNYSTQIKNAELNESGLAINAGWITVYHVNSATREYQSASYEYVMQGVGLPADSYADEP
ELPPVGQALRRTDDGKAWEAVPDYRGQTVYSMNTRQAQIVTQFGELPDNVTLLKPATEFD
VWNGKKWVIDKAAQAAAALKAAQLELATRKAAATSRINELTYAIDLDIATDDEKTALTAW
QKYAVLLSRIDVNAAKIDWPEAPQ
>fig|6666666.356861.peg.36
MWHEKRLAIPANMRPITCSTVVVHPWTFGVGQTVESGVFLSPPNAVNTLAGKLAGTPANH
DVVIFMITAPTIEQFITLLTAAAAVFPLPDLTQVQRRARSALSLAVTKMQRPMMAGSLPA
AVPLSFSTARSASTAQAMQQAIGQASGAGMADIADALAGFAAQRQTLLAAAGETLQQLQG
MSVPIWALEVSGSVETALLDMREDIPNPDAVLTLCMMFVGEDLGPLREMVTER
>fig|6666666.356861.peg.37
MNQIIVLALDGEAILLKNILVSPSMQIQDKDQSGQASSTASAEQGIKGKELRVSGLIPFA
EKTQLTRLFALAEAKSADGSMKRYRVANEVAQAIKFREATFSGAIDAAPQTDKMAWLVNF
TLKEFFSVAERKAAQASAKGGAGTSAGATAQTASGTGNADEGEEKLSWFESVLKKIDNKI
GPAGEQT
>fig|6666666.356861.peg.38
MKPIIALRLAGDDIPVSGLNLVLELNKCGLGFVTALTDRDVTGELVRLDLGYNTSVYRWF
TGFVERCAPAENGAQRLFIRELVGVFERHWPISLQHPTLRDVIKQLESSTSMRFSLPAAR
YVDTPIPHFTHSGSGYLLLANLGRAFAIPDYTWFQLPDGEVYVGSYADSRFADSPVDVPN
EFSTAGGAGNTQTLPVIPAIRPGVIVNSRRITKVAIDNDEMSLTWTPLNASGKPAQKPPA
QRQIEQHYPELSAGLHLPRLARVMSTNDSAALGDQSDPFRPRYAVNLQLMDENGNPAADT
PEYHAVPLPVPMAGAEGGMFQYPPAGSVVEIGFAEGRPDKPVIRQTMQDGMALPDIKPGE
QLQQQRAGVSQRVTTDGSWQRETDQTIQERSSQRHVTSDAETRTTTTRTTTVNGTDTTTV
LGTHKLLAGAVVALADGDYAIGTSANMLIRSSKDRNDYVGQNYHSEVAGALTERIAGIRR
SVAAQQELIAPSIRLGNDQLNVLTLLTDTLDVLHTLAQQTANHTHNNTGTPLNAEAINGT
GQRATALSEKYGPFIA
>fig|6666666.356861.peg.39
MSFRDRSTIARAGVLSPHTEAPARRKARYTAPACTIWIMKILQKKSGANHTASPRGGWGS
GVWALLHGTQGFAAFCKIRRMTPA
>fig|6666666.356861.peg.40
MQTLPTTLSPCKPRPHWISRISAKITTSKFVHKKSDENRK
>fig|6666666.356861.peg.41
MPLLDYIKKYYNGNQASFARLTGVQPAQVTQWLEKGFIVVDHTLYSPRRKLGI
>fig|6666666.356861.peg.42
MTELNEKLANAWQGFSKGEWQDNVNVRDFIQKNYTPYEGDESFLAGATKATSALWDSVME
GIKQENRTHAPVDFDTNVAATITSHDAGYINKGLEKIVGLQTDAPLKRALIPFGGIKMVE
GSCKVYGRELDPQLKKIFTEYRKTHNQGVFDVYTPDIMRCRKSGVLTGLPDAYGRGRIIG
DYRRVALYGIDYLMKDKFAQFTSLQSKLENGEDLEATIRLREEIADQHHALSQIKEMAAK
YGCDISSPATTAQEAVQWTYFGYLAAVKSQNGAAMSFGRVSTFLDIYLDRDLKAGKITEE
EAQEMIDHLVMKLRMVRFLRTPEYDELFSGDPIWATESLAGMGLDGRTLVSKTSFRFLNT
LYTMGPSPEPNMTILWSEKLPQSFKNYAAKVSIDTSSLQYENDDLMRPDFNNDDYAIACC
VSPMIVGKQMQFFGARANLAKTMLYAINGGVDEKLKMQVGPKSEPIKGDVLNFDEVMERM
DHFMDWLAKQYVTSLNIIHYMHDKYSYEAALMALHDRDVFRTMACGIAGLSVAADSLSAI
KYAKVKPIRDEDGLAIDFDIEGEYPQFGNNDSRVDELACDLVERFMKKIQKLNTYRGATP
TQSVLTITSNVVYGKKTGNTPDGRRAGAPFGPGANPMHGRDQKGAVASLTSVAKLPFAYA
KDGISYTFSIVPNALGKDDNVRKANLAGLMDGYFHHEASIEGGQHLNVNVMNREMLLDAM
ENPEKYPQLTIRVSGYAVRFNSLTKEQQQDVITRTFTQSI
