# Supplementary material for: May the Phage be With You? Prophage-Like Elements in the Genomes of Soft Rot Pectobacteriaceae: Pectobacterium spp. and Dickeya spp
Source: Front Microbiol. 2019 Feb 14;10:138. doi: 10.3389/fmicb.2019.00138 (PMC6385640; doi:10.3389/fmicb.2019.00138)
Supplement: Supplementary file 1 [file Data_Sheet_1.ZIP › Supplementary_prophages_MULTI_AA_FASTA/FASTA MULTIPROTEIN SEQUENCES/phiPa3.txt]

>phiPa3

MNVDIIGDLDDSVRLQRYMNFAKFISLLDNREIFLCKTSLFEDELEGGFTVIDEMLSDGS
AAILDNVVNNLLPTVNKQTLEEREERNKISADVMKHVEEEPYHTVFGDIEKKDFSHQELH
ERIKDFIDVCCWHSNEKESMAMWKIYGEDDFAVCVITDVGNIKRSIIKNKEYKILIAKVK
YLIYEDEHFKQEHPLAQYMHKTDFYSYENEVRIIGYDPTSNIYEERKASGTRIGVNLQEL
VQEIRVSSTAPDWFLGLVRSICKKFSLDVQVCRSGINIKHSYYNKK
>fig|6666666.356862.peg.2
MAIKCPKCRATAKTRTSVELSPLVRRSYHQCQNMMCGYCFTSMTHIDEPLNETRPAPGAR
VPPNVFPRSHCGENQLDLGV
>fig|6666666.356862.peg.3
MSIMDTVGVISGRLDEYSPRPAFMVRVGDKQVTELNDRLMSLSLTDNRGFEADSLELVLD
DADGKLALPERGAKVTVALGWANGPLISKGTFTVDEIAHRGPPDQLTISARSADFRETFN
VKREYSWHNVTVGFLVSAIASRYGLKAGVTERLAKLELDHADQTNESDISFLTRMAEMVG
AIATIKNGMLLFIVPGQAVSQSGKPLPAITITRSSGDSHSFRVADRDAYTGVTAYWLDLN
FGKTKTTKVKNKRKTSTPTKKKAPASSSKEGNYLEGTEGNVYVMRSTFKTEQAAKRAAAA
KWSKLQRGAAEFSMTLARGRADLYPELHARMSGFKTVIDNADWIITRCVHDINQSGFTTS
LEFEVKITNWAADDNDD
>fig|6666666.356862.peg.4
MATNYHHGVTVRETTDLSTIINDIDSAVIGVVCTADDADADTFPLNEPVLLTRVASVLGK
AGKTGTLHTTLKCISDQASPQTVVIRVADAANAQAEGNEPKPTQDQLVIGGSDANGRYTG
LYALLSAEARIGVRPRVLAVPELDTQAVAAQLAVMAEKLNAFAYVSAHDCATIAAAKTYR
ENFSQRELMVIWPDFIAYDTAKGESVTVPAPAFAVGLRAKIDAETGWHKVLSNVAVNGVL
GLSKDVYFTLQGTDTDADELNSNGITTLIKQNGFRFWGSRTCDRETYLFESYTRTAQILA
DTIAEAHFFYIDKPLTPSLAKDIVDGINRKLTALVTAGRLLGANCWYDKETNTGETLRTG
KLTIKYNYTPVPPLEHLDLVQEFTDEYFATFANTFSG
>fig|6666666.356862.peg.5
MSLPKKLKYFNLFIDGDNYFGQVPEVTPPKLTRKTEDYQAGGMPGFVAIDFGFDAGALDM
EITLGGLDANLLKKWGVATADGMQTRFAGSYQDETTGEAVPCEIQTRGRFTDLDPGSAKV
GEDTAHKYTLKNTYFKLTISGEEVMEVDVLNMIYKVAGVDMLEKHRANVGL
>fig|6666666.356862.peg.6
MTEKQNNIVILQNPITRKGGDVKKVTITGALKQAGSLRGLKVYDVMTSDVDSLLTLLPRI
TSPALTKEELTTMDTWDFCQLSNAVATFLQPSSPANETDAVTA
>fig|6666666.356862.peg.7
MADIAAIFHWLPSAMDAMPVDELLAWRSRAAVRSGNSE
>fig|6666666.356862.peg.8
MTDRNLNIRVAFSAINNMARPVSAARSGTAALADQIRATQNTLNGLGRQASSFDRLSAAS
AKTTRELEQAKAKAAAMRAEFGAASTRTDEQNAALKRQRELIRQLSTAQTNETEQLKQLR
TELARHGVILDRSRRATDQISDQTARYNRQLAEQQRRLAAVTQARTRYDRMQQTASNLRS
TGTMAIGASAAGAYVGARMMAPSLQSDKSGAVIAAQNAEASSMGTQYSRMIKGINSDGVS
DDLAHIANTLSAVRSSLGALGEVGSAELDRITRKALDMQSVLGGDTAEHIQIAAIMMKNG
LAASSDEAFDLMAAGMQRVSSQMRGELPEILHEYSTHFRNMGYSGSEAMTLLVNMAQQGK
FALDKTGDAVKEFSIRGSDLSKASVAAYDTIGLNAKRVASAIASGGAQARNAMQKTAQGL
LKIKDPAERANAAIALFGTPIEDLSIDQIPNFLSALANTTDQFSNVSGTADRMGSTLRDN
LSGDIDKLGGALSGLRFAIFENDSGVLRKLAQGATALVNSVREWVTANPELAQTLLVVVG
GALALTAAIGTVSLATGILMGPFSKLQLGLSLLSGGKGIGTVTSMFSRLSGVMTGSLSST
RAWGGILTSIRSGIGGIGGIAQSAGRSLLMAFTQPGAALSALGNGVRMLATSGFSALSGS
GMAVFNILRTGLMLLLSPIGLIGVAIIAAGVLIYKYWEPIKAFFSGYFSGLVAGLEPVKQ
SFSALSPIFDGIGRAISGVWDWFTKLFEPVNASSESLKQCTDAGRVFGEVVGVAIGGVVT
VILKVAEGIGWILEKLGVIPEAANAAVSASNAMNGAIPQKGDEPKKPVMYVWDKKQKKMV
AQEWKPQPPKEADAVIKTGEAAKQPAGESNTPKPKGALQDLTGSNPTTAKTGSKATTEEK
KDPNKLGDIVFKNVPPAVMLANGYRESQVMPAQPKIPLLERVKQTAGLLAASVLPFTVQP
VGADVPAINSPAAQMRTAMSAGMANTDKYEINITIQDARSLDEDKLVARLRREIDDIERR
KQSRQRSQLTDHV
>fig|6666666.356862.peg.9
MMMILGMFVFMRQTTPYQSLSHDSTWRHVKNDRVGKSPHYQYIGAGEDKITLSGELYPEI
TGGDVSLNVLQTMAYTGKAWPLIEGTGNIYGMYVITNINETRSEFFTDGKARHISFTLNL
ERVSEDLREMLGDMDIGLSL
>fig|6666666.356862.peg.10
MSNYSTQIKNAELNERGLAINTGWITVYHVNPATREYQSASYEYVMQGVGLPADSYADEP
ALPPVGQALRRSVDGKTWEVVQDYRGQTVYSTETRQAQTVAQFGDLPEGVTLLKPVTEFD
MWNGKKWVIDKAAKAAAALKTAQQELAARKAAATARINELTYAVNLDIATDDEKAALAEW
QKYAVLLSRVDVSATAIEWPMVPDEELIVTADQ
>fig|6666666.356862.peg.11
MSAKYLVLLTNIGAAKLANATALGSRLNITQMAVGDGGGILPTPSPAQLTLINEKRRAAI
NTLSTDPQNPSQIIAEQVIPENEGGWWIREIGLFDDDGNLIAIANCPETYKPQLQEGSGR
IQTVRMILIVSSTDAVTLKIDPSVVLATRSYVDNAIDTHERGRKHPDATLNAKGFVQLSN
ATNSDSEALAATPRAVKAAVTTANNAATAADNANTNANGRVPSGRTVNGKALTADIALNA
VDIGAYTKAETDNQVGTALTAANNANTNANGRVPSGRTVNGKALTADIALNAVDIGAYTK
AETDTQVGKVLTAANNANTNANSRVPSGRTVNGKALTADIALSAAEVGALAKDQNGADIP
NKPLFLSNINAVSTDTFQVITGKKLLSADDDALTIKPKAQGQRAYIQFNNAASDTAIAFV
GLRYGADEQGLTLEHRSGASIRIADGAINFYGLPHGATAPTGTNTTQLASTEFVQNELAA
TAGMPRPWPRATAPTGWLKCNGQSFDISAFPRLAAAYPAGVLPDLRGEFMRGWDDGRGVD
SGRALLSAQSDAIRNIVGEIWTSAASQQFLGETLSSSGVFELLYEFAVGAIPDAAGNSCP
TRMKFDAGRTVPTANENRPRNIAFNYIVRAA
>fig|6666666.356862.peg.12
MNNSLLPVGSSELEIAAAKACAELSRTPIPLRQLCNPDSCPANLLPYLAWAFSVDRWDEK
WPEIIKRQAIKDAYFIHRHKGTIGALRRVVEPFGYLIRIIEWWQYGGEPGTFRLDIGVQD
SGITEEVFNELERLIADAKPASRHLLGLNINLDTQGAAYVAATSYSGDTLTVYPYFPETI
TVSGLEVTVAALHLIDNVSVNA
>fig|6666666.356862.peg.13
MSGLIDLSLLPAPDVVEALDYETLYAERKAMFIALFPLEKRDAITRTLALESDPITKLLQ
LSVYHELLLRQRVNEAASANMLAYAAESDLEQLAANFNVQRLVITATDTEAIPLIDAVME
SDADLRTRAQQAFEGLSVAGPTAAYEFHARSADGRVADASAVSPSPATVTVTVLSRDGNG
SASNALLQVVNAALNAENVRPVADRVTVQSAVIIPYDITATLYFYPGPEAEPIRITAEAR
LQAYITAQHRLGRDIRRSAIFAALHVEGVQRVDLGSPAEDIVLDKSQASYCANWTLNSGG
SDE
>fig|6666666.356862.peg.14
MSNEKYIGMNASTGRAIADDEHISQSVRDILITPVGSRVMRRSYGSQLFSLIDEPQELAI
KLKITSAIYSALMRWEPRITPTKITLETRGAGLVAVTLQAKRTDNMAAFSATVSLQGA
>fig|6666666.356862.peg.15
MTTNEFDRLLHNLIRIGTVIDVDHARHLARVETGGNTTDWIRWGVARAGDAKTWWPLSVG
EQVVMVAPGGDLEIAVIVFSLYSNQHSAPSNTPKVHTTVYPDGASETYDANTSTMTVKGV
KNVIVEAAESITLDTPKVICTQHLSTQTLSVEKGGTMRGDITHTGGQISSNGVVVDSHTH
GGVQRGGSKTDGPQ
>fig|6666666.356862.peg.16
MMSQNDALFQELDGYLQSVVEHLAANQRRRLSRQIATGLRKRQQQRIAQQKNPDSSSYEG
RKKQTRRTQGGVRFMWKGEARELRNWHSSKGRSGERMITGFDVGRGGLRSFLRADIDRYL
SINVSSVSAAPARKEKMFRKLRTVRFLRIETSPNSAAVGFSGQAGIIARIHQFGEADKIG
RSSVRYPIRELLGLTPPDLDWVADIITNFIQPD
>fig|6666666.356862.peg.17
MLKAELLRKAISEQVPWLRENPDQLVVYVQKGNAISTGARSASFEYRYTLEVLAMDYPHS
IDTLMVPILMWARIYQPDLLLNPERRKTGITFEADLLSNSTADLLIRIQADEAVIVTRND
AGEINIRHRADPPSDPMEGMDGWSLLTNGDVANMVVHDSTAGQ
>fig|6666666.356862.peg.18
MSGKVIATLAAALLFITAIALADHYRQESQRLSGEVATLINERDSTSRIISNQQRTFQIF
NTLSREAEHDKRRIQQDADTRSQTINQALAGQVCSDEFVPDGAAVPLLDYANRLRADSVR
SPASEPNRTDSNTAAAGRDSQ
>fig|6666666.356862.peg.19
MLPEALKQKIIPVVTACALVIATVFVGFFEGKENAAYRDIAGVWTICYGHTGDVKAGDYK
TSAECEALLQQDLKPAFHAIDRLVTVPLSELQRAALASFIYNVGAGAFERSTLLKKLNRG
DLTGACNELRRWNKAVGQVWQGLTNRREAERVLCLEKL
>fig|6666666.356862.peg.20
MGLTTDRVASAITYLLATLIATAGRMTLSDWATLIGIAIGLLTFWVNRNHKKNIERDQVQ
RTDLMRELVRKVDHENLPETLDALRVMNGQDTGRRGRDVT
>fig|6666666.356862.peg.21
MEVRAQQNDTVDLLCWRYYGRTDGVTEGVYAANPGLCERGPLLPAGLLVTLPDVTAATQQ
EIIQLWD
>fig|6666666.356862.peg.22
MSLIATEPVRPATQDTINDGDAKVTSQAFWPVIVLSALRRAMRLDGQVTTDRLMDKAIEA
VAHVNGQLSDWRGSQEQRGFASLSDVKSEGADEIDQINGESVLVWRYRRAVYSITKALLI
EGYRDIDTTREGEKHAEALSSQIDTLWRDGRWAIRDILGVNRGMAELV
>fig|6666666.356862.peg.23
MLTPAQRHFQTVMAQRHGKSNGGDVEHTAYEQQLHRLRMDKSRLSQVQSAATKAELKREL
LPDYQGWVNGVLAADSGQADEVLTTIMIWSIDAGLTSDALRIADYVLRHRLPMPDQYKRT
VATTLVDEICDPALAVFKADTSRAPLPAALLLQLEQLTAGEDMPDQVRAKLYKTLGYTLR
LDANELSAARDWLQRAVTLFDGIGVKRDIELLGRALKKATEAETENTDAPPTPPADNPAD
NPVAKAARAPRKSTAAKASRTTTPRARKSAS
>fig|6666666.356862.peg.24
MKNETRVLYDAYINRQADLNSVQPAHVTQQFSISPSVQQKLEDKVQQSSELLQKINITGV
SDQEGQKLGLGISGPVSSSNTSTTDRREPKSVHTMDDDKYRCEQTNTDTFISYPQLDMWA
KFPDFQQRISNQIIKRKALDRIMIGFNGTSRADKSNLATNPLLQDVNIGWLEKYRRHAAQ
RVMKNIKVTSRDDENKVIAKGDYGNLDAVVYDAINSLLDEWFKTSQDLVVICGRQILVSK
EFPLINAINTNNPNSEALAGQLLVSRKAIGNLPTFIAPFFPDGSMLITPFSNLSIYWQED
KQRRAVRDEPERNRIATYESSNDAYVIEDYGTGCLIEGITFAEAAPVAPVEG
>fig|6666666.356862.peg.25
MPISKPFLAAVEGATCDGRMLERVHISQMAKNFNKQVRGARVNLEHIRGYSPTSDFRAYG
DVEEVSEFEIQDGPLKGKLALQIKIDATDDMVALNTKRQKIYPSIEIHPSFADTGEAYLM
GLGMTDDPASLGVGILEFNAKCGGKGPLDGRKTSPECFFTAADTPITLEFEDGAPTGDAG
RNFFSRITELLTGSQQRFNKENGELKQAVELIAQSQRDLLDKTEAFSALQTQNTELKGNV
STLTQSLTELKAQLAGQDGNFSQRPPASGGNQQSNVVLADC
>fig|6666666.356862.peg.26
MNLLSDIRNEAKSLYWQAYSIPQIAQRLGVSNNTLYSWRRRDKWDDSTPIQRAQERTEVR
YLRLIEKDDLTPHDFKTIDLLGRQMARFSRDERKDQEKETRKKAPKNHFTDEQIAQLRAL
VLGSLYEHQKRWYKKRKQRNRAILKSRQIGASWYFAREALLDALETGTNQIFLSASRAQA
YQFKRFIQLLASSIGVELKGGDAIVLSNGATLYFLGTSAATAQSYTGNLYFDEFFWVSNF
LNLRKVAAGMATQKGLRRTYFSTPSSEEHEAYTFWTGDFFNKSRPKAERVEIDVTHKVLK
KGLLCGDNIWRQIVTIHDTLEQGFDLVDLDEIKSENSPDDFENLYACRFVSVGERAFDYT
ALINCGVDGYNDDVWPDWRPYTQRPLGNRPVWIGYDPSGDSGTGDSAGLSIVSPPAVPGG
KFRVIEVRQLRGMTFEKQAEVIKELTHQYNVQFIGIDSTGNGSAVHQLVVKFFPAAVKYQ
YSPSVKRELVLKAQMLIRAGRFEYDAGMMELARSFMTVRKFVTQGGMTSYASDRTKGSSH
GDIAWATMHALHNEPIGSESGGNDGFIQEF
>fig|6666666.356862.peg.27
MSRKKHYSHTASQRSPAAQTPVTGELIQQPIESLQSFSFGDAQPIMDRRDLLDCMECARN
GRWYEPPISTYGLARMFDVAVHHQSPILFKRNVIMSCYEPHPLLSRQDASAFVLDWLVFG
NAYLELRKNRIGQPLKLKHTHAKYTRRGENLDQYWFVTYYANDHEFEPGSVFHVKSPSIH
QEIYGTPEYMAVIQSAMLNGEATLFRRNYYINGSHAGVIVYLTDPITNNADVEQLKKSLK
DARGGGAFKNLFVYAAGGKKDGLQILPFSQIAAKDEFTGIKDATRDDMLAAHRVPPNLMG
IMPNNAGGFGDVEKAAKVFAINELMPIMESLKELNDWLGIEVLRFKPYALADSAM
>fig|6666666.356862.peg.28
MNTLVLALALISGYLYVVSSVSARYIFKRSEGWSAYFYVAAWGVVFTVCAWIFCSALSVL
GAFRWLYNLLLFNEFFDKDSLNKVFPLSPATEFKFTDFKFALFCISSMLLAFGSGRMMRW
YTCKNANRRIEALIKAVHSDPYESMLIEAAVRKFPVIITLSTRKFYVGIVSCPEFEHGRA
EYLQLLPLLSGYRDKDDLTITVTTNYRRHYIDNGIGGGFDDGRLSLDDFRVLVPKDTIEG
ISFFDTATYVKLKEKEQSDKAQSA
>fig|6666666.356862.peg.29
MSEQWAYPWNAPRPAISPYQGIAESFTSSVVNTPEPHPAVEQHLKRLVSRAAFSDLDFEQ
AVARLDYFEPNSTLLTMRRQFAEAVRDEHQAALQNWMETPEGVEARLLEQPFFIRDTYRK
KIEWLRANREPRHVSAFFMGTVKKALLRLDAVRAKQGVRDGFTSELASYWRARWQHLAEF
TKHEAINAGHAIAASITEMFETECGNTLPADMTNDEIQALFWHLGYEMLALRVTPPCWGV
IICDNESKKRICSAILRIISPDWWGRKLWRLRCEWRENQFRAIGVIHKKRMPYVSIDALN
QWQEQRRKNREFFKAHELVDEDGNVASLENMVYASVSNPVIRRHELMTRMAGVEMVAISR
SDEGVFLTITCPSRYHATIQSGHQNPKWDTSSPRQGQRYLCKTWAKAMSKLNRRGLRPYG
FRVAEPHHDATPHWHVLLFMPPEDRKEITEILREYFIAVDRAELGRNTGARFKAKRLDPK
KGSATAYVAKYISKNIDGYALDGERDNETGKPLRETARFAMAWASQHNIRQFQPFGLPPV
TVWRELRKLANQLTAVQKEAGTFRRGAAQLGDPAMDAVLASADAGCFATYIEKQGGVLIP
RELYTVRIAYEDADEQNDYGETPEKIFGVFSPRLGELSRICTRLVKWKIRKKQVADAGTN
DSAGRGLVVTSPTGDAWSSVNNSTGDEKISISEPADREIGSASEPEITDFEHITDTERRG
LLNRLRSKPPDRRHKEHSSTTQTIKATEKQTVSKRSDDWRASIADFACSLGWDISAGELR
RLETGNAITLAGYAYVASADGCLCRTPTSKQKDVEYQDKAADLLQRIAVLREAS
>fig|6666666.356862.peg.30
MIDPRCFYDDTINVISVSGGKDSLAQWLLAVENGVSHIPAFADTGHEHPQTMEYLDYLES
KLGKIRRVHADFSRQIAGKRKFIAEKWPITLVSECGFTDEQAANIIATALDTLHPTGIPF
LDLCMWKGRFPSTKRRFCSTELKHEPIRLQVVEPIIDAGFEVVSWQGVRAEESASRALLS
EWENGFDLGPRLSIYRPILHWKHADVFALARRYGVKPNPLYEQGCSRVGCMPCIHARKSE
LAEIFRRWPEEVERVARWERLVAACSRRQNSTFFPSTNDPKKSERRIECISVESHGIHTY
RDWALTTRGGRQFDLLGEVVDPMVCNSVYAGVCE
>fig|6666666.356862.peg.31
MIRPFIKWAGGKTRVLPDLLPLLPKGDCLIEPFVGGASVFLNTDYPSYVLADINPDLINL
YQCAAYDTERLIATARELFNSGNNADAYNGNRLSFNYQKSNPSTVTAALFLYLNRHGFNG
LCRYNNAGDFNIPFGKYRKPYFPEHEIRLFAEKANDTKTVFSVADFRKTLTIKGINKSTV
IYCDPPYLPASDTANFTQYHHASFTHDHHRDLAAVLLSVNLSRGVPVVISNSDTPATREI
YQHYQFHEIAVQRSISASGITRGAAKEVIGVLKTCDGCGDESDSDVLPGYWESEENPIPL
>fig|6666666.356862.peg.32
MRNAEVREIKVDLNEALIELLKKARLEEKKDQHWSFAQRLAALAIHAQQKELSAAEVIEL
LHKEAERFEHSSQEIIV
>fig|6666666.356862.peg.33
MANTEAVRAVPLSIAARTDGLNHIAMLRGKHFNTNSEKDMCRFIDDMRDKIDGDYHQNMR
VLSAIFELADIDKERRNLKFNELITEEKAKLIKAMNKLKAVVSLFPKHLIL
>fig|6666666.356862.peg.34
MISTARLLKEKSPSPQENKGWLELPNGQRFQPTPAQAYFAPWSKKPYMPAPKQKRRWFAR
LMGIAA
>fig|6666666.356862.peg.35
MGEDNKGLVFLGIDNALIKLSEHTSIYRGFSIIRCPRTATNPITRYRISQGDQSFGLFDA
LGQATSYINELHGMRD
>fig|6666666.356862.peg.36
MADGVYEVRYPVDAVPYQKFAELIGKSDAAVKGMIDAGKLPLVPWVNPENPNPRRAENWV
FIPEFNRAMRDAYMNRPKEQRDAWLLWLGL
>fig|6666666.356862.peg.37
MIPNKINIRSLVTPDKDTDDFHVLHKPAPPEEKDDEE
>fig|6666666.356862.peg.38
MNKQPTEYEINFRIWYSYWLERMTETLNRRIDVSINAITLTLGSAIFATSHFSWLFGGII
AVLSGFRIAWQYGQKAESAKQQVKRYSALIDDLPAITIDEARARLAMLEEFDSAALNSLC
NPARNGASISLKLKHRETLSFAEKAISLLAGSTPR
>fig|6666666.356862.peg.39
MTFDEKLKAIRSAEHLSQSQFAVITEISVSTLKKVEAGYHDPGWTILSKITQHPRFQKYT
LWLMTDKTAPEAGQIAPALAHIGPDSTQSGHSEKQTG
>fig|6666666.356862.peg.40
MAIKKLDDGRFEVDIRPIGRNGKRIRRRFDKKTEAVAFERYTLSRTDKKEWQHGYGVEHR
QLSELVALWWLYHGQNVKNGLIEHRHLKRTIAQMNDPEICRINKRSILEFRTMRLTGGIS
SSTINRDMYRLSGMFSALIKLEIYAGENPLKGLPPLPEKQPAVTFLTEAEIARLLSVLDG
DAYRLAVLCLSTGARWGEASTLRAEQVVSSRVTFMETKNGKNRTIPISEEVSQIIKTRET
GKLFKVDYPAFCEQIRAVKPDIPKGQASHILRHTFASHFVMNGGNLVALQQILGHASIQQ
TMTYAHLAPEYLQNAITLNPLRGKSGI
