# Supplementary material for: May the Phage be With You? Prophage-Like Elements in the Genomes of Soft Rot Pectobacteriaceae: Pectobacterium spp. and Dickeya spp
Source: Front Microbiol. 2019 Feb 14;10:138. doi: 10.3389/fmicb.2019.00138 (PMC6385640; doi:10.3389/fmicb.2019.00138)
Supplement: Supplementary file 1 [file Data_Sheet_1.ZIP › Supplementary_prophages_MULTI_AA_FASTA/FASTA MULTIPROTEIN SEQUENCES/phiPc2.txt]

>phiPc2
MELKDYQNGVLDKLDYYLKTLSESKEEAEDFVAFQKMKGKDARINDYAKDAWEQLVQERR
IDLLKDKSGHFVPAPYVSRFDGLEQPIPNVCLKVPTGGGKTLLGVAAIERLQTDLFTQQT
GMVLWVVPSDAIYKQTWKQLANREHPYRQMLERASGGRVKMLEKNDAFTKRDIDENLCVM
LLMLQSSARQSKETLRMFRDSGRFTTFFPIEDDTTANEALLTQIRNLDCNDLSDYGWQEG
IAPGSVSVKQSLGNVLRLVRPVIIIDEGHKAYSDTARDTLCGFNPKFILELSATPNANGK
HHSNVLVNVSGQALKDEQMIKLPINLINEDKSEWKHTLLLAHSKLSELDRDAQQFQNETG
RYIRPIMLIRVERTGKDQRDSAFVHAEDAREYLMDKLGVNENEIRLKTSDKDELGDDDLL
SDMCPVKYIITKDALREGWDCPFAYVLTVLSKMTARTAITQMIGRVLRQPHARLTQKPSL
DECYVYTFDQDVMNAVAGVKEGLEEEGMGDVANQVKASEANKPATAVNKEILLLRERFRS
LPKVFLPRVLHRDNRCEDGYRLFDYERDILGDIDWESLLYLNVDNFQLVNDKLQRTIARI
DYKMSKDNQGELDLADPVQENIEFDANVGLDISYMVRQLTDVIPNPWQAMRVLTHTLDIL
RDNGVSEESLFTNRLELLKEMKRDIKQQVVQLSEQIFRIKLDKGDISLRLLASDNDKLNW
ELAQTLEVNVTEHEQVLRRKDGSELERSLFEKVYQNGLNSLERETAWYLDKQESVYWWHR
IAVNQREYSLQGWQKQKVYPDLLVCVEEPSSGNYRFSVLETKGEHLKGNDDTEYKRRLFE
LLTEHVKTAVDAGELTLEAASGGISFRMLMENSWSQEIVHELN
>fig|6666666.356835.peg.2
MALTDIKVRSAKPEEKEYSLTDGDGMFLLVHPNGSKYWRLRFRFGGKQHLMALGVYPEVS
LSEARQKRDEARKQVAAGIDPREHKKAVKAKQEEDEKTFEVVARAWHADNKKWSESHGER
ILKSLSDNIFPAIGSTHIADLKTRDLLAPIKSVERSGRLEVAKRLKQRVTAIMTYAVQNG
LIDYNPAQDMAGAIMPGKVEHRPALALERLPELLGRIDGYKGREFTKWVINLSLLIFIRS
SELRFARWPEIDFERALWTIPPEREPIPGVKFSERGSKMHTPHLVPLSRQALEILKKIRE
VSGHCELVFIGDHSSRKPVSEGTVNKALQTMGYDTKTEVCGHGFRTMACSSLIESGLWSR
DAVERQMSHQERNGVRAAYIHKAEHLDERRLMLQWWADFLDANRERAVSPFEFGKLTTV
>fig|6666666.356835.peg.3
MGFRQKNRRRLTSIDLSMVPGAGLEPAQRERRGILKSYTTLNKTIG
>fig|6666666.356835.peg.4
MAVSKLSSGKWLCQCFPYGRDGKRIRKQFSTRGEALSYERRLMADKKGIDTTTSNITLKD
LVQRWYDMHGKTLSSGDSRYTKLLAICERLGDPFAIDVDKNMFAVYRERRLKGEWNPKGK
AVLKEATVNREYSYLRAVFSELKRMGEWDKENPLDGIRQFKEGDQELAFLYPEEIKRLLA
ACDESDNKDLGIIVRLCLATGARWSEAQDLKQSQILPNRVTFTKTKGNKNRTVPISEKMR
SLLPKKRGALFTPAYESFKYAIKRAGIELPSGQLTHVLRHSFASHFMMNGGNILVLQQIL
GHSTITMTMRYAHFAPDHLDAAVTLNPFDSLEIDK
>fig|6666666.356835.peg.5
MNKDNNNKVVQLRDAPLPFADRMKESDNGGSGGDGMDELLKRVAKAEDSIAQIKVDLAKL
SVRSEEFATKSDLQKEMSSIHKEISAQTKWIAATIIGTAGIALAVARFLFV
>fig|6666666.356835.peg.6
MTDNNRSPLELDEIFATQTLKRERAEEKLKERLMKVTPKLFAEFLSAKGAAQHCLSCGSS
ALSVPESGSLGSADLPENASELSPEELVKSINVLVTRYVTYRYVDPTAYPRPSNCEYRVS
CINCGHVSFYRVYPVLKWIENSDKEADDE
>fig|6666666.356835.peg.7
MNKKYLLTAMSFLLCSGSFAAELNLSNDEILACKSIGDSKQRLACFDKVDKKADAPVSQK
NDANDDSNPTGDVGKWVINKEQSSLDDSWNAYVYLEAEEPIRGAFGQPIVPTLFLTCREG
KTDLYVGWDSYLGLNETQMTYRIDSKKAVTKSWTISTNNKSAFYAGKTISFIKELMSGKS
FYTTVIPYGESPVAARFDLVGLSEAIKPLRGACKW
>fig|6666666.356835.peg.8
MTVEAQGDNNRVAGRDYYEKNINIAAPESKEDLRPLVSAQRSQLNQLVKDIAEAGREDVR
FVWRRLHAELGVNGIEEITISQYSTALSFLNALHDRSREKDANKKLVSQLLRSTQQNELR
EQLTRFCHINFGTSRLIDLTRPQLQQAMGWLDERQGRPTPNASPPKVQTWQDAVNTLKAE
PRIFGAVLAAGIVLGMLLAH
>fig|6666666.356835.peg.9
MSTSKEEFLFLIGGRLREERETIGKSQSAIAEELGTTTRTWGKYERGETAPDGATLAFLS
ENYGMDTLYILTGKRTPDLGDISNDELELIKIYRAAPLAIKAAALAALTAGSSATASINV
TGSGQRVAGRDYHEGKK
>fig|6666666.356835.peg.10
MTQENHDQRSRLPRGIASKNPTPMRLSDDERNKLAALAAQESRSLSSMARLVFLRGLESF
NAQG
>fig|6666666.356835.peg.11
MAKALNINITVPTPYVSLKTYSEMTGIPLRTCEGMVSDGRIIIRPKKARMEKVEVNLIAM
LRDAITNSEI
>fig|6666666.356835.peg.12
MTEIKTNSNAKKFINIKGEGNTGCCIPYDEIKTIEDVGPSKRSRYSNGETLIKLIDGERI
TVNIPYEKVIKQLKKLPEFEILG
>fig|6666666.356835.peg.13
MLVFSGIDHALIKVSEHTSVYRGFSITRCPRTATNPITRYRVSQGDQSFGLFDALVQATC
YINELHGMRNSA
>fig|6666666.356835.peg.14
MISIARLLKEKSPSPQDNKGWLELPNGQRFQPTPEQAYFAPWSKKPYMPAPKKRRWFARL
MGIAA
>fig|6666666.356835.peg.15
MANTEAARAVPLSIAARTDGLNHIAMLRGKHFNTNSEKDMCRFIDDMRDKIDDDYHQNMR
VLSAIFELADIDKERHNMKFNELTTEEKAKLIKAMNKLKAVVSLFPKHLTL
>fig|6666666.356835.peg.16
MRNAEVKQMQVASDNALVELLNKARQEERKDQHLGFSLRLAALSIHAQKKEYSAAEVIEL
LRKEAERFEHSSQEIIA
>fig|6666666.356835.peg.17
MNHVMIDIETMGTNPNAPIASIGAVFFNPKTGELGEQFYCRVDFENDMLNGAVPDGGTIK
WWLRQSSEARAELICDDADATIIFRAVSDLSDWLTDNADNLKSLKVWANSPSFDLVIMKS
KFERLGFDIPWKYWNEQDVRTIKEVGRALGVDARPFTGTQHNALHDAINQAALVAAVMSR
LVANKPEKSCGFGWIDWNELSYRGLLARINQEIMHPLGPAVFRDQETGDQAVH
>fig|6666666.356835.peg.18
MSLRAGDKREGAEMIRPFIKWAGGKTRVLPDLLPLLPKGDVLIEPFVGGASVFLNTDFRH
YVLADINADLINMYSVAKNQTDDFLDAVLLMFKNGNSKEAYLETRELFNWANRNDTRLSY
SSSFKLLQAARFLYLNRHGYNGMCRYNKNGEFNIPHGKYKTQYLPFVEIKQFAEKANDTK
ALFVVADFCETLTSQAISESSVIYCDPPYLPASDTANFTQYHHAAFTIDHHRDLAAQLLN
LNRSRGVPVVISNSDTPATREIYQHYQFHEIAVQRSISANGITRGAAKEVIGVLKTCDGC
GRAGGGCCPDCGPCMGDATYQEMVASGAFDGGAF
>fig|6666666.356835.peg.19
MPEQWAYPWNAPRPAISIPHEIADSFPPSATNATEPHPAVEQHLKRLVSRTAFSDLDFDH
AVARLDYFEPNATLLTMRRQFAEAERDEHHAMLQHWMETPEGVEGRLLEQPFFIRDTYRQ
KIEWLRANREPRHVSAFFMGTVKKALLRLDAVRAKQGVRDGFTSELASYWRARWQHLAEF
TKHEAINAGHAIAASIAEMFETECGSTLPADMTNDEIQALFWHLGREMLALRITPPCWGV
IIGDDESKKRICSAILRIISPEWWGRKLWRLRCEWRENQFRAIGVIHKKRMPYVSIDALN
QWQEQRRKNREFFKAHELVDEDGNVASLENMVYASISNPVIRRHELMTRMAGVEMVAISR
GDGGVFLTITCPSRYHATIQNGHHNPKWDTSSPRQAQRYLCKTWAKAMSKLNRRGLRPYG
FRVAEPHHDATPHWHVLLFMPPEDRKEITEILREYFIALDRAELGRNTGARFKAKRLDPK
KGSATAYVAKYISKNIDGYALDGERDNETGKPLRETAKFAMAWASQHNIRQFQPFGLPPV
TVWRELRKLANQLTAVQKEAGTFKRGASQLADPAMDAVLASADVGCFATYIEKQGGVLIP
RELYTVRIAYEAADEQNDYGETPEKIFGVFSPRLGELSRICTRLVKWKIRKKQTVDAGAN
DSAGRGLAVTSPTGDAWSSVNNSTGDEKIVKNEPLDRDIGSTSEQEIIDFEHMIDTERRG
LLNRLRSQPPDRRHKEHSSTTQPHKENEKQTVSKRSDDWRASVADFARSMGWDISAGELR
RLEAGNAITIAGHAYIASGDGCLYRAPMKKKKDVEYQDRAATLLQRIAALREVSQS
>fig|6666666.356835.peg.20
MIHTNQTRISVVQYKIKSIYNKNNLSVNNGFEYSFSYLVRKISYLQRAVNDNSKDSIKVQ
LIKSLSWLFSLANLEKIDIENSFIRKYPTLCPYCVSSSCVCGVTDKSPVDGSYYEKAKDN
LVSNYHSVINSGQVISLEKALLIITKIYPANALIWKTHGVFFVFSKLLEEVGEIHEAYSR
LKKPHGVENKEKLMKNLEEEFADVFVWLMSVWFVTQGKENITASFDSYYEMGCPVCCMME
CECNTYSDRKPIDDEKESLISLKEGLEKLRGEIKDKSGEANLIIEKTLSSITVALDEDTN
LSVKSVIADTKTKFEKLSDVVERTENMSSNGIKIFENIAKMIGNISQLAS
>fig|6666666.356835.peg.21
MSRKKQHPRTANLRAPAAQTPVTGELIQQPIESLQSFSFGDAQPIMDRRDLLDCMECARN
GRWYEPPISTYGLARMFDVAVHHQSPILFKRNVIMSCYESHPLLSRQDANAFVLDFLVFG
NAYLELRKNRFGQPLKLKHTHAKYTRRGENLDQYWFVTYYANDHEFEPGSVFHVKSPSIH
QEIYGTPEYMAVIQSAMLNGEATLFRRNYYINGSHAGVIVYLTDPITNNADVEQLKKSLK
DARGGGAFKNLFVYAAGGKKDGLQILPFSQIAAKDEFTGIKDATRDDMLAAHRVPPNLMG
IMPNNAGGFGDVEKAAKVFAINELMPIMESLKELNDWLGIEVLRFKPYALAEGAM
>fig|6666666.356835.peg.22
MNLLPDIRTEAKSLYWQAYSIPQIAQRLGVSNNTLYSWRRRDKWDDSTPIQRAQERTEVR
YLRLIEKEDLTPHDFKTIDLLGRQMARFSRDERKDQEKEARKKAPKNHFTDEQIAALRAL
ILESLYEHQKRWYKKRKQRNRAILKSRQIGASWYFAREALLDALETGTNQIFLSASRAQA
YQFKRFIQLLASSIGVELKGGDAIVLSNGATLYFLGTSAATAQSYTGNLYFDEFFWVSNF
LNLRKVAAGMATQKGLRRTYFSTPSSEEHGAYTFWTGDFFNKSRPKAERVEIDVTHKVLK
KGLLCGDNIWRQIVTIHDTLEQGFDLVDLDEIKSENSPDDFENLYACRFVSVGERAFDYT
ALINCGVDGYNDDVWPDWRPYTQRPLGHRPVWIGYDPSGDSGTGDSAGLSIVSPPAVPGG
KFRVIEVRQLRGMTFEKQAEVIKELTHQYNVQFIGIDSTGNGSAVHQLVVKFFPAAVKYQ
YSPSVKRELVLKAQMLIRAGRFEYDAGMMELARSFMTVRKFVTQGGMTSYASDRTKGSSH
GDIAWATMHALHNEPIGSESGGNDGFIQEF
>fig|6666666.356835.peg.23
MPISKPFLAAVEGATCDGRTLERAHISQMAKNFNKQVRGARVNLEHIRGYSPTSDFRAYG
DVEEVSEFEIQDGPLKGKLALQIKIDATDDLVALNTKRQKIYPSIEIHPSFADTGEAYLM
GLGMTDDPASLGVGILEFNAKCGGKGPLDGRKTSPECFFTAADTPITLEFEDDAPNGDAG
RNFFSRITELLTGSQQRFSKENGELKQAVELIAKSQRELLDKTETFSALQAQNTELKGNV
EMLNKSLTELKEQLAGQDGNFSQRPPASGGNQQSNVVLADC
>fig|6666666.356835.peg.24
MQNETRVLFDAYINRQAELNGIQPAHVTTQFSIAPSVQQELEDKIQQSSELLQKINITGV
SEQEGQKLGLGISGPVSSSSTSSTERREPKSVHTLDDDKYRCEQTNTDTFISYPQLDVWA
KFPDFQQRISNQIIKRKALDRIMIGFNGTSRAAKSDLANNPLLQDVNIGWLEKYRLHASQ
RVMKNITVTSRDDENKVIAKGDYGNLDAVVYDATNSLLDEWFKSSQDLVVICGRQIMVSK
EYPLINAINTTNPNSEALAGQLLVSRKAIGNLPTFIAPFFPDGSMFITPFSNLSIYFQDG
KQRRAVRDEMEFNRVATYESSNDAYVIEDYGTGCLIEGITFAAAAPAKG
>fig|6666666.356835.peg.25
MLTPAQRHFQTVMAQRHGKSNGGDVERTAYEQQLHRLRMDKSRLSQVQSATTKAELKREL
LPDYQGWVNGVLAADSGQADEVLTTIMIWSIDAGLISDALRIAGYVLRHRLPMPDQYKRT
VATTLVDEICDPALAAFKADTNMVPLSADLLLQLERLTASEDMPDQVRAKLYKTLGYTLR
LDTKELSAARDWLQRAVTLFDGIGVKRDIELLGRALKKATEPEEENTDAPPPADKPAVKA
TRAPRKSTAKASRTTTPRARKSAS
>fig|6666666.356835.peg.26
MSLIATEPVRPATQDTINDGDAKVMSHAFWPVIVLSALRRAMRLDGQVTTDRLMDKAIEA
VAHVNDQLSDWRSGQAQRGFAVLSEVKPDSAGELDQINGESVLVWRYRRAVYSITKALLI
EGYRDIDTTREGEKHAEALSSQIDTLWRDGRWAIRDILGVNRGLAELV
>fig|6666666.356835.peg.27
MEVRAQQNDTVDLLCWRYYGRTDGVTEGVYAANLGLCERGPLLPAGLLVTLPDVTAATQQ
EIIQLWD
>fig|6666666.356835.peg.28
MGLTTDRVASAITYLLATLIATAGRMTLSDWATLIGIAIGLLTFWVNRNHKKNIERDQAQ
RTDLMRELVRKVDHENLPETLDALRVMNGQETGRRGRDAT
>fig|6666666.356835.peg.29
MLPEALKQRIIPVVTACALAIATVFVGFFEGKENTAYRDIAGVWTICYGHTGDVKAGDYK
TDAECDALLQQDLKPAFHAIDRLVTVPLSELQRAALASFIYNVGTGAFERSTLLKKLNRG
DLIGACNELRRWNKAAGQVWQGLTNRREAERMLCLEKL
>fig|6666666.356835.peg.30
MSGKVIATLAATLLFLAAIVLAEHYRQKSQRLSGEITTLIAERDSAERVINNQQRTFQIF
NTLSREAEHDKRQIQQDADTRSQTINQALAGQVCANEFVPDGAAVQLLDYANRLRADSLR
SPASEPNRTDGNTAAAGRDSQ
>fig|6666666.356835.peg.31
MLKAELLRKAISEQVPWLRENPDQLVVYVQKGNAISTGARSASFEYRYTLEVLAMDYPHS
IDTLMVPVLMWARIYQPDLLLNPERRKTGITFEADLLSNSTADLLIRIQADEAVIVTRNE
AGEINARHRTDPPPDPMEGQDAWGLLVKDDVASTVIHDATAG
>fig|6666666.356835.peg.32
MSQNDALFQELDGYLKSVVEQLAANQRRRLSRQIATGLRKRQQQRIAQQQNPDGSSYEGR
KRQARRIQGGVRFMWKSEVRELRNWHSSKGRSGERMITGFDVGRGGLRSFLRADIDRYLS
INVSSVSTAPARKETMFRKLRTVRFLRIDTSPNSAAVGFSGHAASIARVHQFGEADKIGR
SSVRYPIRELLGLTPTDLDWVADTITDFIQPD
>fig|6666666.356835.peg.33
MTSNEFDRLLHNLIRIGTVVDVDHVRHLARVETGGNTTDWIRWGVARAGDATSWWPLSVG
EQVLIAAPGGDLATAVIVLSLYSSQHGAPSNTPKVHTTVYPDGASETYDANTSTMTVKGV
KKVIVEAAESITLDTPKVICTQHLSTQTLSVEKGGTMRVISPTPAAKCHQMAWS
>fig|6666666.356835.peg.34
MSNEKYIGMNASNGRAITDDEHISQSVRDILLTPVGSRLMRRSYGSQLFSLIDEPHEPAI
KLKITSAIYSALMRWEPRITPTKITLETRGAGLVAVTLQAQRTDNLAAFSATISLQGT
>fig|6666666.356835.peg.35
MSGLIDLSLLPAPDVVETLDYETLYAERKAMFIALFPVEQRDAITRTLALESEPLTKLLQ
LSVYHELLLRQRVNEAASANMLAYAAGSDLDLLAANVNVQRLVITAEDTEAIPPIEAVME
SDADLRTRAQQAFEGLSVAGPTAAYEFHARSADGRVADASAVSPSPAAVTVTVLSREGNG
SASDELLQAVAAALNAENVRPVADRVTVQSANIIPYEIAAALYVYPGPEAEPIRIAAETR
LQTYITAQHRLGRDIRRSAIFAALHVEGVQRVDLESPAADIVLDKSQASYCANWVLNIGG
SDE
>fig|6666666.356835.peg.36
MNNSLLPVGSSELEIAAAKACAELSRTPIPLRQLCDPESCPSNLLPYLAWAFSVDRWDEK
WPAVIKRQAIKSAYFIHRHKGTVGALRRVVEPFGYLIRIIEWWQNGGEPGTFRLDIGVQD
SGITEEVFNELERLIADAKPVSRHLLGLNINLDTQGAAYVSATSYSGDTLTVYPYFPETI
TASGLDVVGAGVHLIDTMRVTQ
>fig|6666666.356835.peg.37
MSTKYFVLLTNIGAAKLANATVLGSHLDITHMAVGDGGGTLPTPNPAQTALINEKRRAGI
NTLSIDPVNANQIIAEQVIPENEGGFWIREIGLFDAEGDLVAIGNCAETYKPLLQEGSGR
IQTVRMILIVSSTDAVTLKIDPAVVLATRGYVDNVIDAHEKNRKHPDGTLNAKGFVQLSN
ATNSDSELLAATPKAVKAANDNANGRVPSGRKVNSKVLTADITLTAADVDAYTKAETDTR
VAAATTAANNAATAAANANTNANGRVPSGRTVNGKALSADIALGAGDVGAYTKAETDTHV
TAATTAANNAATAATNANTNANGRVPSGRTVNGKALSADIVLTAGDVGALTAGGAAAAAT
KLATARKINGVAFDGTADISVDSEWSQIKNVPAASYDVAGVVVLSSSINSNSRTIAATAQ
QLFTAHSIATNAQAKANAALPADGTAAAATKLATPRKINGVTFDGTTDINLPSDFPVGAP
VPYPSATPPAGWIKCNGQSFNKSAYPQLATAYPSGVLPDLRGEFVRGWDDGRGVDTGRGL
LSAQSDAIRNITGEFQVVDRQNYVPSGAFSYSNRSGAGISGNFVGVYHSDVSFDASRVVP
TANENRPRNIAFNYIVRAA
>fig|6666666.356835.peg.38
MSNYSTQIKNAELNDRGLAMNSGWITVYHVNPVTREYQSASYEYVMQGVGLPADSYADEP
QLPPVGKALSRSADGKAWEQVPDYRGQTVYNTETRQAQTVSQFGELPDNVTLLKPSSEFD
AWNGKKWVIDKEVQAAAALKVAQQELATRKSAATSRINELTYAVNLDIATDEEKAALTEW
QKYAVLLSRVDVSATDIEWPTAPDAELIATADQ
>fig|6666666.356835.peg.39
MMMILGMFVFMRQTAPYQSLSHDSSWRHVKNDRVGKSPRYQYIGAGEDKITLAGELYPEI
TGGDVSLNMLQTMAYTGKAWPLIEGTGNIYGMYVITSINETRSEFFNDGKARHISFTLNL
ERVSEDLREMLGDMDIGLPL
>fig|6666666.356835.peg.40
MTDRNLNIRVAFSAINNMARPVSAARSGTAALADQIRATQNTLNGLGRQASSFDRLSAAS
AKTTRELEQAKAKAAAMRAEFGAASARTDEQNAALKRQRELIRQLSTAQTNETEQLKQLR
AELARHGVILDRSRRATDQISDQTARYNRMLAEQQRRLAAVTQARARYDRMQQTAGNLRS
TGAMAIGASAAGAYVGARMMAPNLQSDKSGAVIAAQNAEAPAMGSQYSKIIKGINSAGVS
NDLAQIASTVSAVRSSLGALGDVGEAELDRISRKALDMQSVLGGDTAEHIQIAAIMMKNG
LARSSDEAFDLMAAGMQRVSTQMRGELPEILHEYSTHFRNMGYSGSEAMTLLVNMAQQGK
FALDKTGDAVKEFSIRGSDMSKSSIAAYDAIGLNAQRASSAIASGGAQARNAMQQTAQGL
LKIKDPAERANAAIALFGTPIEDLSIDQIPNFLSALANTKDQFSDVSGTAERMGSTLRDN
LSGDIDKLGGALSGLRFAIFENDSGVLRKLAQGATALVNSVREWVTANPELAQTLLVVVG
GALALTAAIGTVSLATGILMGPFSKLQLGLSLLSGGKGIGTVTSMFSRLSGVMTGSLSST
RAWGGILTSIRSGIGGIGNIAQGAGRSLLMVFTQPGAALSALGNGVRMLATSGFSALSGS
GMAVFNILRTGFMLLLSPIGLIGAAIVAAGVLIYKYWEPIKAFFSGYFSGLVAGLEPVKQ
SFSALSPIFDGIGQAISGVWDWFKKLFEPVNASSESLKQCTEAGKVFGEVVGMAISGVVT
VILKVAEGIGWILEKLGVIPEAANAAVSASNAMNGAIPQKGYESKKPVMYVWDKKQKKMV
AQEWKPQPPKEADAVIKTGEAAKPPASEGNKPKQTGVLQDLTGSNPKTEKTGSTAKTEEK
KDPNKLGDIVFKNVPPAVMLANGYRESQVMPAQPKIPLLERVKQTAGVLAASVLPFTVQP
AGADVPAINSPAAQMKTAMSAGMASTDKYEINITIQDARSLDEDKLVARLRREIDDIERR
KQRRQRSQLTDHV
>fig|6666666.356835.peg.41
MADIAAIFHWLPSAMDAMPVDELLAWRSRAAVRSGNSE
>fig|6666666.356835.peg.42
MTEKQNNVVILQNPITRKGGDVKEVTITGALKQAGSLRGLKVYDVMTSDVDSLLTLLPRV
TSPALTKEELTAMDTWDFCQLSNAVATFLQPSSPASETGAVTA
>fig|6666666.356835.peg.43
MSLPKKLKYFNLFIDGDNYFGQVPEVTPPKLTRKTEDYQAGGMPGFVAIDFGFDAGALDM
EITLGGLDAGLLKKWGVSTADGMQTRFAGSYQDEATGEAVPCEIQTRGRFTELDPGSAKV
GEDTAHKYTLKNTYFKLTISGEEVMEVDVLNMIYKVAGVDILEKHRANVGL
>fig|6666666.356835.peg.44
MATNYHHGVTVRETTDLSTIINDIDSAVIGVVCTADDADADTFPLNEPVLLTRVASVLGK
AGKTGTLHTTLKCISDQASPQTVVIRVADAANAPAEGNEPKPTQDQLVIGGSDANGRYTG
LYALLSAEARIGVRPRVLAVPELDTQAVAAQLAVMAEKLNAFAYVSAHDCATIAAAKTYR
ENFSQRELMVIWPDFIAYDTAKGESVIVPAPAFAVGLRAKIDAETGWHKVLSNVAVNGVL
GLSKDVYFTLQGTDTDADELNSNGITTLIKQNGFRFWGSRTCDRETYLFESYTRTAQILA
DTIAEAHFFYIDKPLTPSLAKDIVDGINRKLTALVTAGRLLGANCWYDKETNTGETLRTG
KLTIKYNYTPVPPLEHLDLVQEFTDEYFATFANTFSG
>fig|6666666.356835.peg.45
MSIMDTLGAISGRLDEYSPRPAFMVRVGDKQVTELNDRLMSLSLTDNRGFEADSLELVLD
DADGKLALPERGAKVTVALGWANEPLISKGTFTVDEIAHRGPPDQLTISARSADFRETFN
VKREYSWHNVTVGFVVSAIASRYGLKAGVTERLSKLELDHADQTNESDISFLTRMAEMVG
AITTIKNGMLLFIVPGQAVSQSGKPLPAITITRSSGDSHSFRVADRDAYTGVTAYWLDLN
FGKTKTTKVKNKRKTSTPAKKKEPASSSKEGNYLKGTEGNVYVMRSTFKTEQAAKRAAAA
KWSKLQRGAAEFSMTLARGRADLYPELHARMSGFKTVIDNADWIITRCVHEISQSGFTTS
LEFEVKITDWAADDNDD
>fig|6666666.356835.peg.46
MINATPVYNDSNTNRLRGCHGDQMSKVPRNCKNTYQRRT
>fig|6666666.356835.peg.47
MTHIDEALNETKPAPGACVPTNIFPRSHKGENQLDLAL
>fig|6666666.356835.peg.48
MGINSLDKIKCCLKGLCCLTPFCCGIYAATMYFIAGNIWSGLGSLLTGIGISWGITISFM
LGRLELNMNSLWFGLCTALGVIGVFAGSKVFDHRYIEVRQELTSAFLNAPLHCNSDLSEL
MIKGAEHCSTQLLSDMMDFSSQMSKAIHLDPVSSLVDSTYSVGQDKKVDRCLVDYVVLKK
QCPNAFSMVEKKFPELLH
>fig|6666666.356835.peg.49
MCNVVDRRKAVFLCLKKGKWQQDGSRVAAAFRMSSDNGH
