# Supplementary material for: May the Phage be With You? Prophage-Like Elements in the Genomes of Soft Rot Pectobacteriaceae: Pectobacterium spp. and Dickeya spp
Source: Front Microbiol. 2019 Feb 14;10:138. doi: 10.3389/fmicb.2019.00138 (PMC6385640; doi:10.3389/fmicb.2019.00138)
Supplement: Supplementary file 1 [file Data_Sheet_1.ZIP › Supplementary_prophages_MULTI_AA_FASTA/FASTA MULTIPROTEIN SEQUENCES/phiPcc1.txt]

>phiPcc1

MNELLNVNEQRDNDELDYNQVITSEWTQLIATTSQKSFNLLRAISEQKASDFADKFYSYM
LKDQEASLFLSSQQVHDRLHGSMSKWIADILTNTGEHLVDLINHQKKIGQIHARIGIPVD
LVERGARRLKWHLYEDIAQVAEDKALCFDAMRFASISMDIAIEIMSKTYSQSHDLAAKNE
ESYRLFSILENASMERERQNASLLNWENAFIFSVATGTPLSSIQDLSDSEFGLWFNHKGK
SSFSNIQGIRTIASIITETDEYIRGYSTTALLTQQDYAPLLKAVRSKIYKINMLLGSLFD
EVQKLESGKDTLTLLLNRRFLPTILRHEISLAMHSSTPLSIAMIDIDHFKTVNDTYGHAA
GDNILKRIAEVLYESTRNSDYVFRYGGEEFMIVLIETPKVAAHTIIERLRKKIQDHPIHL
QNGESITMTISAGIAVYSGHPDYECLIKAADDALYQAKANGRNRIEYAQEE
>fig|6666666.357187.peg.2
MQRQQVSSSRIYSIGYDPKTHSLEIEFHNKEIYQYVGVPESIYKKFMSDAVVSKGRFFDG
VIKDKFLCRKIR
>fig|6666666.357187.peg.3
MIASDIQGANSLFAQTNKHAIVPDEDTFKIALEKAKESGQISRHEPSAKVEPQRSKAAQE
FMDWVSMSHEERLFFSVLASMGISKEQYEAMPLEERMALDLKVQERIKEMAEQDQQLA
>fig|6666666.357187.peg.4
MLVLILFKSMVPGAGLEPAQRERRGILKSYTTLNKTIG
>fig|6666666.357187.peg.5
MSVSKLPSGKWLCQCFPYGRDGKRIRKQFSTRGEALSYERRLMADKKGIDTTTSNITLKD
LVQRWYDMHGKTLSSGDSRYTKLLAICERLGDPFAIDVDKNMFAVYRERRLKGEWNPKGK
AVLKEATVNREYSYLRAVFSELKRMGEWDKENPLDGIRQFKEGDQELAFLYPEEIKRLLA
ACDESDNKDLGIIVRLCLATGARWSEAQDLKQSQILPNRVTFTKTKGNKNRTVPISEKMR
SLLPKKRGALFTPAYESFKYAIKRAGIELPSGQLTHVLRHSFASHFMMNGGNILVLQQIL
GHSTITMTMRYAHFSPDHLDAAVTLNPFDSLEIDK
>fig|6666666.357187.peg.6
MTDENTSENDKSSGNNKVAETINAVTGLTQSVPVYQDLIQPAAQELGKGLAVIAKSINVA
LSPLSVMVWGYEKIQDQFMPKVAEKLKNTKPEDIITPKPNVAVPAIEALRYTADDESLSD
LFAGLLSSAMDKNKAETAHPAFVEIIKQLTSDEAKIVSIFLPPRPIPLVDVQIVKKDVLG
FTPYFSNYSLIHEDVNLEHPELLPTYINNLCRLGLSKVPDDGSKYIDEKIYLPIENSPFI
KKLIAKPAVDGKSFSIKHKVFMITELGHQFYRACVK
>fig|6666666.357187.peg.7
MTVEAQGDSNRVAGRDYYEKNINIAAPQTKEDLRPLVSAQRSQLNQLVKDIAEAGREEAR
FVWRRLHAELGVNGIEEITISQYSTALSFLNALHDRSREKDANKKLVSQLLRSTQQNELR
EQLTRFCHINFGTSRLIDLTRPQLQQAMGWLDERQGRTTPNALPPKVQTWQDAVNTLKAE
PRVFGAVLAAGIVLGMLLAH
>fig|6666666.357187.peg.8
MKMLANIIIAYINKDRRAKCILIKDGHEMPVEAPTTQELMALIDKIQSQDNSDQ
>fig|6666666.357187.peg.9
MFMLLIVPESFSGKCRTFFYVIKAAFRVFNPNFRILFSPVDNHTDLEEVTSVCDCVPIYL
RVRLEDPERLARAINELRREKAESSRD
>fig|6666666.357187.peg.10
MSTSKEEFLFLIGGRLREERETIGKSQSAIAEELGTTTRTWGKYERGETAPDGATLAFLS
ENYGMDTLYILTGKRTPDLGDISNDELELVKIYRAAPLAIKAAALAALTAGSSATASINV
TGSGQRVAGRDYHEGKK
>fig|6666666.357187.peg.11
MTQENHDLSAQSNTGDRAVGAEIEAQKRPKIFSAGLSDDELIEFLRDLINTLEARKYFND
RPKELRASADAAEKELTRLNTLINVSVDQHS
>fig|6666666.357187.peg.12
MDLNLTNAFRVFENTIKNVVSHLNVNDNERFGYELEHYISNRSFIIFKLDVMLFEYRESL
DKHRLALFGKNALIHYLVNKKNISLTEAKNIEFHDAIVILWDDISDYKISDEIISYINRS
YSFSNHDISIYYERYKGYSYDEWDANYADRRLR
>fig|6666666.357187.peg.13
MTVISEQRSRLPRGIASKNPTPMRLSDDERDKLAALAAQESRSLSSMARLVFLRGLESFN
SQG
>fig|6666666.357187.peg.14
MAKALNINITVPTPYVSLKTYSEMTGIPLRTCEGMVSDGRIIIRPKKARMEKVEVNLIAM
LRDAITNSEI
>fig|6666666.357187.peg.15
MEKNRLVFFGIDHALIKVSEHTSVYRGFSIIRCPRTATNPITRYRVSQGDQSFGLFDALG
QATSYINELHGMRDSA
>fig|6666666.357187.peg.16
MISTARLLKEQSPSPRQENKGWLELPSGQRFQPTPAQAYFAPWSKKPYMPAPKKRRWFAR
LMGIAA
>fig|6666666.357187.peg.17
MANTEAARAVPLSIAVRTDGLNHIAMLRGKYFNTNSEKEMCRFIDDLRDERFYDGNRKDR
KSTHSDNMRVLSAIFELADIDKERHNLKFNELTTEEKAKLIKAMNKLKAVVSLFPKHLIL
>fig|6666666.357187.peg.18
MRNAEVKQMQVAGSDVDVLVSLLGKARLEEKKSQHWEFSQRLAALALYAQQKGYSAVEVI
ELLRKEAERFEHSSQEIIV
>fig|6666666.357187.peg.19
MNNVMIDIEALGKKANAPVGSIGAVFFHPVTGELGERFYCRVDFENDMLNGAVPDGDTIK
WWLRQSSDARAELISDDATPIWGALSEFSDWLTDYAESLETLHVWANSPSFDCTILKTAF
ERTDIDVPWNYWNERDVRTMKEAGFAIMDMGRFLSTAETIGVKHNALDDAISQVALVSAV
MSRLVQNSGGEL
>fig|6666666.357187.peg.20
MIRPFIKWAGGKTRVLPDLLPLLPKGDRLFEPFVGGASVFLNTDFPRYVLADINADLINT
YQIAQEATQIFIRTARELFENGNSSAEYYRNRKTFNAIHDDERLLKAALFLYLNRHCYNG
ICRYNNAGFFNVPFGDYKKPYFPEAEIKLFAEKANDTTTCFIAADFRKVLAAKAINENSV
IYCDPPYLPASDTANFTQYHHAAFTREHHHDLAGGLLNLNRSRGVPVVISNSDTPATREI
YQHYQFHEIAVQRSISANGITRGATKEVIGVLNARKLRHA
>fig|6666666.357187.peg.21
MRKAPTEVPKGLIRPSFPPSPPMTIIALENARRAQVLAIEISVSEQRREDLTQLVLSEIS
DFFAGIGQPGEPETPEEMQTVLMARVQSVFSGSGTLK
>fig|6666666.357187.peg.22
MAEQWAYPWNAPRPAISIPQGIADSFSPFATNTTEPHPAVEQHLKRLVSRAAFSDLDFDQ
AVARLDYFEPNATLLTMRRQFAEAERDEHQATLQNWMETPEGVECRLLEQPFFIRDTYRK
KIEWLRENRESRHVSAFFMGTVKKALLRLDAVRAKQGVRNGFTSELASYWRARWMHLAEF
TKHEAINAGHAIAASIAEMFETECGNTLPADMTNDDIQALFWHLGREMLALRVTPPCWGV
IIGDNESRNRIYSAILRITNADWWGRKLWRLRCEWRENQFRAIGVIHKKRMQYVSIDALN
QWQEQRRKNREFFKAHELVDEDGNVASLENMVYASVSNPVIRRHELMTRMAGVEMVAISR
SDEGVFLTITCPSRYHATIQSGHQNPKWDTSSPRQGQRYLCKTWAKAMSKLNRRGLRPYG
FRVAEPHHDATPHWHVLLFMPPEDRKEITEILREYFIAVDRAELGRNTGARFKAKRLDPK
KGSATAYVAKYISKNIDGYALDGERDNETGKPLRETAKFAMAWASQHNIRQFQPFGLPPV
TVWRELRKLANQLIAVQKEAGTFKRGTAQLADPAMDAVLASADAGCFATYIEKQGGVLIP
RELYTVRIAYEEADEQNDYGETPEKIFGVFSPRLGELSRICTRLVKWKIRKKQAADAGAS
DSAGRDLAVTSPAGDAWSSVNNSTGDEKVSISEPADREIGSTSEPEITDFEHMTDAELRG
LLNRLRSQPPDRRHSEHSSTTQPHETTEKQTVSKRSDDWRARIADFARSLGWDISAGEVR
RLETGNAIALAGYAYVANGDGCLYRAPTKKQKDAEYQDRAAALLQRIAVLRGGGFQ
>fig|6666666.357187.peg.23
MAISPIQKQLAELEKKVEILDSIIDVAKTSGGRITDDGKNLIYILRNAGMNKTDIAKLLD
VSPAALTKYD
>fig|6666666.357187.peg.24
MRCIDLGQSRRCSVIDVLKMAFMRFYADVKKPGNLAAVRSAV
>fig|6666666.357187.peg.25
MSRKKQHPRTANLRAPAAQTPVTGELIQQPIESLQSFSFGDAQPIMDRRDLLDCMECARN
GRWYEPPISTYGLARMFDVAVHHQSPILFKRNVIMSCYEPHPLLSRQDASAFVLDWLVFG
NAYLELRKNRFGQPLKLKHTHAKYTRRGENLDQYWFVTYYANDHEFEPGSVFHVKSPSIH
QEIYGTPEYMAVIQSAMLNGEATLFRRNYYINGSHAGVIVYLTDPITNNADVEQLKKSLK
DARGNGAFKNLFVYAAGGKKDGLQILPFSQIAAKDEFTGIKDATRDDMLAAHRVPPNLMG
IMPNNAGGFGDVEKAAKVFAINELMPIMESLKELNDWLGIEVLRFKPYALAEGAM
>fig|6666666.357187.peg.26
MNLLPDIRTEAKSLYWQAYSIPQIAQRLGVSNNTLYSWRRRDKWDDSTAIQRAQERTEVR
YLRLIEKDDLTPHDFKTIDLLGRQMARFSRDERKDQEKETRKKAPKNHFTDEQIAELRAL
VLESLYEHQKRWYKKRKQRNRAILKSRQIGASWYFAREALLDALETGTNQIFLSASRAQA
YQFKRFIQLLASSIGVELKGGDAIVLSNGATLYFLGTSAATAQSYTGNLYFDEFFWVSNF
LNLRKVAAGMATQKGLRRTYFSTPSSEEHEAYTFWTGDFFNKSRPKAERVEIDVTHKVLK
KGLLCGDNIWRQIVTIHDTLEQGFDLVDLNEIKSENSPDDFENLYACRFVSVGERAFDYT
ALINCGVDGYNDDVWPDWRPYTQRPLGNRPVWIGYDPSGDSGTGDSAGLSIVSPPAVPGG
KFRVIEVRQLRGMTFEKQAEVIKELTHQYNVQFIGIDSTGNGSAVHQLVVKFFPAAVKYQ
YSPSVKRELVLKAQMLIRAGRFEYDAGMMELARSFMTVRKFVTQGGMTSYASDRTKGSSH
GDIAWATMHALHNEPIGSESGGNDGFIQEF
>fig|6666666.357187.peg.27
MPISKPFLAAVEGATCDGRTLERAHISQMAKNFNKQVRGARVNLEHIRGYSPTSDFRAYG
DVEEVSEFEIQDGPLKGKLALQIKIDATDDMVALNTKRQKIYPSIEIHPSFADTGEAYLM
GLGMTDDPASLGVGILEFNAKCAGKGPLDGRKTSPECFFTAADTPITLEFEEEAPAGEAG
KNFFSRITELLTGSQQRFSKENGELKQAVELIAKSQRELLDKTETFSALQAQNTELKGNV
ETLNKSLTELKEQLAGQDGNFSQRPPASGGNPQSGIVLADC
>fig|6666666.357187.peg.28
MKNETRVLYDAYINRQAELNGVQPDHVTKQFSVAPSIQQKLEDKVQQSSELLQKINITGV
SDQEGQKLGLGISGPISSSNTSSTDRREPKSVHTMDDDKFRCEQTNTDTFISYPQLDMWA
KFPDFQQRISNQIIKRKALDRIMIGFNGTSRAAKSDLAANPLLQDVNIGWLEKYRLHAAQ
RVMKNITVTSRDDENKVIAKGDYGNLDAVIYDAVNSLLDEWFKSSQDLVVICGRQIMVSK
EYPLINAINTNNPNSESLAGQLLVSRKAIGNLPTFIAPSFPDGSMFVTPFSNLSIYWQED
KQRRAVRDEPERNRIATYESSNDAYVIEDYGTGCLIEGITFAAAAPAQG
>fig|6666666.357187.peg.29
MLTPAQRHFQTVMAQRHGKSNGGDVEHTAYEQQLHRLRMDKSRLSQVQSDATKAELKRAL
LPDYQGWINGVLAADSGQADAVLTTIMIWSIDAGLISDALRIAGYVLRHRLPMPDHYKRT
VATALVDEICDPALAAFKADASLAPLSAELLLQLEQLTNGEDMPDQVRAKLYKTLGYTLR
LDANELSAARDWLQRAVTLFDGIGVKRDIELLGRALKKATEPEAGAENTDVPPKPPADKP
ADKPAAKATRAPRKSTAAKASRTTTPRARKSAS
>fig|6666666.357187.peg.30
MSLIATEPVRPATQDTINDGDATVTSHAFWPVIVLSALRRAMRLDGQVTTDRLMDKAIEA
VAHVNGQLADWRNSQEQRGLAVLSEVKPDGADEIDQINGESVLVWRYRRAVYSITKALLI
EGYRDIDTTREGEKHAEALSSQIDTLWRDGRWAIRDILGVNRGLAELV
>fig|6666666.357187.peg.31
MEVRAQQNDTVDLLCWRYYGRTDGVTEGVYAANPGLCERGPLLPAGLLVTLPDVTAATQQ
EIIQLWD
>fig|6666666.357187.peg.32
MGLTTDRVASAITYLLATLIATAGRMTLSDWATLIGIAIGLLTFWVNRNHKKNIERDQAQ
RTDLMRELVRKVDHENLPETLDALRVMNGQETGRRGRDAT
>fig|6666666.357187.peg.33
MLPEALKQRIIPVVTACALAIATVFVGFFEGKENTAYRDIAGVWTICYGHTGDVKAGDYK
TDAECDALLQQDLKPAFHAIDRLVTVPLSELQRAALASFIYNVGTGAFERSTLLKKLNRG
DLIGACNELRRWNKAAGQVWQGLTNRREAERMLCLEKL
>fig|6666666.357187.peg.34
MSGKVIATLAATLLFLAAIVLAEHYRQKSQRLSGEITTLIAERDSAERVINNQQRTFQIF
NTLSREAEHDKRQIQQDADTRSQTINQALAGQVCANEFVPDGAAVQLLDYANRLRADSLR
SPASEPNRTDGNTAAAGRDSQ
>fig|6666666.357187.peg.35
MVCCWLHWRAPIKIKRSFDRLNNKESNNMLKAELLRKAISEQVPWLRENPDQLVVYVQKG
NAISTGARSASFEYRYTLEVLAMDYPHSIDTLMVPVLMWARIYQPDLLLNPERRKTGITF
EADLLSNSTADLLIRIQADEAVIVTRNESGEINVRHRADPPPDPMEGQDAWGLLVKDDVA
NTVIHDATAG
>fig|6666666.357187.peg.36
MSENLFIELEKELQSLIGTTKPSYRKKLARKLGMAIRLDQQKRIRQQKNVDGSSYAPRKK
KLRRTQLGIRFLWNGEARTLSNWRSSKTSSGRMITGFDVDKGAVRSFNRDDIERYLEINR
SEKRQTVKRDYPMFRKLRTAQFLYAKAYPNAAIVEFKGKAADIARQHQYGLMGTVSALTK
VRYPQRELLGVSPSEKVKLLNLVYHDLMDELRK
>fig|6666666.357187.peg.37
MNSNEFDRLLNNLIRIGTVVDVDHSRFLARVVTGGNTTGWIRWCVQRAGDAKTWWPLSVG
EQVLMASPGGDLETAVIVLSLYSNQHSAPSSTPKVYTTDYPDGASETYDANTSTMTVKGV
KNVIVEAAESITLDTPKVICTQHLSTQTLSVEKGGTMQGDITHTGGQMSSNGVVVDSHTH
GGVQRGGSQTDGPQ
>fig|6666666.357187.peg.38
MSNEKYIGMNASTGRAITDDEHISQSVRDILITPVGSRVMRRSYGSQLFSLIDEPQEPAI
KLKITSAIYSALMRWEPRITPTKITLETHGAGLVAVTLQAQRTDNLAAFSATISLQGAR
>fig|6666666.357187.peg.39
MSGLIDLSLLPAPDVVETLDYETLYAERKAMFIALFPVEQRDAITRTLALESEPLTKLLQ
LSVYHELLLRQRVNEAASANMLAYAAGSDLDQLAANVNVQRLVITAEDTTAIPPIEAVME
SDADLRTRTQQAFEGLSVAGPTAAYEFHARSADGRVADASAVSPSPAAVTVTVLSREGNG
STSDELLQAVDAALNAENVRPVADRVTVQSAVIIPYEIAATLYVYPGPEAEPIRIAAEAR
LQTYITAQHRLGRDIRRSAIFAALHVEGVQRVDLESPAADIVLDKSQASYCANWVLNIGG
SDE
>fig|6666666.357187.peg.40
MNNSLLPVGSSELEIAAAKACAALSRTPIPLRQLCNPDACPLKLLPYLAWAFSVDRWDEK
WPEVIKRQAIKDAYFIHRHKGTIGALRRVVEPFGYLIRIIEWWQNGEAPGTFRLDIGVQD
SGITEEVFNELERLIADAKPASRHLLGLNINLDTQGAAYVAATSYSGDTLTVYPYFPETI
TASGLDVVGAGVHLIDTMRVTQ
>fig|6666666.357187.peg.41
MSTKYFVLLTNIGAAKLANATVLGSHLDITHMAVGDGGGTLPTPNPAQTALINEKRRAGI
NTLSVDPVNTNQIIAEQVIPENEGGFWIREIGLFDADGDLVAIGNCAETYKPLLQEGSGR
IQTVRMILIVSSTDAVTLKIDPAVVLATRGYVDDAINAHEKSRKHPDGTLNAKGFVQLSN
ATNSDSELLAATPKAVKAAVTAANNAATAAANANTNANGRVPSARKVNGKELTADIALIA
ADVGAYTKAETDTRVATATTAANNAATAAANANINANGRVPSARKVNGKALTADIALTAT
DVGAYTKAETDTRVATATTAANNAATAAANANTNANGRVPSGRTVNGKALSADIALGAGD
VGAYTKAETDTRVTAATTAANNAATAATNANTNANGRVPSGRTVNGKALSADIVLTAGDV
GALTAGGTAAAATKLATARKINGVAFDGSADIIVDSDWSQIKNVPAASYDVAGVVVLSSS
INSNSRTIAATAQQLFTAHSIATNALAKATAALPADGTAAAATKLATPRKINGVAFDGTS
DIDLNGSRVWISGEYTPATSTPIVVSHGLVGINPLHCRCDVLVKCVVAEGEYRAGEFAIN
PMTLFMQQGVAHPYSLLPALNAGTVQLNIMHYLAASFKTSTIGNQQLNMANWRCILRIFY
>fig|6666666.357187.peg.42
MDIQYWKHKDGWIYIGNEMEGARPATDEEINIHQRTVYLPDVVSHAVSS
>fig|6666666.357187.peg.43
MGSFSNQNGSSNNQLHGLTIFRFIAAFYVFVFHCQIRYPLDVPHFITRVINNGAVGMSFF
FVLSGFVMAWSARNGIRSDYVKARISRIYPAYIFMGIISLPFLFDVESGKLIPSLVLYFT
GMQSWIPDSFFSWHFGGSWSVSTELFFYMVFPLILPLVNKNPKASLLIAYIVTSLIIPFV
MVFGNSDKMPYFYISPIHRLPEFVIGMALGAMYINGFQLTLKKHKLLLVGFSLLILLFVS
PVGNYGFMKRNFATVLATASLVFVFACSKIEINSLTRPFVWLGKISYSFYLMQIPIILFF
VKYPSVFFGMENYQVWIVVGVFNLMMATISYYLIEEKFISKIKRMSFA
>fig|6666666.357187.peg.44
MMMILGMFVFMRQTAPYQSLSHDSSWRHVKNDRVGRSPRYQYIGAGEDKITLAGELYPEI
TGGDVSLNVLETMAYTGKAWPLIEGTGNIYGMYVITNINKTRSEFFNDGKARHISFTLNL
ERVSEDLREMLGDMDIGLSG
>fig|6666666.357187.peg.45
MTDRNLNIRVAFSAINNMARPVSAARSGTAALADQIRATQNTLNGLGRQASSFDRLSAAS
AKTTRELEQAKAKAAAMRAEFGAASARTDEQNAALKRQRELIRQLSTAQTNETEQLKQLR
AELARHGVILDCSRRATDQISDQTARYNRMLAEQKRRLAAVTQAQARYDRMQQTASNLRS
TGAMAIGASAAGAYVGARMMAPNLQSDKSGAVIAAQNAEAPAMGTQYSKIIKGINSAGVS
NDLAQIASTVSAVRSSLGALGEVGEAELDRISRKALDMQSVLGGDTAEHIQIAAIMMKNG
LARSSDEAFDLMAAGMQRVSTQMRGELPEILHEYSTHFRNMGYSGSEAMTLLVSMAQQGK
FALDKTGDAIKEFSIRGSDMSKASVEAYDAIGLNAQRASSAIASGGAQARNAMQQTAQGL
LKIKDPAARANAAIALFGTPIEDLSIDQIPNFLSALANTTDQFSNVSGTAERMGSTLRDN
LSGDIDKLGGALSGLRFAIFENDSGVLRSLAQGATALVNSVREWVTANPELAQTLLVVVG
GALALTAAIGTVSLATGILMGPFAKLQLGFSLLTGGRGIGPATGMFSRFRNMITGSLSST
RAWGGILTSIRSGIGGIGNIAQGAGRALLMVFTQPGAALSALGNGVRMLATSGFSALSGS
GMAVFNILRTGFMLLLSPIGIIGAAIVAAGVLIYKYWEPIKAFFSGYFSGLVAGLEPVKQ
SFSALSPIFDGIGRAISGVWDWFKKLFEPVNTSSESLKQCTEAGKVFGEVVGMAIGGVVT
VILKVAEGIGWILEKLGVIPEAANAAVSASNAMNGAIPQKGHESKKPVMYVWDEKQKKMV
AQEWKPQPPKEADAVIKTGEAAKPPAGESNKPKTGALQDLTGSNPKTEKSGSTATTEEKK
DPNKLGDIVFKNVPPAVMLANGYRESQVMPAQPKVPLLERVKQTAGVLAASVLPFTVQPA
GADVPAINSPAAQMKTAMSAGMASTDKYEINITIQDARSLDEDKLVARLRREIDDIERRK
QRRQRSQLTDHV
>fig|6666666.357187.peg.46
MADIAAIFHWLPSAMDAMPVDELLAWRSRAAVRSGNSE
>fig|6666666.357187.peg.47
MTEKQNNVVILQNPITRKGGDVKEVTITGALKQAGSLRGLKVYDVMTSDVDSLLTLLPRV
TSPALTKEELTTMDTWDFCQLSNAVATFLQPSSPANETGAVTA
>fig|6666666.357187.peg.48
MSLPKKLKYFNLFIDGDNYFGQVPEVTPPKLTRKTEDYQAGGMPGFVAIDFGFDAGALDM
EITLGGLDAGLLKKWGVSTADGMQTRFAGSYQDEATGEAVPCEIQTRGRFTELDPGSAKV
GEDTAHKYTLKNTYFKLTISGEEVMEVDVLNMIYKVAGVDMLEKHRANVGL
>fig|6666666.357187.peg.49
MATNYHHGVTVRETTDLSTIINNIDSAVIGVVCTADDADADTFPLNEPVLLTRVASVLGK
AGKTGTLHTTLKCISDQASPQTVVIRVADAANAQAEGNEPKPTQDQLVIGGSDANGRYTG
LYALLSAEARIGVRPRVLAVPELDTQAVAAQLAVIAEKLNAFAYVSAHDCATIAAAKTYR
ENFSQRELMVIWPDFIAYDTAKGESVIVPAPAFAVGLRAKIDAETGWHKVLSNVAVNGVL
GLSKDVYFTLQGTDTDADELNSNGITTLIKQNGFRFWGSRTCDRETYLFESYTRTAQILA
DTIAEAHFFYIDKPLTPSLAKDIVDGINRKLTALVTAGRLLGANCWYDKETNTGETLRTG
KLTIKYNYTPVPPLEHLDLVQEFTDEYFATFANTFSG
>fig|6666666.357187.peg.50
MSIMDTLGAISGRLDEYSPRPAFMVRVGDKQVTELNDRLMSLSLTDNRGFEADSLELVLD
DADGKLALPERGAKVTVALGWANEPLISKGTFTVDEIAHRGPPDQLTISARSADFRETFN
VKREYSWHNVTVGFVVSAIASRYGLKAGVTERLSKLELDHADQTNESDISFLTRMAEMVG
AITTIKNGMLLFIVPGQAVSQSGKPLPAITITRSSGDSHSFRVADRDAYTGVTAYWLDLN
FGKTKTTKVKNKRKTSTPAKKKEPASSSKEGNYLKGTEGNVYVMRSTFKTEQAAKRAAAA
KWSKLQRGAAEFSMTLARGRADLYPELHARMSGFKTVIDNADWIITRCVHEISQSGFTTS
LEFEVKITDWAADDNDD
>fig|6666666.357187.peg.51
MINATPVYNDSNTNRLRGCHGDQMSKVPRNCKNTYQRRT
>fig|6666666.357187.peg.52
MTHIDEALNETKPAPGACVPTNIFPRSHKGENQLDLAL
