# Supplementary material for: May the Phage be With You? Prophage-Like Elements in the Genomes of Soft Rot Pectobacteriaceae: Pectobacterium spp. and Dickeya spp
Source: Front Microbiol. 2019 Feb 14;10:138. doi: 10.3389/fmicb.2019.00138 (PMC6385640; doi:10.3389/fmicb.2019.00138)
Supplement: Supplementary file 1 [file Data_Sheet_1.ZIP › Supplementary_prophages_MULTI_AA_FASTA/FASTA MULTIPROTEIN SEQUENCES/phiPpa1.txt]

>phiPpa1

MSNNTVGGWSAFRDVDNADKSFFESVLNGLVGMKYTPIFVATQIVSGTNYSFLSKAIGAF
PNAQLNMTLVRIYKPLSGEAHITSIEKIEP
>fig|6666666.356863.peg.2
MRNVKLDNSDLLAYFDTVQKLKKQPSMDEYRKEYFRLREDDSVPQYKLREYYSAHTELRR
LDRKRKSLMDFFIEELNPISFSTANTSAKSSGDLDKFYESRLYGKAIVEKSDEEIVSLII
KQRTEAALEFQRSVEQSLEQLSSISSDLGTLNTKRRKMAI
>fig|6666666.356863.peg.3
MLKYAKLTDRGDALEHSMAALAAAISDPSRVKMLCALMDGRAWTATELSVVADIAASTAS
AHLSRLVSEGLITCLSQGRHRYYRLAGTDIAGLIENMMGVSWRSTSSAKINTPSSLRVAR
TCYDHLAGEISVHIYDFMIAEGWVTSDGASMTPSGQEQFRELGIMSKPKTRRKTCCGCLD
WSERRFHLGGEAGAAFFTHCEQKGWLTRIPGFREVTITASGKMAFKKLFGLNT
>fig|6666666.356863.peg.4
MYDIHVVLKNTPGELAALGAVLGQNGIGLEGGGVFTIGDKAHAHFLVEKGDAAKAVLENA
GFQVESVCRPLIRKLKQERPGELGEIAATLAEKGINILCQYSDHANQLILVTDNDRVASK
TTEKWAVVPE
>fig|6666666.356863.peg.5
MIAVLFEADVVPTQQVRYLQLAAELKPLLADIDGFISIERFQSLTTSEKILSLSWWRDEE
AILLWKQNVLHKAAQAEGQKSIFSFYRIRIAHALRDYSSETRGQTDV
>fig|6666666.356863.peg.6
MIDEFHVMFMYRNIQAEAATTDIKTLNQLLKKFRKVVAERREEYYQEIGEKKAQKLRAKR
LQLLLEKMGCDRVSPEDLYH
>fig|6666666.356863.peg.7
MKEIVLNSYDKTKNVLVANILQGFCDEIYNIHESDPETAIHIMSWGELSEVIYDVIITRE
IMKYSIKNDASGINKNDLKDEILHWHLEHIIELVFKNINQDENQDPVYWKLKVTVV
>fig|6666666.356863.peg.8
MTNKMSVVVSVLCDGPPEVMNTIQERFEIFVAITGYSVEEIIDDKNILEELNRFINNELV
DDLWLEYSCVITNIGYNN
>fig|6666666.356863.peg.9
MSKEKISINKSTELFYELACRSFAASWNMFMEVNGDGDANDYLDAPDFMSPFIIHVIDHI
QNNFERFTAQEGNSGDINQVNFELVAAMLVEYSENFRK
>fig|6666666.356863.peg.10
MNNQEMESIKELSTKTFYAMTKYLYVAGMLIYKDQGDHELVASIMLDNNRTESYLSHVKD
YLAKRFDGHMEEAGKRERLIYVDMDKVILEMKSVHIKALLFGMS
>fig|6666666.356863.peg.11
MVQIVVNKKQRLIRLPEVIRRTGFGKTWIYTLIKAGRFPSQVKTGLRSIAFIESEIDTWI
EKIISDSRPVSE
>fig|6666666.356863.peg.12
MPKAEIVEALSEWFDVSRYDVLKDLTLEQIYAELERRIFAYKARQQWETAGEENQMLAIY
HDAQIRSGKVIHETKWVSDSHMLAHSYAVRPMTRNSLFNYGRAMYRLENSDQKDDVSVSS
EYISEYLKQGGLNPTNKMLIEIDLDEASSDDLAEHLKVLITQWQKHLKAPKPPEKDFRFG
HKTFQKILDYKIIPLMDLIGWEQLNNQKIPYPVLAGILHTDMRYARGSEQIKDTDYPLAY
DFLNNDNYFKSLNDFFIKNMHVKSSDILAVIGMNDKPEDKKKTRDSR
>fig|6666666.356863.peg.13
MSTATDFKTLLDNIKIDNAGQISKRYGRITKVLNQYFYDIDSKTANSLQVGSYGRFTGIR
GISDLDMLYFLPATEWPRFRDKQSYLLQVVKTEIKKAYKNTDIRGDGQVVVVKFKNQEVE
IVPVFCNEDGSFKYPDTHDGGSWKICNPRAEMSSFRILNDDRKGHLRRLSKMVRAWKTRH
EVEISGFLIDTLCYKFFSNLSEYNDKSFKSYDQLSLDFFTFLENEGDRAFYYAPGSHSKV
IVKKSFNKVAKLTREYCEEALSATSENSRRVAWKKIFGRPFPNSTTKSLSAVNVSEQYIE
DQYELNLYGHVSIECEIRKNNLLEALLSNLLGEGHDISTNRKLRFYVDEINNIPHPYKIK
WKIKNIGDEAERRGNFRGEILDDEGYSERFETADFSGPHFVECYVIHGNQVVARDKIDVP
IHN
>fig|6666666.356863.peg.14
MVNRMDRNILEGQLRECYGRVVYTHKTHEKCADILQKKLSCMKNLQLVLLAITTGSFIAT
VVGDAKIGAIIGSILSAILLFLNSYLKDYDLGTIAQKHRQAAGEMWLIRERYLSLLIDLK
MQTKSIEEVLKERDALMIELSAIYVGAPSTNYRAYTMAQKALKELEDMTFADEEIDKFLP
TELKRK
>fig|6666666.356863.peg.15
MELIQVKAEFTMRENLYPVEHLQQNLRYLHAMRQAALRADCVETLTKN
>fig|6666666.356863.peg.16
MSLNDSKIRKLKPSAKSFKVSDSHGLYLLVNSSGSRLWYLKYRINRKESRLGLGAYPDVS
LADARQQRDGIRKLLAQNINPAQQRSAERTTSSPEKTFKHVALEWHKSNRSWSENHAARL
LASMNNHIFPIIGHLPVTELKTRHFIDLLKGIEKKGLLEVTARTRQHMCNIMRHAVHQEL
IENNPAANLDGIIAPPVKRHYPALPLERLPALLASIEDYKQGRELTRLAVSLTLHLFIRS
SELRFARWSEIDFRNKIWTIPATREAIPGVRYSGRGAKMRTPHIVPLSRQSIAILKQIRE
ISGHQELIFPGDHNPYKPMCENTVNKALRVMGYDTKDEICGHGFRAMACSALMESGLWAQ
DAVERQMSHQERNSVRAAYIHKAEYLDARKAMMQWWSDYLDTCREAYVPRISRGKVIALR
LNN
>fig|6666666.356863.peg.17
MQKMAGQDHLPGWGQSSAGFDLFQRKDNLFFGIMDLFHG
>fig|6666666.356863.peg.18
MIKWPWKNTQPQVQTQENWQGAISIPLLAPLNDEELQQLVTLAEQFLKQKRLIPLQELVL
TEIMQQRIALLFSLPVLSLGIDALDGFHEVLVYPGPFIVEEEWQDDIGLVHKGKIVQSGQ
SWDQGPIVLNWQEVQDSFDLSGFNLIIHEVAHKLDIRSSGEATGVPLIPLRDIAAWEQQL
HGAMDALQEEIDLVGEDAASMDPYAVHDPAECFAVLSEYFFSAPELLEERFPALYRCFQK
FYRQDPLTRLKNWQNSINYHAPSIY
>fig|6666666.356863.peg.19
MKRISPERKAAALAKLLPPYNMTVTAVAPMEGISEATLYYWRNKAKAEEIPVPGRDLNPH
SANAEGF
>fig|6666666.356863.peg.20
MKTISYCNSTDCRFWLVLFIFLSYHSAATFTVAFFIP
>fig|6666666.356863.peg.21
MEKQQNTGWSDEELRASVEAYVEMKRFHQVGLTFIKKNYYDSLAARFPRTAKSFEFRMQN
ISFVYQEMGRDWLPGLTPATNVGAKIFPRLKQFIDDLDPIGEQTEKQFEAQVSALRKKGV
KSKPTGNSNPPKKTTQTTSVVRDPEVKAYVLQEAKGVCEYCRNPAPFMQADGLPFLEVHH
LKYLANGGSDTVENAAALCPNCHRAMHYAVNKNALLEKLYLAIPRLVRE
>fig|6666666.356863.peg.22
MAVRKLPTGKWLSETYPKGRTGKRLRKQFVSKGEALSYERQLKFVGISIDTSAAEDAGQN
LSELVQRWFDMHGRSLADGEGRLRKLELLCTNLGDPIASLFTKADFAEYRKQRLNGKFGR
FDKPVKESTINREHSYLSAVFNELKRLGEWQGDNPLDGIRQYKESDSELAFLYHDDIRLI
LSECDASSNPDLGSVVRICLATGARWSEAQELKQSQLVPYRVTYINTKGKRNRTVPISPE
LYQRLPRRRGQLFSPCYDAFRQALKRSQIDLPEGQLTHVLRHTFASHFMMNGGNILVLKD
ILGHTSIQMTMRYAHFAPDHLDAAVTLNPYDRLEMV
>fig|6666666.356863.peg.23
MTSSLTYSVNALNILHAFHSGNKIVFVEGDSDKRFWDGLYNSFGINNITTKCVNGCKVID
EYIEKIKEGATGVYVARDRDYKYLFDEPEDLINVMFSYGYSIENTYYTDDILKGIVKSLA
AKDIPDDYISIDRDIIKPNINLFFKLVSFDYALFSQGVGEKIMGDSSFRFLEKQDGFQLC
KKIVEPIILNAKGKIDYSIYLSYRKKLIKYKGEPLICVRGHFLTGMISNYIKEKVKNASG
SKITYDNKLLESIFSNLMNINLRDDVHPHKEYYYHQVSILKK
>fig|6666666.356863.peg.24
MVTFMYKISSVRIYGLWGEKTLNFKFDDDVNILIGINGTGKTTVINILYSILNAKSEIIS
KCNFDKITIHLEDEGNPFSTKVIYAARFGKNEDGYDKEVYYDIDGEGYLLVPDESKRLIY
NRTKDVSPAKASIVSEEQLNKIIKEIINVVGISTNRSKIGDENSNDDAFFSDFLKSSVVS
SKNIDTILEEQIENLKSYQIEKNNKIKEMSIKYQKDILVETLIEVDAKFNRRDLKYKSEN
FVIKDKSNELIQAYKNLGVIENYNENKYRKKINDNLQTVNNVLKNLKDREFKGIMIQDVV
VLSLYEKLNQVVDLSERFKIETENELSSLRDFTKIINDDFYINKSVEINYSGDLKIYLED
KKEINVKDLSSGEKQILTILIESLLQRGMPNIFIADEPEISLHISWQSKIISSIKKLNKK
AQVIIATHSPEVAGSYLSKIIDMKEAAE
>fig|6666666.356863.peg.25
MLLVGIICYLLAKVMSKLISVNQINWNLISMKFDGGKGVVERILKAYGFTMQKQLHDHLD
VGNGTVSTWIKREYFPGEVVIRCALETGASLTWLATGEGEMFQDLAKPAESAINSAYISL
KKIRIVGGRLQDAGTWIADGTLLDDSVSEPAFIEKGNNAWIADMSVTQVSNGRWLLDIDG
DVDVYDVARIPGNRIQVSGNATKFECSIDDVKGAGMVVITVEKNI
>fig|6666666.356863.peg.26
MKTPLSITLATPYVTLSEFSRISGLPIKTCYQWVHQGKLPIRAKNAKNERTMINLLALTK
EAEWEARLGA
>fig|6666666.356863.peg.27
MFDYQIAKHPHYANACRAFATRHNLVELAEMVGMNPQMLRNKLNPEQPHRLTCDDLLTIT
DASEDSTLIDGLLAQLNCLPAVPVNEAKTERLTTYVLQATAAVGAVAAESLSTERMSQTR
RNSFMESINSGIRYLSLVGLTLQTRIQANPAMASTVDALSGIGASLNVG
>fig|6666666.356863.peg.28
MCINIVISCKSRSEWNWRIVDKSGNTVVNSPRIFENRPLCIEDAERFLSLIDDAKFYDNA
GVPIDQMHLSDSSRTQRGTLIKTHPAN
>fig|6666666.356863.peg.29
MHIFNDPSESQKYSESIHCAANNLLDAFKGGDTRIALEILDWMKDAVIANSSVVATEDAI
CVNASSPSFPLKVISIKRG
>fig|6666666.356863.peg.30
MIVFGDSILPQDHAPGMAKTRHLFATVYQWAITNRQLNQQLE
>fig|6666666.356863.peg.31
MSFFGFGKKVAAAKVELKKVENRDLMEAIVGGCLLVAAADGEIEKEETDKLDKLLRSNPQ
LGHYGNEITQTISRFTEQLQAGFRVGRMNILREIDDIKNTPKDAEEVFVNMLTIAEADGE
IEPEEQKVLEEVGRRLGLRIEDYL
>fig|6666666.356863.peg.32
MNTLRLAGVLLFAFMGVAVDFSSYLLSVISDALFISALVFIVWSPLMTGVEKK
>fig|6666666.356863.peg.33
MAPDGDKARLYDHPRQRPSGDHHPYPLGKLCPAGYPFYQVSDTGESMTAFTVSSMQNLPA
GLRNVIGKHFADSRWRETCAYYNSLHERDRLTICFHAQMKKRHTVYRLEEMPTAEREQIV
CAIDEMRQAFSKGRSRGVNISTFLSWLSVSERRTLFMHAGLTEKEFNQPYWRIDDNSCQW
RQPILRALNELASLSEAAPEILTAIKPEEYLS
>fig|6666666.356863.peg.34
MYKTVGQAMHRKAENEGIQLMLSQARTEAKADAHTSFSSRLDKLATHASINELSRVEIIE
LLRQESEAFNNSGSDIKAVM
>fig|6666666.356863.peg.35
MENPNYNRVDINGNYAIAKVGYDFGLGEIKCGKEDGDQPYLSTLAVYQNPVSLINDFVHR
AIATEIWRGNVTDTKKLLTESKRFAALCQSAFDQLNNDKGQE
>fig|6666666.356863.peg.36
MPDAMDMVQQRQQDTLDHQIANARNVQRGVSAFECEDCDQPIPEARRAAIDGVTRCATCQ
GIHELKSKHYRGGL
>fig|6666666.356863.peg.37
MAFYFPSIVESGAFFVTMKDGKQYRATCLRENTTAHRGVCSGATL
>fig|6666666.356863.peg.38
MLRRYAMNHTHRGRSAPTPPPPFPGSTRDTFVGAYSWNAPRPAIVPEERQLTREEWTQGQ
AVLAKINQQPHFLREICLNRYVYLKKNKGQLSANRFLVNSFMQRMWPRIEAINARHAMNR
NASERFLSESDAYQTLSGMNDKALGRLAARISGQIFSAYEELSDAMKAERGGQPDALFTD
AVQAELFGHVASMARAFNITPLFWKNYRKGTLDIRKAIASVSRLINEEWWTRQLKAQRTR
WREALMIAVGQVSKKASPYASKMAIRDVLARRLANMDYLKNCELENVATGERIDLIDKVM
ASISNPEIRRMELMSTIAGIERYASEQRDVGMFITITTPSKYHPTRTIGKRDNEKVQFNR
KWDKEAFTPKDGQRYLVKIWGKMRTAFKDNDLKVYGMRVVEPHHDGTPHWHMMLFCKRAH
RQSVIDIMRRYALKEDGDERGAATYRFECKHLNKGGAAGYIAKYIAKNIDGYALDGEIDK
DTGKPLRDMAVAVTAWASTWRIPQFKPIGIPTMGAYRECRSGTLRSVNLTDQFDEQVEAV
RCAADAGDFSAYMAAQGGANVSRELQTVRVARRVSDKLNEYDEEVQKVVGIFAPHLGAGH
VFETRTTEWRIVSKAVDLDPLTLKSAPGAPRSPVNNCGLGSQRSGENVKTQAENSGIATT
SETDNTPIDWNDDAAVRALGMRLREQSARKNHKQRDFNPNTLRDPSPSARLTGEERERIP
RIQRDLFQRGITTQRWELEALARGAKMKIDGELISYPTADEWPGFSEHFQE
>fig|6666666.356863.peg.39
MRFLRFPYYSFLLFLYTVFFKMKRQSMNYSTCCILKIKLFYW
>fig|6666666.356863.peg.41
MRARAFRRGSSRTDAPRCEMFCFDIMHWVGFLLKRVKRDW
>fig|6666666.356863.peg.40
MRDEPRLNALARNAIPATPARFVCRFSCTRTIQRDPCRTGGYKVFELWDPACKFMHIDAM
STTYFMALIFGAVNSSWTHQATCF
>fig|6666666.356863.peg.42
MDTIEEIGGTYFYGGLTNLSAGELFFWIMIDVTAEHFTGAKDVIAAAAVYSGQNNIHVSG
KFANATPGTSLASKYSRKLLKGYQLPVRLPTFVSAPQNPFKIKKIMTLKLSTFVGRTIPV
IGWLVLAVDVSLIGYEATTRYNRIASKEDRLW
>fig|6666666.356863.peg.43
MVNQGQDVEKEVFKLVETYNGRSLFSRKRFELRHDTDLNEDFRMAPEDAYELMESYVDKF
DINPKTIHFERYFPESFSDPHDPLTIQLLIDSANAGRWLGK
>fig|6666666.356863.peg.44
MKKRKYRKSQSAPVSQAQPIEAFTFGEPSAVLDRRDILDYAECIHNGKWIEPPINFSGLA
KSLRAAVHHSSPIYVKRNILVSTFIPNPLLSQQDFSRFVLDYLVFGNAFLEKRLNRTGGI
LRLDSSPAKYTRRGVEEDVYWFVQSFKEPHRFEPGSVFHLLEPDINQEMYGLPEYISSLN
SAWLNESATLFRRKYYQNGAHAGYIMYVTDAAQSGTDVDKLRAAMNGTKGLGNFKNLFFY
APNGKPDGIKIVPLSEVATKDDFFNIKNASRDDLLSAHRVPPQMMGIIPNNTGGFGDVEK
ASQVFVRNELTPLQERMKEVNNYVGEQVISFKPYSLEIADK
>fig|6666666.356863.peg.45
MNTAIDTTIISDPRRQAALLYWQGFSVRQIGEMLNQKTPTVQSWKQRDGWDAIAPVSRVE
ASLEARLIQLIMKTKKEGHDYKEIDLLGRQIERLARVNRYSQTGNEADLNPNVRNRNKGD
RKAPEKNHFSESAIEKLNDIFLSEIFEYQRGWHQAGLQHRIRNILKSRQIGATFYFAREA
LIDALTTGRNQIFLSASKAQAHVFKNYIIDFARLVDVDLKGDPMVLPNGARLFFLGTNIR
TAQSYTGNLYLDEYFWIPKFQELRKVASGMSLHKKWRSTYFSTPSSLAHSAYPFWSGELF
NKGRSNKADHLHLDLSHANLSGGVLCGDGQWRQIVTVEDALSGGCNLFDLDQLTLEYSPA
EYQNLLMCEFVDDKASVFPFEELQRCMVDALEEWEDFNPYALRPFAYKPVWIGYDPSHTG
DSAGCVVLAPPQAPGGKFRILERFQWKGMDFAAQAEAIKLLTEKYIVEYIGIDATGIGQG
VYQLVRGFFPAAREIKYSPEIKTAMVLKAKDTITSGRLEYDTSHTDITQSFMAIRKTMTA
SGNRTTYEASRSEEISHADVAWATMHALLNEPLTAINGHVPVSILDFNE
>fig|6666666.356863.peg.46
MAWPVVTPDTRPDFPQITDEKMAKKVSKFFRVGVEGDTCDGRVIDANDIQNMAETFDPRV
YGCRINLEHLKGLLPDSPFRRYGDVVELKSETIDDDSAISGKLALFAKITPTDELVAMNE
ARQKIYTSMEIQPNFANTGKAYLVGLAVTDDPASLGTEMLEFSAKAKLNPLATRKFSPEN
LFSVATEVTLEFEDLPDVEPTLLSRITALFGRKQSSDDARFNDVHEAVAEVAGQVQTNAD
SVEQRFTQLEQRQQQDIATLTQKLSASEQQLTDLKATLDGTESLSQTRRPAATGGDGEAT
LLTNC
>fig|6666666.356863.peg.47
MRKETRFKFNAYLTQLAAINGVEVETLSKKFSVEPSVTQSLMDVVQESSDFLTRINIVPV
AELTGEKIGLGVSGSVASTTDTSNGDERETADLLSLEARQYKCEQMNFDFHIRYNTLDLW
ARFQDFQLRLRNAIAKRQSLDYIMAGWHGVKRAATSDRAKYPLLQDVAVGWLQKYRNESA
KRVMSKVVGEDGAVISEKIRVGENGDYVSLDALVMDATNIMIDEWHQEDPDLVVICGRQL
LSDKYFPLVNKQQENSEILAADVIISQKRIGNLPAVRVPYFPANALMITRLDNLSIYYMD
DSHRRHIEEVAKRDRIENYESIKQDYVVEDYGCGCVIENIQLGKFPKPPEAEKAAEPAAS
GTETSTDNTGV
>fig|6666666.356863.peg.48
MLSPAQRHMMRVSAAEASQRENDPLRQATGYEQMLFRLAADKRTLKQVRSIERKAEMKSG
LLPSYAPWVAGVLANGRGAQDAVLMTVMVWKLDAGDVPGALEIARYALQHKLVMPEGYTR
PTPYLLAEEVADAATRAHTAGQAVNIDLLIDTLTLTDAEDMPDQVRAKLHKIIGLILRSG
KPEHALFHLKRAFQLDSRSGVKKDIERLETALRKAAASR
>fig|6666666.356863.peg.49
MIFPAKAELRPDAVVIPVPVQQDAVIKNTFFWPDVEPGTLRILMRLENTVTPERLRHAAL
TAIAEVNAELFEYRKAQWAAGFTTLAEVPAEQLDGQSEKHHHYLRAVSAITTATLYERYR
GYDASAKGDRKADALDGTIDELWRDARWAISQLQDAPRCIIGHI
>fig|6666666.356863.peg.50
MNVIAQQGDTLDALCYRHYGRTQGAVESVLGANPGLAEFGAMLPHGTPVTLPDIAAASVA
ETVSLWD
>fig|6666666.356863.peg.51
MGLNMERITSFIAYWISVALAFFGAMTPQDFAAYFGALGVVFTVGVNWYYRRKSYQLLKT
IDSPREVIHEITR
>fig|6666666.356863.peg.52
MKSLVKRCVIATVLALAALVPDFSLLKTSPQGLALIADLEGCRLSPYQCSANVWTNGIGH
TAGVVPGKTITEREAAVNLVADVLRVEKALARCVAVNMPQAVYDAIVSFAFNVGVGAACR
STLAFFINKGQWRNACDQLLRWVYVNGEVSRGIETRRQRERAVCLKGAT
>fig|6666666.356863.peg.53
MSTLTRVILVVAALFIVLLFVTKRQLSDAKKLINEQSETLVKQSLELLVRDGVIDALQSS
AIRNEQAQAELRKKLSQAGQLAASRDKKITRLLNENADLRRWYGTALPDDIKRLHRRPTF
GNPDAYLRWLSESGELPDTGQQPGNQR
>fig|6666666.356863.peg.54
MESCPIPGSSPETNGDLSADNRQLENALVSCALQVETTKHCQEQHDAETQQPAQRLK
>fig|6666666.356863.peg.55
MLKPNSLRSALNDAVPVLKNNPDMLHVFIDSGAVVSTLAASLSFENQYTLNLVITDFTDD
IDWLLVPIQVWLRENQPDITHDSQGFTYLADINDNGSCDISISLKLTERVIVKEVDKALH
VTHAPEPPLPVPVERPVSLYLSGELVSQWHE
>fig|6666666.356863.peg.56
MNELKPFDDKLAALIASLSASGRRKLAGTVAKALRGSQQQHIKAQTAPDGTAYSPRKAQP
IKSKKGRVKRQMFQKLRTAKYLKAKGTADAASVEFIGRVQRMARVHHYGLRDRPSRNGDD
VQYEARPLLGFSDREIKEVEGLVIKHLSQ
>fig|6666666.356863.peg.57
MAQAQRKPTSVGDVLLYEYLEPTGLKINDLAEMLNVHRNTISALVNNNRKLTVDMAFRLA
KAFDTSVDFWLNLQNSVDVWEVENDARTQEEISRITTLENFLAQRDENVKDVA
>fig|6666666.356863.peg.58
MQKMRSIHSFRDKWLEDFFMYGKSHKKIPADVVTSLSRKLDIINAAVSAKDLRSPPGNRY
ENLNPPLGEYSSIRVNIQYRLIFKWVDGKAIDVYLDDHGYKNHK
>fig|6666666.356863.peg.59
MDALRGHTPINVGRATNTTPARGISSRFREAVSSLPTPPMVVFPRKKYHEVIMTTQLSVE
SLSVVTYNNIPVVTTELLAQLYGTTAHSITKNHRSNVSRFICGKHYYKITGKELVDLRVT
YSNLQISAKTRSLILWTERGSARHAKILETDQAWDVFEWLEESYFNPQAKAIQPLPQKPV
HPCELEFYIPETPLIFNHIQTSQLNALFKSVEYLTMDFWPHMQALFPTLDCKHGSAVNTV
NLLMRLLKDKRAEADELSKQD
>fig|6666666.356863.peg.60
MSPVCTRHRASAVLTWVTTPTRIRLRKRRRISVRVACVFMGEMLPPRIKFDNKLTFNSQS
HNIVRIFNLLFIGGTMFDVFSDSVDFYKNSLLFVTLVLCMVRVGGVSFFIKLLLKAVRLD
YSDNKIKSYEDDFFNAQLFRLFNGVNVKTTKDAELVCEALKTGEIKRTDFRFSGFFGAVG
VNRQDRMSVIAMSGLFVFCLACALSLMYFSPPMKFGYATYNYRDDVVLISHENIYDPIEK
KYFNKKDCDGNGERKEILKLSCEYLTTNEGEMKKELEKAIDNERTSSTIYLTLVAFFGSF
GGIMFVGYMNFIKINKVICNLKNR
>fig|6666666.356863.peg.61
MTTDWLNWLTRRAGRSRDWWAPSIGEQVLILSIGGELDTAFVLPGIYSDANPAPSASADA
YHVSFPDGAVIEYEPATGALTVSGIKTANITASESLIATAPLVTVRASTRITLDTPEVVC
TNKLITGTLEVQQGGEMRGNIQHSGGSLSSNGKVLHTHKHPGDSGGITGAPL
>fig|6666666.356863.peg.62
MTVRYLGMSRDSGQTLSDLEHIRQSVRDILITPVGSRVMRRDYGSLLSALIDQPQNPAVK
LQVMAACYMALLRWEPRITLTGINLTSAFDGQLYVDITGVLADSNAVFLSVPVS
>fig|6666666.356863.peg.63
MAMIDLSQLPAPAVVEELDYEAIYTERKAMLLSLYPEDQRAAVARTLTLESEPLVKLLQE
NAYRELLWRQRVNEAARAVMVAFAQGDDLDQLGANFSVSRLVITPADDSTLPPTPALMES
DSDFRLRIQQSFEGLSVAGSVGAYQYHGRSADGRVADVSVISPSPASVTVSVLSREGNGS
ASQELVAIVAAALNGEDVRPVADRVTVQSAAIVSYEIDATLYLYPGPEQEPVRAAAEQKL
KAYISAQHRLGRDIRRSAIYAALHVEGVQRVELTTPAADIVLTDAQASYCSGYQLRVGGA
DE
>fig|6666666.356863.peg.64
MSDSRLLPVGSSVLEVAAAKACAEITRVPVPLRLLLNPDTCPAHLLPYLAWAFSVDRWDE
AWPESVKRQVIRDAFFIHRHKGTIGALRRVVEPFGYLIRIIEWWQNDGTPGTFRLDIGVQ
DSGITEETFYELERLIADAKPASRHLLGLNINLDTQGAAYVAATVYCGDDLTVYPYFPEN
ITVSGLNVTGAALHLIDNMSVTA
>fig|6666666.356863.peg.65
MSATYFALLTNIGAAKLANATTLGSRLNITRMAVGDGGGSLPVPNPAQTTLINEKRRAAL
NTLSVAPKNPSQIIAEQVIPENEGGFWIREIGLFDDDGNLIAVANCPETYKPQLQEGSGR
IQTVRMILIVSSTDAVTLKIDPAVVLATRGYVDEVIEAHEKSRKHPDGTLTAKGFVQLSS
ATNSDSELLAATPKAVKAANDNANGRVPSGRKVNGKALTADIALTAGDVGAYTKAETDTK
VSAATTAASNAATAASSANTNAESRVPLARKVNGKPLNADITLGAGDVGAYTKLETDTRV
TAATTAANNAATAATNANTNANGRVPSGRTVNGKALSADIALGAGDVGAYTKTETDTRVT
AATTAANNAATAATNANTNANGRVPSGRTVNGKALTADIVLNAGDVGALTDTQAAQKYAL
RSIKINGKPLSADVNLLASDIDTWNKTESDGRYLMKTATAAAATKLATPRKINGVPFDGS
NDITLTPANLGFGEVWFSERQRMILNEPIIIEHHISELNVDSCITDVMIVCIASIGAYSV
GDVLMCPAALVSIAGASRYLPLTAGVSKTHIQFNVPNRGFFGGDKLSGGGIIIGTQNELD
NWAAVLKIINF
>fig|6666666.356863.peg.66
MSDFHHGVQVVEINDGTRVISTVSTAIIGMVCTAPDADAATFPLNTPVLITNVLSAAGKA
GKKGTLAAALLAIADQSKPVTVVVRVAEGKDEAETISNVIGGSDENGKYTGMKALLDAMS
VTGVKPRILGVPGLDSLPVATALASICQSLRAFGYVSAWGCKTLSDAINYRENFSQRELM
VIWPDFIAWDTTANASATAYATARALGLRAKIDQETGWHKTLSNVGVNGVTGISASVYWD
LQAPGTDADLLNQAGVTTLVRKDGFRFWGNRTCSDDPLFLFENYTRTAQVLADTMAEAHL
WAVDKPVTAKLIDDIIEGIKAKFRELKSGGYIIDADCWLDETANDKDTLKAGKLYIDYDY
TPVPPLENLTLRQRITDKYLVNLVASVNS
>fig|6666666.356863.peg.67
MALPRNLKFMNLFNDGMSYMGVATAVTLPKLTRKLENYRGGGMPGSAPIDFGLDDDALSM
EFTLGGFADETLWSQYAAPGADKVLLRFTGSYQRDDTGEISAVEVVMRGRHKEIDGGESK
QGEATETKVSTKCTYYKLTIDGKEMIEIDTINMIERVMGVDRLEQHRRAIGLV
>fig|6666666.356863.peg.68
MNEHDNIVTLDTPIKRGDTLIETVTLIKPTAGTLRGVSLAAVAGSDVDAMIKVLPRMTLP
ALTEAEITRMELPDMIAIAGKVIGFLTPKSQQGTSPEA
>fig|6666666.356863.peg.69
MADIAVIFHWPPSELYPMSLTELILWRDKALKRSGHANE
>fig|6666666.356863.peg.70
MSNSLQLSVLLRAVDQATRPFRAVQNAARTLSGEIQGSQEQLKTLEAQAKRIEGFRKTSA
QLAITGQALEKAKADAAALAMAFRNTTNPTRAQTKALEEARQKAAELQTQHNRLRLSVQN
QRSALRAAGIDTRNLSAAERQLRTNIAGATDTLNRQRAALARVSQQQEKLNAVSKRYEQG
KAITAGVRNTGAAAFGLGSAALYAESRLIAPSVEADGHGARIAAQTGGNAADGKQYTRII
KEVNASGVSNDLTQIADAVAAVRSTLGTLGDVGETELARISRKALDMQAALGGEATESIQ
IAAIMMKNGLAKNSDEAFDLMVSGMQRVSAQMRGELPEILHEYSTHFRNMGFSGSEAMTL
LVEMAQQGKFALDKTGDAVKEFSIRGSDMSKASIEAYDAAGLNAAKMSTAIASGGNKARA
AMQKTAQGLLKIKDPAERANAAIALFGTPIEDLSIDQIPKFLTALAGAENKLGDVSGAAD
RMGDTLRDNLEGDIGRLRGAMASLRFNLFNDDDGILRKLTQSATAWLNRVNEWVKANPEL
ARQIVIVAGAATALITVLGGIGLVAWPIMSGINALVAGAGLLSAGFGALSSPLTVIRGAM
SGFGRVLMWLFTSPLALLRTGIMFIGSALGVLLSPVGLVVAAIVGGALLIWKYWEPIKAF
IGGVVAGFVAASAPIIAAFEPLQPVFTWIGDKIKALFGWFGDLLTPVKSTAAELDGAANM
GKRFGEMLAKGLDIATIPMRSLISGVSWLLEKLGLVDEKSKKLPTAENIMPPKEAAALQA
GVSNAPTPQGNDAKAIAARYSGVRDNGGGIRLGEFAVVGEHGPEIVEGPVNVTSRKKTAA
MASAAMSMSAYRPIAPTVQASPASSPVSIHAPISIVAQPGQSAQDIAQEVTRQLEQRERM
ARSRAFSQYSYQGGE
>fig|6666666.356863.peg.71
MMLTLGLFVFQLQTLPYQNMQRNVDYRWPSNSRVGQRPALQFLGIEEEKITLSGELLPEI
TGGTLSLLMLETMADQGRAWPLIEGSGTIYGVFVVNSISLTKTEFFPDGRARRIEFTVTL
TRVDSSLSAVLGDLRQQADGLIGSAGEMANRAQSAIGGLFA
>fig|6666666.356863.peg.72
MINPLNVRAGSKTAPAYLLRLNEQDITTVITPRLLSLSLTDNRGFEADQLDIEMDDSDGK
MQLPRRGAVLSVFLGWEGEALIGKGDFTVDEIEHRGTPDTLTIRARSADFRGSLNARREL
SYHDTTLGAIVEQVAKRNNLAPMLADGFAGIKIPHIDQTQETDAVFITRLAERNGAIVAI
KAGRLLFIRPGTGKTASGKPIPPQIIERSDGDQHSFSLADRGAYTGVTASWLHTKEPQPE
KPKTVKVKRQKKVLLHQGAQPQKTHPKAKKAKKEPEAREGDYLAGTDENVLALTTVFATK
AQATRAAQAKWDKLQRGVAEFSITLAMGRADLFPETPVQVSGFKQVIDEQEWTISKVTHS
LSNSGYVTALELEVLLSDVEYEGSE
>fig|6666666.356863.peg.73
MQFNIPTLLTLFRVALIPFFVLAFYLPFVWAPLLCALIFVFAAVTDWFDGFLARRWKQTT
RFGAFLDPVADKVMVAVALVLVAEYYHSWWITLPAATMIAREIIISALREWMAEIGKRSS
VAVSWIGKVKTTAQMMALFALLWRPERIVEGIGVVALYIAAVLTFWSMFQYLNAARHDLL
EP
>fig|6666666.356863.peg.74
MSESFDASAFLKTVTSQPGVYRMYDVGNTVIYVGKAKDLKKRLASYFRSHVASRKTEALV
KSIKHIDVTITHTETEALLLEHNYIKLYQPRYNVLLRDDKSYPMVFLSGDAHPRLTIHRG
AKHAKGEYFGPFPNGNAVRETLILLQKLFPVRQCENSVYRNRSRPCLQYQIGRCLGPCVS
GLVSEEDYQQQVEYVRLFLSGKDQQVLNKLIFRMEAASRELHFEDAARIRDQIQAVRRVT
EKQFVSGDGEDLDVISVAFDAGMACVYVLFIRQGKVLGSRSYFPKVPGGTELGEVVQTFV
GQFYLQGNLGRTLPTEILLDFTLPDKDLLTESLTAVAGRKVQIQTKPRGDRARYLKLART
NAATALVTKLSQQSTIHQRLATLANVLQLPEIHRMECFDISHTMGEQTVASCVVFDANGP
LRSEYRRYNISGITPGDDYAAMAQVLRRRYGKALDDSKIPDVIVIDGGKGQLSQAQSVFD
SLQVSWDKNKPLLLGVAKGSDRKAGLETLFFEATGEGVALPADSPALHVIQHIRDDSHDH
AIGGHRKKRAKVKNTSTLELIEGVGPKRRQTLLKYMGGLQPLMNASIEEIANVPGISHAL
AEKIFHALKH
>fig|6666666.356863.peg.75
MRAGIRRILDDIKGLKVVGEACCGEDAVKWCRSNDVDVVLMDMSMPGIGGLEATRKILRF
MPDIKVIMLTIYTENPLPAKVMQAGAAGYVSKAAAPQEVICAIRAVHAGKRYIASDIAQQ
MALSQLEPQTDAPLECLSERELQIMLMITKGQKVTEISDQLNLSPKTVNSYRYRMFSKLN
INGDVELTHLAIKHGLFTAETLLSSE
>fig|6666666.356863.peg.76
MSTKNHYCNQDVITHSIIAYNDIIQIIYSEKSVHSEHHMY
>fig|6666666.356863.peg.77
MALSTNNINPQYALCYTPRYLILPVVSAVTPQQAKENTFFLVEEKT
>fig|6666666.356863.peg.78
MSNVDFSTTASAETLAHEVTCLKAMVTLLLKAIGQADAGKVIINMERYIAQLEDVEQAAV
FDNTIKQIKTSYRK
>fig|6666666.356863.peg.79
MGFEKLLAVIEKSYQDPKSVISLSELSQAIHEIICTESSKEYKINECFTELRELVDERKA
LSRKQLLGKALVMELTQYKKKEEALLLKLISIGNR
>fig|6666666.356863.peg.80
MCVGFLTQLDLLTRASPVEAAAAGRFSLTRITYLSKLIGMK
>fig|6666666.356863.peg.81
MVEQSKESADLTSEQGEGLQRNLTNRHIQLIAIGGAIGTGLFMGSGKTISMAGPSIIFVY
MIIGFMLFFVMRAMGELLLSNLNYKSFSDFAADLLGPWAGFFTGWTYWFCWVVTGIADVV
AISAYSQFWFPDLSQWVSSLLCVLLLLTLNLATVKLFGEMEFWFAMIKIVAIVALIVVGV
ALVMMQFSSPSGNVASFTNLWNDGGMFPKGISGFFAGFQIAVFAFVGIELVGTTAAETKN
PKIVLPRAINAIPIRIIMFYVFALIMIMSVTPWSAITADRSPFVEMFVLVGLPAAASMIN
FVVLTSAASSANSGVFSTSRMLFGLAKQGDAPKSFGMLSKRSVPSTGLMFSCICLLSGVV
LIYLIPNVMTVFTLVTTVSAILFMFIWSIILCSYLTYRKKRPQLHAESSYKMPLGIFMCW
VCLAFFAFVIVLLTLQPDTRQALIVTPLWFIILAIAYQFIRRKKQAVDVK
>fig|6666666.356863.peg.82
MLCAIFLKKIEGADIVCAFLALIPAMLQVTCALVAFKYSACRGPQPKGPTRCVVQNANFL
S
>fig|6666666.356863.peg.83
MNNILSHLLIKLAEKEVGEKALNAKIESLEMLISAIVSTLDDNKINELNKRIEGVVADAS
QRKDECNCLAFELLAKNINRITTVSLRE
>fig|6666666.356863.peg.84
MMGSPYKIKEVGWQNHFFSLFYLFLIKAISLFLRHRNIIWRAFCYLFRVITQEAGMNLRR
LKYFVKIVDIGSLTQAAELLHIAQPALSQQVATLESELEKQLLVRSRRGVTPTEAGKILY
SHAQTILSQCEQAKDAVSGARQSMSA
>fig|6666666.356863.peg.85
MRWIIAVAFQVVKGCYRWMRLIAELITNILKLLLKLNTKK
>fig|6666666.356863.peg.86
MSLTDTKVKKAKPLEKEYKLTDGFGMHLLVHPNGSKYWRLSYRFAQKQKLLALGVYPTIS
LTDARERRDEARKLIAYGIDPGARKKSGRERQGTHDESRSFAIMARAWAETKTKWSEDYK
VKVWRRIENYLLPDLGNRDVSELDTSDLLIPLRKVEKLGYLDIAMRLKQYTTSIMRYVVQ
QKIISYNPAYDLQGTIEKGETAHRPSIEIYEIPDLLQKLDNYRGRGLLTELAIKLTLLVF
VRSSELRFARWSEIDFKKSLWVIPEQRKEVKGVKHSGRGAKMKRKHFVPLCRQAVEILKE
VKQITYGEKAGDGFIFTGFYDSDSAMSSGTINKALQRMGYDTKTDLCGHGFRTLACSALT
ESGLWSEDTVELQMSHKEKNTVRSAYTHKVSHLDQRKLMLQWWADFLDANRNGVVSPFEF
ANRKQ
>fig|6666666.356863.peg.87
MSPVDIIKSATYPLIPAALGVFFWVLMDSYNSKGTRKPEDDDPKIIKILFWLILSLGIML
TLMNIFSLSIYLYNLFITEPEKKISYALPIASMVSIFYFLHNPPFLIDKEKLIRNFVIIF
TCTLPTISYFQGSKNITNLLEGSSDFYYLKTSSKNCLVDKKSKIIYLGYFSGNYFFVNSI
NKDICIEKDGGVLLSFNKNKEGDHDENIKEAEASSNKEIH
>fig|6666666.356863.peg.88
MMNIYNFDSDLHTFGKDFDTVYEDKALISRGQFLHAYPLNRLKDITLDEYVIGKGTASFC
ACVEAKTKAWANMQGATAYKFGVYFGKTKDDLKTQYRFTKKFGKTTNEAFHRVKEALLNL
IQAGQSKNFREIDENPLSQMFKAKILSLYFPDIYLNICSSEHLTEIALKMGIQEQKFVSR
YQNLLVENKLANKITKDWSNPKFMSFLYAKFIREDLKKNISITIKKTRKKARRKVNFEDI
SASRDAIGKMSEEFAIEWERNRLIGLGYQNLVEKIEDRRDTPSYGYDYLSFNTPGHERYI
EVKSVGRNRKEECFQFYLSENERSVSISDESSKDYYFYLVFYSKDGNPYDVLAKRAKDFY
SNSEMFPCSYVVRFDLEEND
>fig|6666666.356863.peg.89
MEKTMQEDIITSKNGKGIFNRKDWLDESKKLYLSAKLLRECGEDNKELLRDKGGNIPYNK
ACDYIDMVSSTAKTSRLLLGYSFEMLLKSAILLMNYGARKETLDKIFREYGHNLEKMAAD
LGLMLNKDEMILLKLSAHDIVLQARYPIKVEDDDKYIDELNERNSQLASNKTFYDMVFLY
DKIKSIVAKFDRDVNNCADFNKFRCNDFILFMRSGGGLKSRAIVSFSSSFIASNKNKLFL
KSFIQEHSGKIALLYIWQWDSFEFFEDTGKKLLSLG
>fig|6666666.356863.peg.90
MSTIKRDTKKSSSTGKSPTFQIRISPELREQLDEVAAKEGVSLGNWFKELARQELRKQGI
EPKG
>fig|6666666.356863.peg.91
MTHLRSLPEQIKTTLNLFKVLINKGIARLADSHIVNSITVWLAPAW
>fig|6666666.356863.peg.92
MFDNTPLEPEEIIDQCRALIYAVIETKQPQVKEILTFILWERLDWLYQDFHAEEVVQNQ
>fig|6666666.356863.peg.93
MLRTDNNSGSVLVWQSVLVAPSHRSRTDYGIQIDIDFIMM
>fig|6666666.356863.peg.94
MAYLPYIKLYYEKTIWVKHIYVCYKIGILNSLKNNTL
>fig|6666666.356863.peg.95
MKSENTAKKPIENKAVTIKNNAVLARLMEEVRHEKDIMANSRYDRVHNRHNR
>fig|6666666.356863.peg.96
MIVFTTATTVSQMLDTVLLKTASRCNLDCTYCYVYRGADTSWKEQPYHMSDTTIKKIIER
LSEYSTYQSAGFAIVLHGGEPLLLGYKRLVSLLTGLRNYLIPEKYPISIQTNGALISDKI
LELCEKNQVSISVSIDGSRKANDIARFTRSGKSSFNEVVAGIKKLSSHPNSKFLFAGTLS
VVHPNIHPQDTYNYLKKLNTPSMDFLFQDGNHDKLPVGKRGFVSTEYGNWLHSIFLLYIN
DPSPVPIKILDDIIKILLGGTPSKEGKGENDFGILVIESDGEIRKNDTLRASFEGVDYFI
NRPNIYSSSISDVINTDEFKKYTKTSMPISETCKSCEHIHVCGGGMPLYRWSKENGFNNP
SVYCEDHKVVINEIKKYLIDNSLISEQ
>fig|6666666.356863.peg.97
MSNEMITTAWEKEINTSPYKYFSCSSGLPSEISDDILGWLETNAPWKRVNQSFYDQYEFS
FYDAELPEKISFIKSDIFINELKSFLEKNFTVCLSNKVDIVAHKLISGDKIKIHNDYIEG
QESHRILFHFNKEWNENNGGYFMVFSKDNPESLHAIIPPLHGNVQGFEISINSHHAVSKV
YDMERYSILYSFYRKKHGH
>fig|6666666.356863.peg.98
MDINKFICKPLSWGYNDPIFLSLCEDHAGYTIKNTTQPQNNSDKEFFLKKPGIDYIHPKF
LSESEKIAWESMGISFVEEENFQYSSFNDLALQMYESLACVRNLQSSISSFALVFHPILS
APNNDVSFSDPDIPFDIFCSIPSIQEANRLERFTESVIHETLHLQLTCIEKHIPLFHEEY
LSNHFYSPWKGEGRNERGLLHAIYVFSNIRKYWITMNNSSVKNSNFIERRIISITNELEK
SEHIFTSKALTKEGSRLATLCFSDL
>fig|6666666.356863.peg.99
MALLSQSDLKHTYSWTALGNDDPKKTGKPDSTLLNRHEGYEVLPFINRFAEKHSLKNKAI
GLKVEKMIRENLPGDVRSHKNVIAWLENNWNNY
>fig|6666666.356863.peg.100
MKRLKLASLLPGFLALNNSVWASDAAMNIEEFGYSPLNDHDLVLAPLNTEVPFYIAGHRS
HSSHRSHSSHSSHRSSSGGGYYGGSATPYYPRSSDSSSGSSGSGVTSSPSSPAASSPSTR
ALRPETGNSVSSSRSGTSQNTNTSMNGVSSDQEKRRRLIMRVQFALFDKGYYEGIIDGVM
GPGTRSAIKTYRINKGLPLPATETLDTQLLNSLGVLAR
>fig|6666666.356863.peg.101
MSEVLRNDIFRFTAKNTVEMGFYRLCKKKPVDPQFFLPNLLIQPSFDDGAVAPYYAGSIV
SNQLYESVEDGDIGVVNNGNMLRVILSRRANHNTVLVTERCNNRCLFCSQPPKTPNDDWL
LTQSALAIAAFNFNGLVGVSGGEPLLYGEEFLSFLDFVIDNAPDTSLHVLTNGRQFADAR
FAAKVRERSKRMNITFGIPLYSSRQHIHDHLVGSDGAFRDTVKGLINAGNSGINIELRVI
PTKANYHDLADVVEYIGRVFSNISQISIMGLESIGWARKNWDEIFVSHDSYATSLSLATD
TANRAGVPLVIFNYPLCHLPESLWDYSTQSISDWKNYYPEACEPCSKKSSCAGYFSSSKG
RFHQMPRPIL
>fig|6666666.356863.peg.102
MKPMPFNFDRLNDGRVFISNLAGFHHFISNDELESLSCNKWSPEFRSSDILESKLFIADD
ASEDLASASLSSGFAKRLMSDLAVRPIFMIVPTLRCDHTCKYCQVSRAAIGAEGYDLDPH
LIPDIVQTIKKLSSPPYKIEVQGGEPLLRFDLIQEIYAECERTLGQQCFEMVIATTLSLL
ESSMMDWVKDRNITFSVSLDGGEDIHNKNRLLAEGKSYSKAVAGMLAVREQLGAGRVATV
TTVTKALIQHPGSIIDAHLGLGLTDIFVRPVSPYGFAHKESFTFSMQEYFDFYAALIDEI
LWHNQKGTAVVEHSAAIHLKRIFNPGFSGYADLKSPSGVVLNCILFNYDGRVYGSDESRM
LQKVNADADFSAGAVSGLSFSQSPYYQSVLSSSFNFALPGCDTCAYQPFCGADPCQNISV
QGEPVGDRSRSIFCQYHKGMFRFLMNAIAQDGPTATMLKRWAYV
>fig|6666666.356863.peg.103
MFIKTIEKTNHSEWVVRNSLYWMSAYTRWQLGADDNDWIVSFESFDGTIKFEFERLLNDY
KLREAHQSHTGHIRASIISTVLRSIDVRLSE
>fig|6666666.356863.peg.104
MVFGKITRFNLPPKKRNLNFKFYTGVIFFSVDSDCIA
>fig|6666666.356863.peg.105
MILPGYEPRSATIPAKIDYELSLEYQLEKVIWCAEKFSTRLREDRHSNDLENESYFLFDT
LINNIATLTEYYFSNVIYSLIGTILDKPQKIEFRGFDNSNYIHKKNDIFKRFKIGELTKG
SDVEKKTYLNRCSEHFDKYLEFIISGRYDILYEINNYIKHNARLRGFWLKSGSSKDEFIK
YHFLRFTADNEFLFKDKIIKGLLSIDYDEAIQDNFELVLKNRKYNPVKKYGSFVFFANDD
VVYVRGPKGAGLTSNSIVKKSYQLCLEIINTLIASKTGQITVLEKLNSFKEVIERENNKL
PLI
>fig|6666666.356863.peg.106
MSRKPNLKKALVSDILLLIFTVIVCVLIFGFILKLLIQSDLSNGTRECNIKNNWVSMSCI
ILASLAMSYWYYLKGKSIKALNDLLLFFSAAVASYFYIMDHETYLEYHDNSMLCKNMTYM
GWQIFILTCSFSKAFIASIEFIQERSFLINTSVIKCNHSDKELFFYKLASSLIEILRKKG
