# Supplementary material for: May the Phage be With You? Prophage-Like Elements in the Genomes of Soft Rot Pectobacteriaceae: Pectobacterium spp. and Dickeya spp
Source: Front Microbiol. 2019 Feb 14;10:138. doi: 10.3389/fmicb.2019.00138 (PMC6385640; doi:10.3389/fmicb.2019.00138)
Supplement: Supplementary file 1 [file Data_Sheet_1.ZIP › Supplementary_prophages_MULTI_AA_FASTA/FASTA MULTIPROTEIN SEQUENCES/phiPwa2.txt]

>phiPwa2
MQQSIQQKKWLKSVFVASALLAGGMSISAASAAVITSIRPLGFIASAIADGVTPTEILLP
DGASPHDYALRPSDVQRLQSADLVIWVGPEMEAFLGKPLAKISSTKQIALSALPGIKSEL
EKEAGHDHEDNHEQAHDEHEKGHEHSHAAHDDGDDGHHHGEYNMHIWLSPEMTKQAAIAI
HAKLLELMPQNKDKLDANLLYFTDKIAQADEKIVKMLAPVQGRGYFVFHDAYGYFEKHYG
LSPLGYFTVNPEIQPGAQRLHQIRTQLVEHKAVCVFAEPQFRPAVINAVAKGTDVRSGVL
DPLGSNIALGRDSYADFLLQLSNQYVSCLEGKL
>fig|6666666.356865.peg.2
MQQIVRTIALAYNSLPRPHRVMLGSLTVVTLAVAVWRPFVYPHVDDAPVIVKDIDLETSQ
LRTLTPEASEPIDQPSPDDDIPQDELDEDKGADEGSVHEYVVSTGDTLSSILTQYGIDIA
DVTQLAEQNKDLRNLKIGQQISWALSENGDLQSLTWQMSRRETRIYERVGTDFKERIETL
KGEWRNSVLNGRVSGSFVSSAKNAGLTSAEVRDVIKALQWQLDFRKLRKDDTFSVLMSRE
MLDGKSEQSELVGVRLNTGGKDYYAIRAEDGKFYDREGSGLTRGFMRFPTMKQFRVSSNF
NPRRLNPVTGRVAPHKGVDFAMPVGSPVLAVGDGEVVIAKRSGAAGNYVVIRHGRQYTTR
FMHLNRILVKPGQKVKRGDRIGLSGNTGRSTGPHLHYELWVNQQAVNPLTAQLPRSEGLA
GKDRRDYLAQVKEVVPQLKFD
>fig|6666666.356865.peg.3
MAHGFLVFCYRADVFLHHCRWMLLNAERPLCLCLLIDLKSLGMEKEKKSNAEFIPQLQRA
FFHPRYWGVWLGVGVMALAAYIPARLRNPVLGGLGRFVGRISKGARRRARINLLYCMPEL
TEAQRETIIDDMFATAPQSMIMMVEVGIRNPKTIEKYVRWHGEDILERIKAQEKNVIFLV
PHGWGVDIPAMLLTSRGQRMAAMFHNQKNELVDYWWNRLRRRFGGRIHARNDGIKPFISS
VRSGCWGYYLPDQDHGPEHSEFVDFFATYKATLPAVGRLMKVCRADIVPLFPVYNAKDGC
LDVYIRPPMVDLAEADDAYIARRMNEEVEILVRPNPEQYTWILKLLKTRKPGEIEPYCRD
DLYRDKK
>fig|6666666.356865.peg.4
MSRRLRRTKIVTTLGPATDRDNNLEKIISAGANVVRMNFSHGTAEDHQLRANKVREIAAK
LGRHVAILGDLQGPKIRVSTFKEGKIFLNIGDKFLLDANLAKGEGDKERVGIDYKGLPSD
VVPGDILLLDDGRVQLKVLQVEGLKVYTEVTVGGPLSNNKGINKLGGGLSAEALTEKDKA
DIITAAKIGVDYLAVSFPRTGEDLNYARRLARDAGCNAKIVSKVERAEAVCSDAAMDDII
LASDVVMVARGDLGVEIGDPELVGIQKKLIRRARQLNRAVITATQMMESMITNPMPTRAE
VMDVANAVLDGTDAVMLSAETAAGQYPAETVAAMAKVCLGAEKIPSINVSKHRLDVQFDN
TEESIAMSSMYAANHLKGVTALIAMTESGRTALMMSRISSGLPIFAMSRHEHTLNLTALY
RGVTPVHFDSYTDGVAAANDAVIRLRDKGFLMSGDLVIVTQGDIMGTVGTTNTIRILRVE
>fig|6666666.356865.peg.5
MPVVPLVEIGKNLHGPCRMNMLEKIQSHLDLLSKSERKVAEAILSTPQTAIHSSIATLAK
MADVSEPTVNRFCRRLETKGFPDFKLHLAQSLANGTPYVNRNVEEDDSVDAYTSKIFESA
MAGLEQVKSSLDVAAVNRAVDLLTQAKKISFFGLGASAAVAHDAMNKFFRFNIPVVYFDD
IVMQRMSCMNSSDGDVVVLISHTGRTKSLVEMAQLARENDATVIAITSDGTPLAREASLA
LRLDVPEDTDVYMPMVSRIAQLTLIDVLATGFTLRRGEKFRDNLKRVKEALRESRFDKDE
RLINPFR
>fig|6666666.356865.peg.6
MIPATAQTDLCVVFSQYHPLFGIFMMGLLAVVKKSTLWL
>fig|6666666.356865.peg.7
MAVTSTAQACDLVIFGAKGDLARRKLLPSLYQLEKAGHIHADTKIIGVGRADWDKAEYTR
VVREALDTFMKEAIDDKLWETLSGRLDFCNLDVEDTKAFNKLGKMLDQKNRTTINYFAMP
PSTFGAICKGLGTAGLNKDPARVVMEKPLGTDLASSRVINDQVAEFFNECQVYRIDHYLG
KETVLNLLALRFANSLFSSNWDNRTIDHVQITVAEEVGIEGRWGYFDKAGQMRDMIQNHL
LQILTMIAMSPPSDLTTDRIRDEKVKVLRSLRRIDRSNVHETTVRGQYSSGFVQGHKVPG
YLEEEGANKSSSTETFVSIRVDIDDWRWSGVPFYLRTGKRLPTKCSEVVVYFKNPALNLF
HDSYQQLPQNKLIIRLQPDEGVEIQILNKIPGLEHKHRLQTVKLDLSFSETFNQQHLADA
YERLLLETMRGIQALFVRRDEVEEAWKWVDSIMEAWAMDNDAPKPYQAGSWGPVASVAMI
TRDGRSWNEFE
>fig|6666666.356865.peg.8
MKNWKTSAEQILTTGPVVPVIVVNKLEHAVPMAKALVAGGVRVLELTLRTDCAIDAIRAI
AKEVPEAIVGAGTVTNPEQLAAVVEAGAQFAISPGLTEPLLKAASAGNIPLIPGISTVSE
LMLGMDYGLREFKFFPAEANGGVKALQAIAGPFAHIRFCPTGGITPNNYRDYLALKSVLC
VGGSWLVPNDALESGDYARITELAREAVAGAKA
>fig|6666666.356865.peg.9
MLTIGTALRADATRVMLLGSGELGKEVAIECQRLGIEVIAVDRYADAPAMQIAHRSHVIN
MLDGDALKALVEAERPDYIVPEIEAIATDMLVTLEKQGHHVVPCAEATRLTMNREGIRRL
AAETLGVPTSTYRFADSEERFYQAVEAIGYPCIVKPVMSSSGKGQSLIRSAEQLEQAWSY
AQQGGRAGSGRVIVEGLVNFDFEITLLTIHAVDGIHFCAPIGHRQEDGDYRESWQPQQMS
ELALDRAQKMASDVVKALGGYGLFGVELFVCGDEVIFSEVSPRPHDTGMVTMISQDLSEF
ALHVRAFLGLPIGVVRQYGASASAVILPELESNNVRYQGLESALLPHTQIRLFGKPDISG
KRRMGVALASAETTDDAVEIAKRVAAGVKVSG
>fig|6666666.356865.peg.10
MNFYVKTTRSDAMKTPQAEKKPHAISTHGDTRIDNYYWLRDDQRTDPQVLAYLEQENAYS
EAIMAPHEVRKRSLYDEMVKRIPSTDMSVPYVRKGYRYQSRYEPGKEYAIYLRQPEHSTA
TWETLLDGNQRAEGHEFYSLGALEISPNNTLLALSEDFLSRRQYTLRFRDLNSGEWLPDV
IENVTAGAEWSADSTVLYYVRKHEQTLLPYQVYRHRLGSDPAQDELVYEEKDDTYYVSLS
KTTSEHYITIYLSSTTTTEVLLLDATLPDAVPQVGIPRRKDHEYGIDHYQGRFYLRSNRE
GKNFGLYRSDKPDEQTLETLIAPREHRVLEGFELFRDWLVVEERERGLTSLRQIHWHTQE
EKTITFNDASYVAWLSYNPTSETALLRYGYSSMTTPSTLYELNLDTGEQQRLKQAEVKDF
SPDHYRSERLWITVRDGVDVPVSLVYHREHFTPGKNPILVYGYGAYGNSMEPDFSISRLS
LLDRGFVFALTHIRGGGELGQQWYDDGRLLNKMHSFTDFIDVSQALIEKGYGDRENMFAM
GGSAGGLLMGAVVNMAPDLFKGVVAQVPFVDVLTTMLDESIPLTTGEYDEWGDPNEQTYY
DYIKQYSPYDGVTAQRYPHLLVTTGLHDSQVQYWEPAKWVAKLRDVKTDDRLVLLYTDMD
AGHGGKSGRFKRYDDIALEYAFLLMVLEKAAEGHE
>fig|6666666.356865.peg.11
MGHNLAELSKEDMDKVNVDLAASGVAFKERYNMPVIPEVVEREQPEHLRNYFRERVTFYR
QRSLQFSRLPYEPKSK
>fig|6666666.356865.peg.12
MLKKEMIQKLNEQLNLEFYSANLYLQMSAWCGDKGFEGASSFLKTHSQEEMQHMQRLFDY
LDDTGSLPVLGAIAAPPIDFDSLADVFKLTYEHEQLITAKINELAHAAMALQDYSTFNFL
QWYVAEQHEEEKLFRSILDKLALVKASEGGLFFIDQDLKKMSTAAPSA
>fig|6666666.356865.peg.13
MRSFSDLDKAAKLTHHCLNTHVGNTMMKKFLLSIVLTSLSVNAFAAAKLANISRLEYGDR
WAFTREEVQLICRPGNALYALHTGTLMQYPLNDTAIAQMKSGQVSAQPIDVIWLDDPKHP
GQKKSLQPFIDRAEQLCLPDGQP
>fig|6666666.356865.peg.14
MTIRKLPTGKWLCECYPNGREGKRVRKQFSTKGEAVSYEQYVMEQTKLKPWLGEKEDRRK
LNELIDLWYKLHGCSLNDKKGRLGKLKIICNGLGNPIASSLTAKDWAHYRDLRLQGAIDN
GYSTSLETRKVSTGTINCEHAFLRAVFNELKRLGEWELPNPLENVREFDQPEREMAWLTS
EQITQLLVACENHKNEELTLIVKVCLSTGSRWNEAAKLKSSQLSPYKITFINTKGKKNRT
VPISDQLYQELISRNGKPFSPCYKQFYRVVRMAGIELPEGQMTHVLRHTFASHFMMNGGN
IIVLQRILGHSDIRVTMRYAHFAPDHLEDAIRLNPLASAIGDKKAADYVIG
>fig|6666666.356865.peg.15
MYRQAVKPPPAYLLRLNEQDITTVISPRLLSLSLTDNRGFEADQLDIELDDSDGLLQLPR
RGAVLSVFLGWEGDALIGKGDFTVDEIEHRGTPDTLTIRARSADFRGSLNSRRELSYHDT
TLGAIVEQVAKRNNLAPMLADGFAGIKIPHIDQTLETDAKFITRLAERNGAIVAIKAGRL
LFIRPGTGKTASGKLIPQQMIERSDGDQHSFSLADRGAYTGVTASWLHTKEPQPEKPKMV
KVKRQKKVLLHQGAQPQKPHPKAKKAKKKPEAREGDYLVGTDENVLALTTVFATKAQATR
AAQAKWDKLQRGVAEFSITLAMGRADLFPETPVQVSGFKQVIDEQPWTISKVTHSLSNSG
YVTALELEVLLSEAEYGISEQ
>fig|6666666.356865.peg.16
MMLTLGLFVFQLQTLPYQNMQRNVEYRWPSNNRVGQRPAFQFLGVEEEKITLSGALLPEI
TGGTLSLLMLETMADQGRAWPLIEGSGTIYGVFVVNSISQTKTEFFPDGRARRIEFTVTL
TRVDSSLSAVLGDLRQQAEGLIGSAGEMANKAQAAIGGLFA
>fig|6666666.356865.peg.17
MLRAVDQATRPFRAVQNAARTLSGEIQGSQTQLKTLEAQAKRIEGFRKTSAQLASTGRAL
EKAKADAAALAVAFRNTANPTRAQTKALEEARQKAAELQTQQNRLRLSVQNQRSALRAAG
IDTRNLSAAERQLRTNIAGATDTLNRQRAALARVSQQQEKLNAVNKRYEQGKAITAGVRN
TGAAAFGLGSAALYAESRLIAPSVEADGHGARIAAQTGGNAADGKQYTRIIKEVNASGVS
NDLTQIADAVAAVRSTLGTLGDVGETELTRISRKALDMQAALGGEATESIQIAAIMMKNG
LAKNSDEAFDLMVSGMQRVSAQMPGELPEILHEYSTHFRNMGFSGSEAMTLLVEMAQQGK
FALDKTGDAVKEFSIRGSDMSKASIEAYDAAGLNAAKMSTAIASGGDKARVAMQKTATGL
LKIKDPAERANAAIALFGTPIEDLSIDQIPKFLTALAGTENKLGDVSGAADRMGDTLRDN
LEGDIGRLRGAMASLRFNLFNDDDGILRKLTQSATAWLNRVNEWVKANPELAHQIVMVAG
AATALITVLGGIGLVAWPVMGGINALVAGAGFLSAGFGALGNPLTVIRGAMSGFGRVLMW
LFTSPLALLRTGFMFIGSALGVLLSPVGLVVAAIVGGALLIWKYWEPIKAFIGGVVEGFV
AASAPIIAAFEPLQPVFTWIGDKIKALFGWFGDLLTPVKSTAAELDGAANMGKRFGEMLA
NGLDIATIPMKSLISGVSWLLEKLGLVDEKSKKLPTAENIMPPKEAAALQAGVSNAPTPQ
GNDAKAIEARYSGVRDNGGGIKLGEFAVVGEHGPEIVEGPVNVTSRRHTAAMASAAMNMS
AYRPIAPPVQASTASSPISIHAPISIVAQPGQSAQDIAQEVTRQLEQRERAARSRAFSQY
SYQGGE
>fig|6666666.356865.peg.18
MADIAVIFHWPPSELYPMSLTELILWRDKALKRSGHANE
>fig|6666666.356865.peg.19
MNKDDNVVTLETPIKRGDTLIETVTLIKPTAGTLRGVSLAALAGSDVDAMIKVLPRMTLP
ALTEAEITRMELPDMIAIAGKVIGFLTPKSQQETYPEA
>fig|6666666.356865.peg.20
MALPRKLKMMNLFNAGMSYMGVATAVTLPKLTRKLENYRGAGMPGSAPIDFGLDDDALAM
EFTLDGFADETLWSQYAAPGIDAVLLRFSGAYQRDDTGEVAAVEVVMRGRHKEIDGGESK
EGEDTETKISTQCTYYKLTIDGKEMIEIDTINMIERVMGVDRLEQHRRAIGLV
>fig|6666666.356865.peg.21
MSLMSDFHHGVQVVEVNDGTRVISTVSTAIIGMVCTAPDADAATFPLNTPVLITNVLSAA
GKAGKKGTLAAALLAIADQSKPVTIVVRVAEGKDEAETISNVIGGSDENGKYTGMKALLD
AMSVTGVKPRILGAPGLDSLPVATALASICQSLRAFGYVSAWGCKTLSDAINYRENFNQR
ELMVIWPDFIAWDTTANASTTAYATARALGLRAKIDQDTGWHKTLSNVGVNGVTGISASV
YWDLQAPGTDADLLNQAGVTTLVRKDGFRFWGNRTCSDDPLFLFENYTRTAQVLADTIAE
AHMWAVDKPVTPTLIKDIIDGIKAKFRELKTGGYIIDADCWFDETANDKDTLKAGKLYID
YDYTPVPPLENLTLRQRITDKYLVNMAASVNS
>fig|6666666.356865.peg.22
MTYDNDFVIKSGIKGCEEFDDKLPLPIIGHDVWIGGNVVLKGGITIGHGAVIGANSIVTK
DVPPYAVVAGIPAKIIRFRFENDIIHKLLELEWWNYKPSDIPAHEKSIGEFIKAIETSVG
SNEIKPHEYKKINLSEIFKSLC
>fig|6666666.356865.peg.23
MIKINAEKHRQFLAGQVRKQRDERLSSSDGKMATDSPFDKAAWSTYRQNLRNITEQEGFP
EKIIWPIEPR
>fig|6666666.356865.peg.24
MIRVIYQGDDGVAILDPNTGFGLSATDIGKKDVPVGVPFWVMDISAFMDSPVESWEIDTT
VAPSGIGGTYDQD
>fig|6666666.356865.peg.25
MSATYFALLTNIGAAKLANATTLGSSLNITRMAVGDGGGSLPVPNPAQTTLINEKRRAAL
NTLSVDPKNPSQIIAEQVIPENEGGFWIREIGLFDDDGNLIAVANCPETYKPQLQEGSGR
IQTVRMILIVSSTDAVTLKIDPAVVLATRGYVDEVIEAHEKSRQHPDGTLTVKGFVQLSS
ATNSDSEVLAATPKAVKAAVDNANGRVPSGRKVNGKALTADITLGAGDVGAYTKLETDTA
VSVVAVTANNAAAAAASANTNANGRVPSGRTVNGKALSADITLSAGEVGAYTKAETDTRV
AAATTAANNAATAATNANTNASGRVPSGRAVNGKALSADIVLGAGDVGAYTKAETDTRVA
AATTAANNAATAAANANTNANGRVPSGRTVNGKALTADITLGAADVGAYTKAEADSKVSV
ALSGKQNCTAWVNFGGVNSATIRDSYNVSSVVRESTGIYTINFATPMKNNNYAVLCGIGD
GAYTGNGGAAILNNSNSGLGDATKKDINSVRVIVRGGNGTFDTTQCSIAIFGGAS
>fig|6666666.356865.peg.26
MSDNRLLPVGSSVLEVVAAKACAEITRVPVPLRLLWNPDTCPAHLLPYLAWAFSVDRWDE
AWPESVKRQVIRDAFFIHRHKGTIGALRRVVEPFGYLIRISEWFQNGGEPGTFRLDIGVQ
DSGITEETFYELERLIADAKPASRHLLGLNINLDTQGAAYVAATVYGGDDLTVYPYFPES
ITVSGLDVTGAALHLIDNMSVTA
>fig|6666666.356865.peg.27
MAMIDLSQLPAPAVVEELDYETIYTERKAMLLSLYPEDQRAAVARTLTLESEPLVKLLQE
NAYRELLWRQRVNEAARAVMVAFAQGGDLDQLGANFSVSRLVITPADNSTLPPTPALMES
DSDSRLRIQQSFEGLSVAGSVGAYQYHGRSADGRVADVSVISPSPASVTVSVLSREGNGS
ASQELVAIVAAALNGEDVRPVADRVTVQSAVIVAYEIDATLYLYPGPEKEPVRAAAEQKL
KAYVSAQHRLGRDIRRSAIYAALHVEGVQRVELTTPAADIVLTDAQASYCSGYRLGVGGA
DE
>fig|6666666.356865.peg.28
MTTYSGMSRDNGQTLGDLEHIRQSVRDILITPVGSRVMRRDYGSLLSVLIDQPQNPAVKL
QVMAACYMALLRWEPRITLTGINLSSTFDGRLTVDITGVLADSNAVSLSVPVS
>fig|6666666.356865.peg.29
MVLFVPEVTHRKSIVVISQHNHSICMKTQATLTEIQRLLRNLIRVGVVTHVNTKDALCRV
QTGDMTTDWLNWLTRRAGRSRDWWAPSIGEQVLILSIGGELDTAFVLPGIYSDANPAPSA
SADAYHVSFPDGAVIEYEPATGALTVNGIKTADITASESLIATVPLVTVRASTRITLDTP
EVVCTNKLITGTLEVQKGGTMRGTVQHSGGAFTSNGVQVDNHGHGGIMPGSGWTVGTK
>fig|6666666.356865.peg.30
MTRTDLLKFYEKIYFHEAELREKLYVRIQIVFAFYVFIVTSAIYIIRNIDYSGGALAIAA
LILSVICCIVMAVSIFYLKRAFWGNEFKVISTPEEISRHLENLKEHKVKLEEYNAMYAYN
KQKIINPEDGLDNFIFERLQRCSSHNMLINEWRSSQIHQSVYYFFLSLIPLLFSAVVFIG
FDLDLSSSQKSKKTEIIVITNSKLI
>fig|6666666.356865.peg.31
MNELKPFDDKLAALIASLSASGRRKLAGTVAKALRGSQQQHIKAQTAPDGTAYAPRKAQP
IKGKKGRVKRQMFQKLRTAKYLKAKGTADAASVEFIGRVQRMARVHHYGLRDRPSRNGDD
VQYEARPLLGFSDREIKEVEGLLIKYLSR
>fig|6666666.356865.peg.32
MLKPNSLRRALSDAVPVLKNNPDMLHVFIDSGAVVSTLAASLSFENQYTLNLVITDFTDD
IDWLLVPIQAWLRENQPDIIHDSKGFTYIADINDNGSCDISISLKLTERVIVKEVDKALH
VTHAPEPPLPVPVERPVSLYLSGELVSTWHE
>fig|6666666.356865.peg.33
MVTTGQLSEAEKTIDEQKDRLNKQSLELRVRDGVIDALQDTARRNEQAQAALRTKLSQAG
QLAASRDNKIMRLLNENADLRRWYGTALPDDVKRLHRRPAFDTPDAYLRWLSEGNELPDT
GQQPGNQR
>fig|6666666.356865.peg.34
MKSLVKRCVIATVLVLAVLVPDFSLLKTSQEGLALIADLEGCRLSPYQCSANVWTNGIGH
TAGVVPGKNITEREAAVNLVADVLRVEKALARCMAVDMPQAVYDAIVSFAFNVGVGAACR
STLAFFINKGQWRNACDQLLRWVYVNGEVSRGIETRRQRERAVCLQGAA
>fig|6666666.356865.peg.35
MEKITSFIAYWISVALAFFGAMTPQDFAAYFGALGVVFTVGVNWYYRRKSYQLLKTIDNP
REVIHEITR
>fig|6666666.356865.peg.36
MNVIAQQGDTLDALCYRHYGRTQGAVEAVLAANPGLAEFGAILPHGTAVTLPDIAAAPVA
ETVSLWD
>fig|6666666.356865.peg.37
MTTMIFPAKAEPRPDAVVIPVPTQQDAVIKNTFFWPDVEPGTLRTLMRLENTVTPERLRH
AALTAIAEVNAELFEYRKAQWAAGFTTLADVPAEQLDGQSEKHHHYLRAVSSITTATLYE
RYRGYDASAKGDRKADALDGTIDELWRDARWAISQLQDAPRCIIGHI
>fig|6666666.356865.peg.38
MLSPAQRHMMRVSAAEASQRENDPLRQATGYEQMLFRLAADKRTLKQVRSIERKAEMKSG
LLPSYAPWVAGVLANGRGAQDAVLMTVMVWKLDAGDVPGALEIARYALQHKLVMPEGYTR
PTPYLLAEEVADAATRAHTAGQAVNIDLLIDTLTLTDAEDMPDQVRAKLHKIIGLILRSG
KPEHALFHLKRAFQLDSRSGVKKDIERLETALRKAAASS
>fig|6666666.356865.peg.39
MRKETRFKFNAYMTQLAALNGVEVETLSKKFSVEPSVTQSLMEVVQESSDFLTRINIVPV
AELTGEKIGLGVSGSVASTTDTSNGDERETADLLSLEARQYKCEQMNFDFHIRYNTLDLW
ARFQDFQLRLRNAIAKRQSLDYIMAGWHGVKRAATSDRAKNPLLQDVAVGWLQKYRNESA
KRVMSKVVGEDGAVISEQIRVGENGDYASLDALVMDATNTMIDEWHQEDPDLVVICGRQL
LSDKYFPLVNKQQENSEILAADVIISQKRIGNLPAVRVPYFPANALMITRLDNLSIYYMD
DSHRRHIEEVAKRDRIENYESIKQDYIVEDYGCGCVIENIQLGKFPEPPEAEKAAEPAAS
GTETSTDNAGA
>fig|6666666.356865.peg.40
MAKKVSKWFGVEGDTCDGRIIDANDIQQMGEGFDPRVYGCRINIEHVKGLLPDSPFRRYG
DVVELKAEKIEDDSVLNGKLALFAKIDPTDELVAMIKARQKIYTSMEIQPNFSNSGKSCL
AGLAVTDDPASLGTEMLEFSAKAKHSPLAMRKSSPENLFSVATEVTLEFEDLPDVEPTLL
TRVKALFGRKQSSDDARFNDVHEAVAEVAGQVQTNADGVEQRFTQLEQRQQQDVATLTQK
LSASEQKLSDLKATLDGTESLSQKRRPAATGGDGEASLLTNC
>fig|6666666.356865.peg.41
MLNQKTPTVQSWKQRDGWDAIAPVSRVEASLEARLIQLIMKTKKEGHDYKEIDLLGRQIE
RLARVNRYSQTGNEADLNPNVRNRNKGERKAPEKNMFSDAVIDKLNDIFLSEIFEYQRGW
HQAGLQHRIRNILKSRQIGATFYFAREALIDALTTGRNQIFLSASKAQAHVFKNYIIDFA
RLVDVDLKGDPMVLPNGARLFFLGTNIRTAQSYTGNLYLDEYFWIPKFQELRKVASGMSL
HKKWRSTYFSTPSSLAHSAYPFWSGELFNKGRSNKADHLHLDLSHANLSGGVLCGDGQWR
QIVTVEDALAGGCNLFDLDQLTLEYSPAEYQNLLMCEFVDDKASVFPFEELQRCMVDALE
EWEDFNPYALRPFAYKPVWIGYDPSHTGDSAGCVVLAPPQAPGGKFRILERFQWKGMDFA
AQADAIKLLTEKYIVEYIGIDATGIGQGVYQLVRGFFPAAREIKYSPEIKTAMVLKAKDT
ITSGRLEYDTSHTDITQSFMAIHKTMTASGNRTTYEASRSEEISHADVAWATMHALLNEP
LTAINGHVPVSILDFNE
>fig|6666666.356865.peg.42
MKKRKFRPSTSTSDNEPQPMQAFTFGEPSAVLDRRDILDYAECIQNGKWIEPPISFSGLA
KSLRAAVHHSSPIYVKRNILVSTFIPHPLLSQQDFSRFVLDYLVFGNAFLEKRLNRVGGY
YGWSPARPNIPGAG
>fig|6666666.356865.peg.43
MQSFKEPHRFEPGSVFHLLEPDINQEMYGLPEYISSLNSAWLNESATLFRRKYYQNGAHA
GYIMYVTDAAQSGTDVDKLRAAMSNTKGLGNFKNLFFYAPNGKPDGIKIVPLSEVATKDD
FFNIKNASRDDLLSAHRVPPQMMGIIPNNTGGFGDVEKASQVFVRNELVPLQERMKEINE
WMNEEIINFNAYVF
>fig|6666666.356865.peg.44
MGGVLNPILSFISICLLIHSVRLQLQSNQALMHELKRQEKLENYKKFEMRFFSLIEAQES
NFDKLRIAIDDTPHNDELQHENTPKETSLIQYKSGNAVTYIDDSLSLLVNGGIGKERICE
WLEDLDVDDHFFSLARRFYLPLKLINDKVEENEREEQYELLINLTDEKLLTIIVILCSYF
EWDNLNYIKNSKILKQANMDNYVSNYLK
>fig|6666666.356865.peg.45
MCNQLSQGKVMRVNYDVIIKSGDDEVDMEYGIATLGGTAEVTCLLAEAILRKVIIKRRTH
VNPARAVLKKNFTGSYGQNFDLVINEPELIYELHRISKPVFNEVMSFFISQSLYLETREL
SNEAEEVVKGLSDIEDELIGRIRAPLKRMHEINVKKNYNIELNFKQRAHDKKKVIELDTA
TATNLFKSKVAKKTEEIRAYITRFNARTGNGRLVLEGEDETVAFGFYSPLRIIMSSQKKM
ISENLHVNNSPSSEGRIYLKLTVSRVRINSGETIKYLVHTVQ
>fig|6666666.356865.peg.46
MACYVFEHLTFKFDNVRNAIPATPARFVCRFSCTRAIRASYGVNGDKLGLDHHAKSCGLC
MHG
>fig|6666666.356865.peg.47
MTKISICKILYMNTVKIRKWHPLENTEHIQAVLSRVQLIADISLVAQCDVDELKTAMSII
ADLANGTIETREYREISDKSELVEYLKKRLEDAVF
>fig|6666666.356865.peg.48
MPKSPADRKAAQRARQRDAGVVKIEIHVDAQELDMLKRNCALRRPGREPYDIDEYLTTLI
RQDAAALQQKIAELSQRKCQKCWEKLPVSECCLSGASEFWNTQGWHDLKLIL
>fig|6666666.356865.peg.49
MHQLTREIPKFTLRHLKLAGVIQRLQDIMVKENLTPDELVSCSEAVRDSQRRIDSALLKS
EGSDA
>fig|6666666.356865.peg.50
MSQRGISVQCWELEALARGAKMKIDGELISYPAADEWPGFSNQMEV
>fig|6666666.356865.peg.51
MGAYPWNAPRPAIVPEERQLTREEWTQGQAVLAKINQQPHFLREICLNRYVYLKKNKGQL
SANRFLVNSFMQRMWPRIEAINTRHAMNRHASERFLSEYDNYQTLPGMNGKALGRLAARI
SGQIFSAYEEMSDAMKAERGGQRDALFTDAAQAELFGHVASMARAFNITPLFWKNYRKGT
LNIRKAIASLRRMTNEEWWVRQLKAQRTRWREALMIAVGQVSKKASPYASKMAIRDVQAR
RLANMDYLKSCELENVATGERIDLIDKVMASISNPEIRRMELMSTIAGIERYASEHKDVG
MFITITTPSKYHPTRVIGKGENETVQFNRNWDNEAFTPKDGQRYLVSIFSKMRTAFKDNG
LKVYGMRVVEPHHDGTPHWHMMLFCKRAHRQSVIDIMRRYALKEDGDERGAAKYRFECKH
LNKGGAAGYIAKYIAKNIDGYALDGQLDDETGKPLRDVAAAVTAWASTWRIPQFKPIGVP
TMGAYRECRSGTLRSVNLTDQFDEQVEAVRFAADAGDFAAYMAAQGGANVSRELQTVRVA
RRVSDKLNEYDEEVQKVVGIFSPHLGDGHVFETRTTEWRIVSKAVDLEPLTLKSASGAPR
SPVNNCGLGSQRSGANVKTQAENSGIATTSETDNPPIDWNDDAAVRALGMRLREQSVRKN
HKQRDFNPNSLRDPSPSARLTGADTSYPD
>fig|6666666.356865.peg.52
MNTVIDTRCFSADAININSVSGGKDSLAQWLLAIEAGVTTIRAFADTGHEHPQTMDYLDY
LESKLGEIRRVKASFDDRIAVKRKFIAERWPVTLVTECGMTDSQAAATVARALDILHPTG
IPFLDLCMWKGRFPSTKARFCTFDLKHAPIRDQIVMPLLAEYDEVISWQGVRAEESPARA
LLPEWETDADNTPGLHVYRPILKWTHADVFALARRHGIKPNPLYQQGCSRVGCMPCIHAR
KSELAEIFSRWPEEIARVAEWERLVAACSRRGNSTYFPSTQDPRKAERRIEFISVESHGI
ETYRDWALTSRGGNQFDLFAGMNDKAVCSSVYAGICE
>fig|6666666.356865.peg.53
MVQQRQQEMLDHQIASARNAQRGVSAFECEDCDQPIPEARRAAIDGVTRCATCQGIHELK
GKHYRGGL
>fig|6666666.356865.peg.54
MENPAYNRVDINGNYAIAKVGYDFALGEIKCGKEDGDQPYLSTLAVYQNPVSLINDFVHR
AIATEIWRGNVTDSKKLLTESKRFAAMCQSAFDQLNNDKEQE
>fig|6666666.356865.peg.55
MYKTVGQEIRRKAENEGIQLMLSQARTEAKADAHTSFSSRLDTLATHAAIHELSSVEIIE
LLRQESDAFNHSGSDIKAVM
>fig|6666666.356865.peg.56
MFDYEIAKHPHFNNACRAFANKQNLVDVAASIGMNAQMLRNKLNPDQPHKLTCDELLAIT
DVTEDATLIDGLLAQLNCLPAVPVNEAKAERLTTYVLQATAAVGAVAAESVSDERMTPAR
RHNVIESINAGVRYLSLVGLLAD
>fig|6666666.356865.peg.57
MSQEIANASPRFDSAISPALVAELVKALTPEVNRVIKDAIEQVAAVQMAPTMTKKEFARI
NNISNSLLEKWIANGVVLLAPTPTSTVKRAKKDKTTGEVVGHSVMTKHGNALINLEAWRE
KNRQHAIKCRYIKP
>fig|6666666.356865.peg.58
MYKCSWGVFLEGNDSLQEAPSVLQRVLSSYGAKTQKELSDLTSIPTNTISNWIKRNNIPS
NVILMCAVDTGADARWLVTGEFENSNLKIPPVTLKGKALYDQVLASGGKAVLRRMLDAYG
FSTQKELGDLLGISTATISTWIRRDFFPGDVVIACALDTGVSLEWLATGRGITNVGQGIA
VDAPETITVAKKRLLAGKLEDDGFCSIDKSFLPEGVTQEKLCYIRSGKDAWLVEMGEGEV
SNGTWLLDIDGSLDVYSVSRRPSKLIVNGRDGEFECTVDEVVVKGIVTIIFKTAI
>fig|6666666.356865.peg.59
MDMSFVYINAQRIISAYSVSQVSESEEHFQGICHHSNQLRTFRKDRLIENLPSYEEAVKV
AAIIDASQYLHLFQKPKANLFEVFFTGFKKADKDRLVSLATENKISVRNSVTQNLQVLCC
GYNAGPTKVTAARMKGVLILDEEQFLNMVSTGEVPDF
>fig|6666666.356865.peg.60
MKSILFLILVVLSSSSIAADEISGANDVRHPVASMDTQSNIATPAYYDDEKNLAKLAEKI
SSLNKDKRDALEILEKVDSFYSKSFYNLLMLILALTSIVGLLIPIIISAYQTKLLKGQTI
NLQQTITNEVASKLSELKETLYADNEKKMLELEGDVKKIIEKMEAEYKVEIKNLRAESLA
RINHVSAATCFVNKEYGTAAKFYFRAALNYMKYNNHSGIRNVTNFLIKNVMAKIPSDHET
PQLDERYNKFIKELSSFNTESIYNDAISELKSAWDDFEKRAKRSK
>fig|6666666.356865.peg.61
MLLFGEIHRSIDNSCLAKNEFNLKEGKGVALIKKKKKL
>fig|6666666.356865.peg.62
MEYQSIRLNVNEGFQKLCAKHDLTLSKTECFSASTTMKDIIDFVYQVKDANVHLALLAYI
AVEWLKGRKGRKIHIAIENEKLKEITAENVSKEELESILTKTVALFTNESE
>fig|6666666.356865.peg.63
MCRDTVAKGVFKCLILMMLMSIQSFFISLIFNYLFFISTKIHENRYTVFYR
>fig|6666666.356865.peg.64
MTNWGLGALVAGVVWLIVSFNMSTSIVIDGKLVTNVFLIAARESQMNMGWVLVVVGGVFT
LLGVARKRYTNKHREP
>fig|6666666.356865.peg.65
MIGNKEIAIFLLEKGADVNAVNDDGYSPLVVTIANGNQDIADILIKNGGKELRL
>fig|6666666.356865.peg.66
MRKIIVLVLALPLTSFAAINDINKAAHEICLTEWNITDKVGSTDRDVLAIVNEEVSDFKE
RGFSLSDFGIDEPEYIATSARIAESFRKDHRPPNRQYDDDIRDTLRELVVPRCVIKVKES
LTNH
>fig|6666666.356865.peg.67
MVSNECNVLSMGMRKTVDVIANGNEQEYVTEVGFWGQYGLWQTK
